# Supplementary material for: Emergence and influence of sequence bias in evolutionarily malleable, mammalian tandem arrays
Source: BMC Biol. 2023 Aug 23;21:179. doi: 10.1186/s12915-023-01673-4 (PMC10463633; doi:10.1186/s12915-023-01673-4)
Supplement: Supplementary file 1 — Additional file 1. Isochore calls in the hg38 human genome assembly. [file 12915_2023_1673_MOESM1_ESM.xlsx]

## Sheet: genomeBiology_submission_hg38_i
iso_identifier	chrom	chromStart	chromEnd	length	gene_count	gene_density	prefix_diversity	number_unique_prefixes	GC_percent	GC_deciles	DNMs_per_kb	pooled_genic_DNMs_per_kb	crossover_relative_density_per_Mb_maternal	crossover_relative_density_per_Mb_paternal	prdm9_peaks_enrichment_sums_per_Mb	isochore_CpGs_ObsToExp
1	chr1	1	29883	29883	0	0	NA	NA	55.58	10	0.133855	NA	0	0	0	0.361934
2	chr1	29884	128624	98741	1	0.00571191	0	1	38.03	2	0.08102	0	0	0	0	0.195152
3	chr1	128625	207516	78892	0	0	NA	NA	49.51	8	0.0126756	NA	0	0	0	0.281743
4	chr1	207517	898801	691285	2	0.000815872	0	1	43.05	5	0.0607564	0	0	0	19.6096	0.259171
5	chr1	898802	1360715	461914	24	0.00122101	4.50163	23	62.08	10	0.381023	0.000374822	0	0	474.337	0.448875
6	chr1	1360716	1615120	254405	12	0.00221694	3.02206	9	56.3	10	0.251567	0.000254888	0.0336926	1.39059	142.029	0.458475
7	chr1	1615121	1643163	28043	2	0.020112	1	2	65.68	10	0.356595	0.000511713	0	0	134.514	0.513422
8	chr1	1643164	1799222	156059	4	0.00361402	1.5	3	53.07	9	0.179419	0.000182139	0.0061028	0.317369	106.802	0.485051
9	chr1	1799223	1889866	90644	1	0	0	1	45.77	7	0.308901	0.000293	0	0	0	0.331596
10	chr1	1889867	1989762	99896	3	0.00564587	1.58496	3	58.24	10	0.270281	0.000245453	0.0476694	1.2572	525.435	0.426934
11	chr1	1989763	2018697	28935	0	0.019492	NA	NA	48.96	8	0.0691204	NA	0.13166	9.47553	229.145	0.437017
12	chr1	2018698	3796690	1777993	23	0.000317212	4.52356	23	58.29	10	0.339146	0.000361336	0.965792	4.53461	420.376	0.355003
13	chr1	3796691	4180551	383861	3	0.00146928	1.58496	3	50.31	8	0.211014	0.000142484	1.60527	5.77855	187.989	0.299216
14	chr1	4180552	4293264	112713	0	0	NA	NA	43.24	5	0.248419	NA	1.90964	1.28687	0	0.189265
15	chr1	4293265	4591903	298639	0	0	NA	NA	47.64	8	0.251139	NA	1.26289	2.20932	67.1538	0.217539
16	chr1	4591904	4802520	210617	1	0.00267785	0	1	51.92	9	0.270633	0.00028276	2.62725	2.02404	98.72	0.287041
17	chr1	4802521	5238408	435888	0	0	NA	NA	43.27	5	0.252358	NA	1.63216	1.9073	31.0261	0.192984
18	chr1	5238409	5529114	290706	0	0	NA	NA	48.19	8	0.240793	NA	2.37521	3.18232	60.4377	0.219374
19	chr1	5529115	5643412	114298	0	0	NA	NA	43.83	6	0.218726	NA	1.13323	3.99279	0	0.194331
20	chr1	5643413	5988681	345269	1	2.89629e-06	0	1	50.65	9	0.292526	0.000331752	1.17233	1.88532	176.8	0.282741
21	chr1	5988682	6360905	372224	8	0.00151522	3	8	55.64	10	0.282088	0.000291023	1.41494	2.24302	629.169	0.340536
22	chr1	6360906	6418336	57431	1	0.00982048	0	1	50.2	8	0.261183	0.000426621	0.315083	0.1232	0	0.358202
23	chr1	6418337	6514004	95668	3	0.00589539	1.58496	3	60.21	10	0.167245	0.000196663	2.85715	1.6086	402.905	0.376371
24	chr1	6514005	6652131	138127	6	0.0040832	2.58496	6	52.12	9	0.195472	0.000183591	0.372334	0.563468	67.7077	0.387294
25	chr1	6652132	6789059	136928	1	0.00411895	0	1	46.28	7	0.248306	0.000325218	0.319951	0.374629	0	0.352562
26	chr1	6789060	6904772	115713	0	0	NA	NA	40.95	4	0.276546	NA	0.0493841	0.107007	0	0.250548
27	chr1	6904773	7129522	224750	0	0	NA	NA	48.79	8	0.253615	NA	0.762765	1.15695	110.144	0.271577
28	chr1	7129523	7416981	287459	1	0	0	1	45.47	7	0.243513	0.000251968	1.82555	1.64297	97.9842	0.243767
29	chr1	7416982	7706005	289024	0	0	NA	NA	53.89	9	0.249114	NA	4.04653	3.54968	357.185	0.263535
30	chr1	7706006	8195249	489244	6	0.0011528	2.58496	6	43.92	6	0.202353	0.00015734	1.00643	0.470017	48.0791	0.321062
31	chr1	8195250	8385966	190717	1	0.00295726	0	1	49.34	8	0.199248	0.000307078	1.15856	1.52107	260.661	0.336081
32	chr1	8385967	8838831	452865	1	0.0012454	0	1	41.37	4	0.174445	0.000171955	0.0546793	0.140614	45.1772	0.279275
33	chr1	8838832	9914206	1075375	12	0.000524468	3.18872	10	50.17	8	0.214809	0.00023147	1.9555	1.48369	89.4212	0.321474
34	chr1	9914207	10612519	698313	10	0.000807661	3.32193	10	44.5	6	0.196187	0.000191786	0.175937	0.585137	22.8433	0.323915
35	chr1	10612520	10769135	156616	1	6.38504e-06	0	1	57.37	10	0.280942	0.000293671	3.2169	3.85136	255.052	0.346169
36	chr1	10769136	10982859	213724	0	0.00263892	NA	NA	52.22	9	0.271378	NA	4.14427	2.48292	379.606	0.302268
37	chr1	10982860	11270290	287431	6	0.00196221	2.58496	6	46.1	7	0.26789	0.000289507	1.24587	0.240008	85.5156	0.295442
38	chr1	11270291	11428667	158377	1	0.00356112	0	1	49.93	8	0.227306	0.000131259	1.34702	0.670123	306.75	0.265875
39	chr1	11428668	12231340	802673	18	0.000702652	3.68354	14	52	9	0.259134	0.000232487	3.14194	1.55142	287.716	0.287979
40	chr1	12231341	12477819	246479	1	0	0	1	41.63	4	0.186628	0.000187931	0.0425041	0.0861186	0	0.243056
41	chr1	12477820	12637199	159380	1	0.00353871	0	1	49.76	8	0.225875	0.000238564	3.10733	1.98662	21.5136	0.289333
42	chr1	12637200	13636342	999143	24	0.000564484	1.72649	6	45.82	7	0.138118	0.00013004	1.53086	1.14013	45.9354	0.228584
43	chr1	13636343	14652435	1016093	1	0.000555067	0	1	43.05	5	0.235215	0.000216187	1.55313	1.49191	14.2026	0.232023
44	chr1	14652436	15527347	874912	8	0.000644636	2.75	7	49.05	8	0.218308	0.00021156	3.04689	3.89999	92.1517	0.274843
45	chr1	15527348	15716271	188924	5	0.00298533	2.32193	5	45.28	6	0.211725	0.000196806	0.0252058	0.0842657	0	0.314667
46	chr1	15716272	15768738	52467	2	0.0107496	1	2	57.43	10	0.324013	0.000470854	1.16175	0.505709	97.5368	0.310871
47	chr1	15768739	15850239	81501	1	0.00692016	0	1	49.35	8	0.208586	0.000359777	1.53083	1.02007	0	0.405476
48	chr1	15850240	15931137	80898	1	0	0	1	41.16	4	0.135974	0.000226415	0	0	0	0.320737
49	chr1	15931138	16237370	306233	9	0.00184173	2.9477	8	54.36	10	0.300425	0.000300875	1.24402	0.196391	341.209	0.277324
50	chr1	16237371	16911740	674370	4	0.000836336	2	4	47.28	7	0.29509	0.000246556	0.507007	0.125904	112.794	0.310111
51	chr1	16911741	17013538	101798	3	0.00554038	1.58496	3	56.43	10	0.265231	0.000288725	0.280673	0.0347525	95.1939	0.32579
52	chr1	17013539	17053359	39821	1	2.51124e-05	0	1	43.84	6	0.200899	0.000226558	0.0956678	0.266523	0	0.258757
53	chr1	17053360	19089470	2036111	13	0.000276999	2.80739	9	50.09	8	0.239181	0.00024735	2.82149	1.96511	274.652	0.236808
54	chr1	19089471	19219035	129565	1	0.00435303	0	1	42.78	5	0.177517	0.000213617	0	0.0136524	124.08	0.233337
55	chr1	19219036	19408813	189778	5	0.00297189	1.92193	4	50.55	9	0.284543	0.000185327	0.577125	0.344867	29.7967	0.294995
56	chr1	19408814	19636605	227792	2	0.00247594	1	2	45.6	7	0.197549	0.000278386	0.769303	0.69111	48.2847	0.262053
57	chr1	19636606	19820785	184180	4	0.00306222	2	4	50.22	8	0.244326	0.000261454	3.31462	5.18617	185.39	0.271248
58	chr1	19820786	20069915	249130	2	0.00226388	1	2	43.14	5	0.240838	0.000234192	0.902203	1.57624	138.655	0.219697
59	chr1	20069916	20681219	611304	12	0.000922618	2.9183	9	48.67	8	0.209388	0.000246668	2.16403	0.674208	171.78	0.243417
60	chr1	20681220	20737783	56564	2	0.00997101	1	2	55.52	10	0.300545	0.000238924	6.80236	4.40935	238.379	0.343679
61	chr1	20737784	21175737	437954	2	0.00128781	1	2	39.67	3	0.214634	0.000213194	0.0086986	0.00807787	0	0.264003
62	chr1	21175738	22425567	1249830	11	0.000451261	3.27761	10	49.81	8	0.230431	0.000233645	1.39831	0.840681	160.334	0.279054
63	chr1	22425568	22525619	100052	1	0.00563707	0	1	41.69	4	0.239875	0.000239584	0.0380761	0.141436	0	0.252867
64	chr1	22525620	22933436	407817	5	0.00138297	1.92193	4	52.2	9	0.208427	0.000202476	2.10882	1.96051	383.459	0.237118
65	chr1	22933437	23167276	233840	2	0.00241191	1	2	42.71	5	0.149675	0.000129981	0.146623	0.0832088	68.6137	0.24612
66	chr1	23167277	23278395	111119	1	0.00507564	0	1	47.64	8	0.188987	0.000234302	0.0685677	0.764097	235.792	0.295717
67	chr1	23278396	23343500	65105	1	1.53598e-05	0	1	38.2	2	0.261117	0.000202036	0.0292573	0.0543389	0	0.271543
68	chr1	23343501	24377889	1034389	19	0.000545249	4.24793	19	47.92	8	0.222353	0.000249442	1.37558	1.30307	129.425	0.280531
69	chr1	24377890	24895910	518021	6	0.00108876	2.58496	6	44.56	6	0.220068	0.000200442	0.628777	0.481468	94.0065	0.29514
70	chr1	24895911	25074708	178798	1	0.0031544	0	1	53.28	9	0.246088	0.00019502	3.1161	1.74119	606.367	0.258964
71	chr1	25074709	25431833	357125	5	0.00157928	2.32193	5	46.42	7	0.120406	7.69354e-05	0.9894	0.401199	40.7124	0.279023
72	chr1	25431834	25513697	81864	1	0	0	1	41.01	4	0.256523	0.000245264	0.0232678	0.129644	0	0.234673
73	chr1	25513698	25586993	73296	1	0.00769483	0	1	53.14	9	0.20465	7.91108e-05	3.32643	1.80999	504.007	0.251144
74	chr1	25586994	27329819	1742826	40	0.000323612	5.22193	38	48.52	8	0.206561	0.000207582	0.689642	0.464844	129.036	0.283595
75	chr1	27329820	27410203	80384	5	0.00701632	2.32193	5	55.69	10	0.211485	0.000272072	0.876759	0.198047	243.608	0.311702
76	chr1	27410204	27517680	107477	1	0.00524763	0	1	45	6	0.176782	0.000197817	0.354456	0.0987487	130.908	0.288519
77	chr1	27517681	27669684	152004	3	0.00371043	1.58496	3	54.23	9	0.223678	0.000221884	2.23682	0.407294	412.087	0.281106
78	chr1	27669685	28500447	830763	14	0.000678894	3.80735	14	44.61	6	0.197409	0.000218483	0.40583	0.202275	15.7457	0.292483
79	chr1	28500448	28918360	417913	7	0.00134956	2.80735	7	47.88	8	0.24407	0.000249678	0.271193	0.507915	30.8582	0.342484
80	chr1	28918361	29115110	196750	1	0	0	1	40.41	4	0.177891	0.000175206	0.00968129	0.0269713	0	0.273657
81	chr1	29115111	29135525	20415	1	0.0276267	0	1	57.12	10	0.146951	0.000223464	0.0466518	0	0	0.457507
82	chr1	29135526	30544001	1408476	3	0.000400433	1.58496	3	48.03	8	0.244236	0.000313431	2.37951	1.10642	108.592	0.1916
83	chr1	30544002	30635531	91530	0	0	NA	NA	43.74	6	0.251284	NA	0.280943	0.270558	61.0786	0.14802
84	chr1	30635532	30917669	282138	3	0.00199902	1.58496	3	52.22	9	0.301271	0.000364071	4.27694	1.92474	385.946	0.230194
85	chr1	30917670	31044119	126450	1	7.90826e-06	0	1	40.54	4	0.189798	0.000193723	0	0	0	0.238277
86	chr1	31044120	33380152	2336033	45	0.000241435	5.23608	40	47.49	7	0.217891	0.000221502	0.548762	0.29304	55.0816	0.276582
87	chr1	33380153	34728042	1347890	4	0.000418432	2	4	44.42	6	0.221828	0.000228162	2.03002	1.14303	42.3729	0.179815
88	chr1	34728043	34932675	204633	6	0.00275615	1.25163	3	48.55	8	0.239453	0.000194159	3.76057	1.3917	168.978	0.240811
89	chr1	34932676	35556580	623905	5	0.000903984	1.37095	3	41.22	4	0.203557	0.000208261	0.0641134	0.144593	41.9616	0.262881
90	chr1	35556581	35580772	24192	1	0.0233135	0	1	56.11	10	0.496032	0.000668077	0.118105	0.438707	366.217	0.389036
91	chr1	35580773	35932031	351259	6	0.00160565	2.25163	5	44.31	6	0.190742	0.000161705	0.0867642	0.0553937	36.5094	0.26666
92	chr1	35932032	36081559	149528	1	0	0	1	38.76	2	0.193944	0.000183881	0.0509549	0.0118297	0	0.257385
93	chr1	36081560	36183108	101549	5	0.00555397	2.32193	5	53.93	9	0.226492	0.000195282	0.403284	0.209026	456.385	0.301284
94	chr1	36183109	38277012	2093904	27	0.000269353	4.68081	26	48.08	8	0.224461	0.000242575	1.42047	1.21225	177.64	0.232514
95	chr1	38277013	38444378	167366	0	0	NA	NA	41.55	4	0.221072	NA	0.523527	0.221946	0	0.164108
96	chr1	38444379	39108657	664279	6	0.000849041	2.58496	6	45.1	6	0.225809	0.00020164	2.79577	1.17165	61.5639	0.258669
97	chr1	39108658	39489084	380427	1	0.00148254	0	1	41.99	5	0.207661	0.000219513	0.020028	0.0836945	118.892	0.23769
98	chr1	39489085	39532017	42933	1	0.0131367	0	1	55.16	10	0.209629	0.000235393	0.0443667	0.370806	245.106	0.327404
99	chr1	39532018	40001452	469435	10	0.00120144	3.32193	10	47.85	8	0.232194	0.000233767	1.79144	0.874194	79.0041	0.283378
100	chr1	40001453	40765039	763587	13	0.000738619	3.54659	12	42.97	5	0.188584	0.000217451	0.468973	0.389176	4.82979	0.261064
101	chr1	40765040	40840388	75349	1	0.00748517	0	1	54.14	9	0.238888	0.000229414	3.22315	1.10336	416.877	0.249773
102	chr1	40840389	41059931	219543	3	0.00256897	1.58496	3	46.92	7	0.177642	0.000223275	1.47495	1.46638	47.6357	0.257037
103	chr1	41059932	41240900	180969	0	0	NA	NA	38.22	2	0.204455	NA	0	0	0	0.176743
104	chr1	41240901	41341922	101022	0	0	NA	NA	45.29	6	0.188078	NA	0.188552	0.332685	137.955	0.207772
105	chr1	41341923	41548452	206530	1	0.00273084	0	1	53.61	9	0.222728	0	2.91442	1.17336	331.04	0.222289
106	chr1	41548453	41907896	359444	1	0	0	1	47.52	7	0.233694	0.000222999	0.601468	0.378927	88.7857	0.183345
107	chr1	41907897	42715291	807395	8	0.000698543	2.75	7	40.85	4	0.206838	0.000252974	0.162784	0.352724	5.72914	0.220924
108	chr1	42715292	42767839	52548	2	0.010733	1	2	50.06	8	0.285453	0.000395698	0.253741	0.235634	73.9861	0.281204
109	chr1	42767840	42923819	155980	5	0.00361585	2.32193	5	43.33	5	0.282087	0.000304874	1.5509	1.14538	0	0.223511
110	chr1	42923820	43074046	150227	1	0.00375432	0	1	49.47	8	0.226324	0.000208855	3.21424	1.07149	109.06	0.267278
111	chr1	43074047	43221425	147379	3	0.00382687	1.58496	3	42.06	5	0.189986	0.000253475	0.239103	0.240043	0	0.241702
112	chr1	43221426	43454146	232721	9	0.0024235	3.16993	9	49.45	8	0.227741	0.000225662	0.859413	0.889295	192.191	0.245959
113	chr1	43454147	43530710	76564	0	0	NA	NA	44.3	6	0.261219	NA	0.522448	0.415856	0	0.22737
114	chr1	43530711	43626292	95582	1	0.00590069	0	1	55.94	10	0.37664	0.00037722	0.259069	0.129544	50.2631	0.274495
115	chr1	43626293	43897535	271243	2	0.00207932	1	2	44.21	6	0.228577	0.000247317	0.140449	0.0782561	35.6337	0.231941
116	chr1	43897536	44037553	140018	7	0.00402805	2.80735	7	53.86	9	0.249968	0.000240738	1.12232	0.391628	215.285	0.264393
117	chr1	44037554	44541933	504380	5	0.0011182	1.92193	4	44.85	6	0.190333	0.000240201	1.20848	0.561122	67.4169	0.230199
118	chr1	44541934	44884452	342519	8	0.00164662	3	8	49.64	8	0.236483	0.000198152	1.16784	0.454458	89.0438	0.28006
119	chr1	44884453	46163326	1278874	19	0.000441013	4.14266	18	42.58	5	0.165771	0.00017334	0.065535	0.226836	16.1885	0.257778
120	chr1	46163327	46392251	228925	8	0.00246369	3	8	47.66	8	0.218412	0.000209407	0.212175	0.44043	176.977	0.28575
121	chr1	46392252	46563136	170885	3	0.00330047	1.58496	3	53.34	9	0.222372	0.000115569	1.24285	0.486507	310.118	0.2402
122	chr1	46563137	46630080	66944	2	0.00842495	1	2	47.91	8	0.239006	0.000250201	0.384123	1.29473	297.744	0.234866
123	chr1	46630081	47137186	507106	6	0.00111219	1.25163	3	41.16	4	0.16959	0.000191663	0.691142	0.38021	9.14092	0.157381
124	chr1	47137187	47242426	105240	2	0.00535918	1	2	48.53	8	0.247054	0.00026678	1.16742	0.588278	239.954	0.222647
125	chr1	47242427	47395637	153211	2	0.0036812	1	2	41.97	5	0.163174	0.00014671	0.205136	0.115453	0	0.300196
126	chr1	47395638	48105938	710301	3	0.00079403	0.918296	2	47.75	8	0.225257	0.000285982	1.55671	1.00608	164.734	0.203432
127	chr1	48105939	48188788	82850	0	0	NA	NA	38.34	2	0.25347	NA	0.0229909	0.128102	0	0.164475
128	chr1	48188789	48254187	65399	1	0.00862399	0	1	46.99	7	0.305815	0.000385758	0.10194	0	53.0762	0.180621
129	chr1	48254188	48470247	216060	1	4.62834e-06	0	1	37.29	2	0.189762	0.000175308	0.00881604	0.0736824	0	0.191865
130	chr1	48470248	48814238	343991	1	0.00163958	0	1	43.7	6	0.206401	0.000121524	1.43694	1.13128	116.435	0.161977
131	chr1	48814239	50137886	1323648	1	0.000426095	0	1	37.99	2	0.211537	0.000209912	0.0374153	0.106909	15.6368	0.148949
132	chr1	50137887	50413418	275532	1	0	0	1	43.13	5	0.181467	0.00020031	0.300722	0.866677	18.7663	0.159865
133	chr1	50413419	50428135	14717	1	0.038323	0	1	58.34	10	0.407692	0.000169664	0	0	382.511	0.664432
134	chr1	50428136	50444613	16478	0	6.0687e-05	NA	NA	43.93	6	0.242748	0.183472	0	0	0	0.182512
135	chr1	50444614	51151706	707093	3	0.000797632	1.58496	3	38.41	2	0.183851	0.000176115	0.067346	0.0575369	4.97497	0.219945
136	chr1	51151707	51287916	136210	1	0.00414067	0	1	42.26	5	0.205565	0.000107599	0.00699212	0.0259727	42.4167	0.244855
137	chr1	51287917	51354180	66264	1	0.00851141	0	1	50.69	9	0.196185	0.000184736	0.244337	0.640662	0	0.225204
138	chr1	51354181	51876898	522718	3	0.00107898	1.58496	3	39.46	3	0.210439	0.00021329	0.0655923	0.33163	18.2905	0.229783
139	chr1	51876899	53060939	1184041	16	0.000476335	3.875	15	42.45	5	0.201851	0.00020009	0.187416	0.596076	45.8383	0.268183
140	chr1	53060940	53124078	63139	2	0.00893267	1	2	55.76	10	0.174219	0.000139704	2.02127	0.476263	134.994	0.288147
141	chr1	53124079	53261337	137259	3	0.00410902	1.58496	3	44.94	6	0.211279	0.00028146	1.89426	1.05674	89.5228	0.228968
142	chr1	53261338	53329471	68134	1	0.00827781	0	1	54.72	10	0.308216	0.000268356	3.57844	1.35	192.255	0.245074
143	chr1	53329472	53459262	129791	0	0	NA	NA	46.53	7	0.200322	NA	2.34814	0.204429	43.7188	0.239239
144	chr1	53459263	53562655	103393	1	0.00545491	0	1	54.21	9	0.26114	0	3.01214	0.752761	374.284	0.247662
145	chr1	53562656	53572397	9742	0	0	NA	NA	37.39	2	0.102648	NA	3.81272	3.63143	0	0.196856
146	chr1	53572398	53741255	168858	1	0.00334008	0	1	50.02	8	0.272418	0.000261886	0.637345	0.282838	67.092	0.227676
147	chr1	53741256	54108689	367434	8	0.00153497	3	8	42.66	5	0.217726	0.000223799	0.754279	0.731745	53.5039	0.239301
148	chr1	54108690	55072108	963419	13	0.000585415	3.54659	12	49.3	8	0.248075	0.000224556	2.34486	1.34765	59.8368	0.243812
149	chr1	55072109	55211979	139871	1	0	0	1	37.23	2	0.250231	0.000241601	0.0680911	0.0505857	0	0.204384
150	chr1	55211980	59766868	4554889	11	0.000123823	3.27761	10	40.94	4	0.219105	0.000228237	1.14792	1.27066	11.4296	0.172053
151	chr1	59766869	60649578	882710	3	0.000638941	1.58496	3	37.74	2	0.223176	0.000207612	0.318289	0.504984	4.04214	0.167237
152	chr1	60649579	62129520	1479942	3	0.000381096	1.58496	3	40.18	3	0.209468	0.000208097	1.52325	1.44025	10.8981	0.218646
153	chr1	62129521	62438501	308981	2	0.00182535	1	2	45.58	7	0.284807	0.000258065	2.57995	1.76325	28.5965	0.268435
154	chr1	62438502	62664144	225643	3	0.00249952	1.58496	3	35.65	1	0.186135	0.000171066	0	0.0156785	0	0.223489
155	chr1	62664145	64836366	2172222	9	0.000259642	3.16993	9	40.17	3	0.209463	0.000202389	1.28245	1.01138	15.4003	0.21536
156	chr1	64836367	65346976	510610	2	0.00110456	1	2	42.33	5	0.195844	0.000179505	0.675208	0.862592	15.969	0.248054
157	chr1	65346977	67144903	1797927	11	0.000313695	3.45943	11	37.81	2	0.205236	0.000215983	0.518066	1.04188	5.793	0.183477
158	chr1	67144904	68397728	1252825	7	0.000450183	2.52164	6	41.12	4	0.21232	0.000211487	1.31134	0.962918	23.6415	0.200652
159	chr1	68397729	71521468	3123740	9	0.000180553	2.9477	8	36.97	1	0.219609	0.000197416	0.536606	0.468302	4.01911	0.175943
160	chr1	71521469	74346151	2824683	3	0.000199668	1.58496	3	35.02	1	0.220556	0.000219786	0.22995	0.442736	8.55597	0.167674
161	chr1	74346152	75614467	1268316	7	0.000444684	2.80735	7	37.27	2	0.217611	0.00021148	0.519633	0.782404	16.7004	0.171301
162	chr1	75614468	78495252	2880785	15	0.00019578	3.77356	14	38.64	2	0.218343	0.000228392	0.702532	0.667443	8.88047	0.189945
163	chr1	78495253	81102702	2607450	4	0.000216303	1.5	3	35.5	1	0.232027	0.000271008	0.804668	0.537963	0	0.177514
164	chr1	81102703	84134397	3031695	2	0.000186035	1	2	36.95	1	0.19659	0.00018954	0.80453	0.708319	5.58485	0.182899
165	chr1	84134398	84223391	88994	1	0.00633751	0	1	32.95	1	0.179787	0.000159188	0	0.0596288	0	0.156446
166	chr1	84223392	85637899	1414508	15	0.000398725	3.77356	14	39.88	3	0.195121	0.000189429	1.3015	1.18049	17.801	0.206698
167	chr1	85637900	86394269	756370	2	0.000745667	1	2	36.75	1	0.212859	0.00019936	0.312274	0.364826	20.7556	0.186828
168	chr1	86394270	90704440	4310171	22	0.000130853	3.13392	12	38.76	2	0.197672	0.00019272	0.922087	0.799448	9.5381	0.194936
169	chr1	90704441	90730998	26558	1	0.0212365	0	1	50.35	8	0.225921	0.000346981	0.0717221	0	362.988	0.576984
170	chr1	90730999	93108081	2377083	14	0.000237266	3.80735	14	39.97	3	0.197301	0.000191853	0.543693	0.457642	3.89878	0.228642
171	chr1	93108082	93563715	455634	5	0.00123784	2.32193	5	37.87	2	0.190943	0.00014438	0.102423	0.190228	0	0.218262
172	chr1	93563716	94135327	571612	4	0.000986683	2	4	44.15	6	0.215181	0.000224116	1.32793	1.05523	28.132	0.213516
173	chr1	94135328	94523863	388536	2	0.0014516	1	2	38.9	3	0.223917	0.000213074	0.174038	0.332343	9.61416	0.209478
174	chr1	94523864	95139759	615896	4	0.000915739	2	4	42.34	5	0.217569	0.000217413	1.40255	0.953512	30.6077	0.214361
175	chr1	95139760	95513191	373432	2	0.00151032	1	2	38.71	2	0.219585	0.000214434	0.224434	0.241576	0	0.175912
176	chr1	95513192	97069903	1556712	1	0.000362302	0	1	37.26	2	0.194641	8.57762e-05	0.340773	0.402245	3.77412	0.174731
177	chr1	97069904	98043824	973921	1	0.000579102	0	1	34.98	1	0.211516	0.000213449	0.301193	1.1079	0	0.179368
178	chr1	98043825	99454040	1410216	3	0.000399939	0.918296	2	36.63	1	0.216279	0.000189562	0.530829	1.25182	14.8398	0.170968
179	chr1	99454041	101509672	2055632	17	0.000274368	3.96982	16	38.4	2	0.215019	0.000213055	0.665778	0.696143	18.0098	0.194277
180	chr1	101509673	106852937	5343265	8	0.000105553	1.54879	4	34.9	1	0.205118	0.000192522	0.573941	0.488955	0.796844	0.177
181	chr1	106852938	107936592	1083655	3	0.000520461	1.58496	3	37.56	2	0.208553	0.000203909	1.28404	1.23403	3.40625	0.17642
182	chr1	107936593	109031819	1095227	12	0.000514962	3.4183	11	40.1	3	0.147915	0.000157032	0.624365	0.707401	23.5462	0.225187
183	chr1	109031820	109237137	205318	5	0.00274696	2.32193	5	45.56	7	0.219172	0.000225727	1.8601	0.775374	19.0502	0.318108
184	chr1	109237138	109275030	37893	1	0.014884	0	1	57.95	10	0.290291	0.000305192	1.43263	0.140042	491.589	0.306756
185	chr1	109275031	109324442	49412	1	0.0114142	0	1	48.23	8	0.30357	0.000273093	2.96829	0.393782	81.3508	0.268715
186	chr1	109324443	109466282	141840	2	0.00397631	1	2	41.44	4	0.162155	0.000138228	0.0268584	0	0	0.255435
187	chr1	109466283	109549334	83052	5	0.00679093	2.32193	5	50.57	9	0.216732	0.0002746	1.3761	0.25558	44.8792	0.25777
188	chr1	109549335	109619442	70108	2	1.42637e-05	1	2	39.77	3	0.256747	0.000234924	0.095093	0.151384	0	0.213544
189	chr1	109619443	109633200	13758	1	0.0409943	0	1	60.31	10	0.218055	0.0002456	2.14597	0.12857	0	0.272452
190	chr1	109633201	110621187	987987	19	0.000570858	3.28137	12	47.41	7	0.234821	0.000232327	3.11557	0.492353	104.64	0.218714
191	chr1	110621188	110788747	167560	1	0.00336596	0	1	41.09	4	0.202912	0	0.71049	0.453935	0	0.183295
192	chr1	110788748	111186339	397592	4	0.00141854	2	4	37.65	2	0.193666	0.000224576	0.306613	0.284733	0	0.18399
193	chr1	111186340	111257601	71262	2	0.00791446	1	2	45.66	7	0.182425	0.000131553	5.23897	2.50703	139.19	0.183347
194	chr1	111257602	111716986	459385	9	0.00122773	3.16993	9	40.42	4	0.228566	0.000237228	1.48027	0.52752	36.3628	0.200665
195	chr1	111716987	112045636	328650	3	0.00171611	1.58496	3	47.17	7	0.255591	0.000237483	1.78221	0.403667	105.449	0.195464
196	chr1	112045637	112674131	628495	4	0.000897382	2	4	41.85	5	0.217981	0.000218355	1.11531	0.33492	33.9574	0.196273
197	chr1	112674132	112899436	225305	4	0.00250327	2	4	47.86	8	0.173099	0.000196747	1.20051	0.290487	64.2825	0.304575
198	chr1	112899437	113271654	372218	2	0.00151524	1	2	42.8	5	0.274033	0.000270759	1.00813	0.384931	15.6624	0.264767
199	chr1	113271655	113849605	577951	3	0.000975861	1.58496	3	37.92	2	0.181676	0.000178611	0.438338	0.342786	13.1842	0.212839
200	chr1	113849606	113978923	129318	4	0.00436134	2	4	41.17	4	0.16239	0.000139809	0.810125	0.506102	0	0.24349
201	chr1	113978924	114253118	274195	2	0.00205693	1	2	45.67	7	0.247999	0.000252383	2.56686	0.39997	41.079	0.186393
202	chr1	114253119	114811500	558382	7	0.00101006	2.80735	7	40.11	3	0.220279	0.000198891	1.47538	0.32312	0	0.23529
203	chr1	114811501	115051019	239519	2	0.00235472	1	2	36.1	1	0.242152	0.000213815	0.0318103	0.0147702	0	0.165137
204	chr1	115051020	116362964	1311945	7	0.000429896	2.80735	7	41.74	4	0.227906	0.000235592	1.33719	0.364035	31.5766	0.182296
205	chr1	116362965	117270392	907428	9	0.000621537	2.6416	7	43.57	6	0.218199	0.00021762	2.02774	0.415205	35.4981	0.209112
206	chr1	117270393	117368997	98605	0	0.00571979	NA	NA	40.95	4	0.27382	0.167261	0.135222	0	0	0.239052
207	chr1	117368998	117532179	163182	1	0	0	1	35.19	1	0.165459	0.000167261	0.00583641	0	0	0.180931
208	chr1	117532180	117687929	155750	1	0.00362119	0	1	46.08	7	0.321027	0.000537105	2.24417	0.204428	22.8788	0.199382
209	chr1	117687930	117843626	155697	0	0	NA	NA	40.78	4	0.237641	NA	0.38537	0.0340829	0	0.142581
210	chr1	117843627	118825926	982300	3	0.000574163	1.58496	3	37.27	2	0.192406	0.000170362	0.466358	0.111646	11.9674	0.156768
211	chr1	118825927	122503113	3677187	15	0.000153378	3.77356	14	41.26	4	0.14522	0.000170706	0.39938	0.0702316	14.0485	0.271156
212	chr1	122503114	125184587	2681474	0	0	NA	NA	39.25	3	0	NA	0.00248624	0.000659663	0	0.489164
214	chr1	143184588	143317650	133063	0	0	NA	NA	35.61	1	0.0300609	NA	0	0	0	1.09566
215	chr1	143317651	143340820	23170	0	0	NA	NA	54.97	10	0	NA	0	0	0	0.311845
216	chr1	143340821	145844739	2503919	12	0.000225247	3.02206	9	42.43	5	0.095051	0.00013634	0.0730296	0.0508637	46.3922	0.263248
217	chr1	145844740	146146323	301584	11	0.00187013	3.27761	10	45.69	7	0.19895	0.000161526	0.467381	0.0879789	12.7411	0.267948
218	chr1	146146324	150146920	4000597	33	0.000140979	3.62595	19	41.47	4	0.125231	0.000162885	0.638963	0.253795	16.5137	0.23805
219	chr1	150146921	150480771	333851	9	0.00168938	3.16993	9	44.35	6	0.230642	0.000265817	0.139785	0.158951	48.0828	0.335793
220	chr1	150480772	150631088	150317	5	0.00375207	2.32193	5	48.85	8	0.239494	0.000240327	0.31046	0.411866	78.5672	0.325035
221	chr1	150631089	150959785	328697	6	0.00171587	2.25163	5	41.58	4	0.206877	0.000185294	0.0521549	0.0699589	0	0.29625
222	chr1	150959786	151377037	417252	21	0.0013517	4.39232	21	47.89	8	0.179747	0.000178039	0.417706	0.483283	125.129	0.312551
223	chr1	151377038	151798685	421648	9	0.00133761	3.16993	9	44.4	6	0.218191	0.000228454	0.618897	0.520196	86.2586	0.272742
224	chr1	151798686	151866798	68113	3	0.00828036	1.58496	3	51.98	9	0.264267	0.000293333	3.49565	1.06475	704.026	0.225406
225	chr1	151866799	153336965	1470167	45	0.00038363	3.10101	18	41.32	4	0.193175	0.000210266	0.524083	0.570305	77.9401	0.175052
226	chr1	153336966	153806547	469582	21	0.00120107	1.85408	8	48.36	8	0.270453	0.00033014	1.00801	1.5369	236.768	0.24617
227	chr1	153806548	154725571	919024	21	0.000613695	4.29708	20	45.72	7	0.217622	0.000207141	0.426961	0.377246	23.0239	0.287784
228	chr1	154725572	154936106	210535	2	0.00267889	1	2	48.89	8	0.194742	0.000200209	4.37894	1.60474	149.7	0.231279
229	chr1	154936107	155332012	395906	27	0.00142458	4.50471	24	53.3	9	0.199542	0.000224455	0.642299	0.214459	211.341	0.326904
230	chr1	155332013	155545736	213724	1	4.67893e-06	0	1	41.15	4	0.238626	0.000228535	0	0.0331057	35.5894	0.291871
231	chr1	155545737	155939195	393459	7	0.00143344	2.80735	7	44.85	6	0.185534	0.000174551	0.0895613	0.0809224	15.3344	0.317963
232	chr1	155939196	156836029	896834	36	0.000628879	5.11437	35	50.5	9	0.216317	0.000236904	1.42939	0.783022	212.62	0.273466
233	chr1	156836030	156949380	113351	4	0.00497569	2	4	55.06	10	0.176443	0.000119655	4.2263	0.889498	451.208	0.268205
234	chr1	156949381	157089748	140368	1	0.00401801	0	1	42.63	5	0.199476	0.000207388	0.101775	0.0882115	0	0.220529
235	chr1	157089749	157205440	115692	2	0.00487501	0	1	48.49	8	0.250666	0.000120139	1.97572	0.596289	35.444	0.20842
236	chr1	157205441	157549373	343933	1	2.90754e-06	0	1	42.51	5	0.206436	0.0002044	1.72517	1.12633	0	0.147864
237	chr1	157549374	157938280	388907	5	0.00145022	0.721928	2	39.33	3	0.205705	0.000197181	0.311011	0.723181	23.7727	0.156315
238	chr1	157938281	158188666	250386	2	0.00225252	1	2	46.43	7	0.255605	0.000294246	1.95891	1.74495	138.24	0.199471
239	chr1	158188667	159778702	1590036	27	0.000354709	2.6769	12	38.2	2	0.240875	0.000188964	0.710987	1.12471	28.9738	0.172892
240	chr1	159778703	160220037	441335	16	0.00127794	3.5	12	47.96	8	0.210724	0.000233254	2.95213	2.84167	149.461	0.208224
241	chr1	160220038	160921388	701351	14	0.000804162	3.12809	10	42.54	5	0.203892	0.000221704	2.00976	1.27113	45.5863	0.191699
242	chr1	160921389	161262428	341040	20	0.00165376	4.32193	20	47.91	8	0.237509	0.000278179	1.02769	0.311201	47.2423	0.282496
243	chr1	161262429	161439576	177148	4	0.00318378	2	4	44.04	6	0.208865	0.000166845	0.763432	1.25814	41.4056	0.291776
244	chr1	161439577	161472421	32845	0	0	NA	NA	64.31	10	0.0913381	NA	0	0	120.5	0.801241
245	chr1	161472422	161482440	10019	0	0	NA	NA	50.51	9	0.299431	NA	0	0	0	0.258022
246	chr1	161482441	161751421	268981	6	0.0020968	1.25163	3	43.62	6	0.185887	0.000216587	0.630255	1.28236	33.0623	0.244064
247	chr1	161751422	161937192	185771	2	0.003036	1	2	36.86	1	0.269149	0.00025828	0.128168	0.0856959	0	0.200254
248	chr1	161937193	162351386	414194	2	0.00136168	1	2	42.86	5	0.207632	0.000237215	1.44402	2.13531	0	0.180094
249	chr1	162351387	162392020	40634	2	0.01388	1	2	49.34	8	0.369149	0	7.54717	3.96139	86.5579	0.213929
250	chr1	162392021	162992932	600912	5	0.000938573	2.32193	5	40.26	3	0.219666	0.000250103	0.866951	0.883092	5.67081	0.206043
251	chr1	162992933	164457980	1465048	3	0.00038497	0.918296	2	37.42	2	0.224566	0.000225787	1.01867	1.19168	3.02901	0.162888
252	chr1	164457981	166187043	1729063	9	0.000326188	3.16993	9	42.13	5	0.203578	0.00020083	1.69982	1.78006	67.4291	0.194499
253	chr1	166187044	166814705	627662	0	0	NA	NA	38.53	2	0.210304	NA	0.77386	0.873638	6.25677	0.153422
254	chr1	166814706	167222695	407990	6	0.00138239	2.58496	6	42.59	5	0.198534	0.000209962	1.45664	1.40039	88.9856	0.220963
255	chr1	167222696	167424080	201385	1	0	0	1	37.62	2	0.228418	0.000227653	0.00945847	0.0439176	0	0.211285
256	chr1	167424081	167722680	298600	3	0.00188881	1.58496	3	45.66	7	0.251172	0.000256833	5.44774	3.11003	88.7695	0.247083
257	chr1	167722681	167905528	182848	2	5.46902e-06	1	2	41.84	4	0.27892	0.000291951	1.1407	0.493373	39.7933	0.227299
258	chr1	167905529	168076292	170764	2	0.0033028	1	2	36.12	1	0.140545	0.000131619	0.0446182	0.0207171	0	0.251616
259	chr1	168076293	168137688	61396	1	0.00918627	0	1	46.74	7	0.21174	0.000226524	0.496396	0.230486	61.1746	0.258492
260	chr1	168137689	169125974	988286	7	0.000570685	2.52164	6	40.53	4	0.220584	0.000256275	1.92544	1.17592	22.361	0.18317
261	chr1	169125975	171196374	2070400	17	0.000272411	4.08746	17	37.75	2	0.213002	0.000200345	0.605828	0.645042	4.46702	0.178851
262	chr1	171196375	171842694	646320	8	0.000872633	2.40564	6	40.92	4	0.184119	0.000213812	0.754467	1.18778	0	0.209379
263	chr1	171842695	172421572	578878	1	0.000974299	0	1	37.21	2	0.195205	0.000194321	0.312597	0.42474	11.2441	0.162665
264	chr1	172421573	175029379	2607807	19	0.000216274	4.14266	18	38.91	3	0.223559	0.000239347	0.337819	0.404943	3.76225	0.19412
265	chr1	175029380	175903423	874044	3	0.000645276	1.58496	3	43.68	6	0.226533	0.000225922	1.29559	1.55628	66.3258	0.166424
266	chr1	175903424	176754674	851251	2	0.000662554	1	2	38.15	2	0.230249	0.000226398	0.288656	0.966253	29.4896	0.179848
267	chr1	176754675	178095642	1340968	3	0.000420592	1.58496	3	41.04	4	0.21999	0.000227879	0.590202	1.05924	30.3625	0.161959
268	chr1	178095643	178483085	387443	1	0	0	1	36.9	1	0.219387	0.000218325	0.00491632	0.0456549	9.70574	0.202592
269	chr1	178483086	178548476	65391	1	0.00862504	0	1	49.79	8	0.259975	0	0.786491	0.459861	53.6624	0.245052
270	chr1	178548477	178774273	225797	0	0.00249782	NA	NA	41.29	4	0.194865	0.193289	0.28682	0.101841	0	0.218431
271	chr1	178774274	178926878	152605	2	0.00369582	1	2	35.75	1	0.176927	0.000197121	0	0	0	0.1978
272	chr1	178926879	179141250	214372	2	0.00263094	1	2	45.21	6	0.242569	0.000278633	2.03921	1.51826	20.4261	0.265261
273	chr1	179141251	179593996	452746	4	0.00124573	2	4	40.48	4	0.216457	0.000212502	0.132527	0.156279	30.9318	0.252976
274	chr1	179593997	179742325	148329	1	0	0	1	37.45	2	0.195511	0.000181012	0.565034	0.286207	0	0.1771
275	chr1	179742326	179839917	97592	1	0.00577916	0	1	47.81	8	0.256169	0.000315466	0.966138	0.725005	0	0.251251
276	chr1	179839918	179955608	115691	2	0.00487506	0	1	39.58	3	0.164231	0.000158688	0.222271	0.152896	0	0.291608
277	chr1	179955609	180115432	159824	1	0	0	1	36.31	1	0.193963	0.00019367	0.0178771	0.0110676	0	0.220556
278	chr1	180115433	180152631	37199	0	0	NA	NA	44.31	6	0.161295	NA	0.870494	0.190206	145.493	0.243421
279	chr1	180152632	180285136	132505	2	0.00425644	1	2	50.64	9	0.271688	0.000286056	4.11133	1.1347	218.229	0.289828
280	chr1	180285137	180892396	607260	2	0.000928762	1	2	38.14	2	0.166321	0.000177738	0.265051	0.332067	27.0297	0.217741
281	chr1	180892397	180957627	65231	1	0.0086462	0	1	52.83	9	0.245282	0.00023245	2.40906	0.732159	0	0.286777
282	chr1	180957628	181804002	846375	4	0.000666371	2	4	44.25	6	0.23512	0.00026544	1.33794	1.03661	49.8731	0.190638
283	chr1	181804003	182053173	249171	0	0	NA	NA	39.57	3	0.228759	NA	0.233158	0.383347	17.338	0.159096
284	chr1	182053174	182841290	788117	7	0.00071563	2.80735	7	42.72	5	0.195402	0.000153185	0.929295	1.03917	17.2476	0.199394
285	chr1	182841291	183197389	356099	3	0.00158383	1.58496	3	39.64	3	0.230273	0.000209718	0.205939	0.571245	28.4512	0.2442
286	chr1	183197390	183434073	236684	2	0.00238292	1	2	44.14	6	0.232377	0.000227066	0.446655	0.448413	15.0468	0.199719
287	chr1	183434074	184676215	1242142	8	0.000454054	3	8	40.27	3	0.236688	0.000232353	0.683163	1.16772	19.3823	0.196329
288	chr1	184676216	185713816	1037601	6	0.000543562	2.58496	6	38.66	2	0.216846	0.000218232	0.74624	0.412554	45.287	0.205507
289	chr1	185713817	187852045	2138229	7	0.00026377	2.80735	7	36.34	1	0.207648	0.000218124	0.48461	0.480637	2.70204	0.185359
290	chr1	187852046	192408278	4556233	3	0.000123786	0.918296	2	34.09	1	0.21092	0.000187832	0.338213	0.386678	7.66303	0.182727
291	chr1	192408279	193723892	1315614	8	0.000428697	2.40564	6	37.09	1	0.213588	0.000226938	0.734053	1.00704	15.8907	0.19258
292	chr1	193723893	197770929	4047037	12	0.000139361	2.29248	7	34.75	1	0.214231	0.000214991	0.38665	0.342232	9.1623	0.187245
293	chr1	197770930	198057517	286588	2	0.00196798	1	2	39.25	3	0.216338	0.000175131	1.04349	0.783865	49.1491	0.221695
294	chr1	198057518	199860109	1802592	3	0.000312883	1.58496	3	35.99	1	0.200267	0.000242268	0.348182	0.71438	4.10494	0.170022
295	chr1	199860110	200550277	690168	2	0.000817192	1	2	41.6	4	0.207196	0.000180888	1.13432	0.802204	7.63694	0.253528
296	chr1	200550278	200869457	319180	3	0.00176703	1.58496	3	39	3	0.197381	0.000221264	0.298389	0.105296	0	0.262634
297	chr1	200869458	201508135	638678	13	0.000883074	3.70044	13	50.65	9	0.208243	0.000183902	2.54399	0.944426	128.651	0.221441
298	chr1	201508136	201742951	234816	0	0	NA	NA	48.82	8	0.217191	NA	3.57327	0.738234	0	0.2131
299	chr1	201742952	201870515	127564	1	0.00442131	0	1	42.85	5	0.19598	0.000308334	1.23936	1.24799	0	0.215236
300	chr1	201870516	202000747	130232	4	0.00433073	2	4	47.48	7	0.268751	0.000227172	1.44799	0.896441	28.1354	0.253414
301	chr1	202000748	202319603	318856	5	0.00176882	2.32193	5	50.82	9	0.210126	0.000249767	3.06159	0.732276	254.552	0.238431
302	chr1	202319604	202580332	260729	2	0.00216317	1	2	39.57	3	0.138074	0.000129776	0.102279	0.0746275	26.9269	0.20583
303	chr1	202580333	202713737	133405	1	0.00422773	0	1	49.89	8	0.232375	0.000241951	1.35644	1.10053	236.528	0.203115
304	chr1	202713738	203026112	312375	6	0.00180552	2.58496	6	43.64	6	0.252901	0.00028613	0.948205	0.232168	0	0.287401
305	chr1	203026113	203187301	161189	5	0.003499	2.32193	5	50.87	9	0.198525	0.000198915	3.7874	0.53772	156.868	0.209088
306	chr1	203187302	203796635	609334	7	0.000925601	2.80735	7	46.94	7	0.249453	0.00026744	3.51834	1.32375	220.304	0.215978
307	chr1	203796636	204064665	268030	2	0.00210424	1	2	42.66	5	0.186546	0.000220407	1.01625	0.521362	61.1062	0.252568
308	chr1	204064666	204162847	98182	3	0.00574443	1.58496	3	52.19	9	0.274999	0.000229539	4.71436	1.18907	257.874	0.248303
309	chr1	204162848	204973080	810233	9	0.000696096	2.9477	8	46.95	7	0.240672	0.000227117	1.22483	0.746641	37.9016	0.210913
310	chr1	204973081	205079130	106050	1	0.00531825	0	1	52.85	9	0.254597	0.000228063	2.31701	0.884017	162.089	0.233577
311	chr1	205079131	205227442	148312	3	0.00380279	1.58496	3	42.74	5	0.209019	0.000188028	0.044951	0.0477067	0	0.260033
312	chr1	205227443	205704366	476924	8	0.00118258	3	8	49.09	8	0.255806	0.000259159	2.74981	0.764036	225.45	0.245687
313	chr1	205704367	205748905	44539	1	2.24522e-05	0	1	39.18	3	0.224522	0.000160595	0.106917	0.39715	0	0.2642
314	chr1	205748906	206119859	370954	8	0.0015204	2.5	6	45.81	7	0.150962	0.000183653	2.7112	1.33039	43.5954	0.21226
315	chr1	206119860	206437078	317219	2	0.00177795	1	2	42.06	5	0.0756575	0.000104483	0.387301	0.0836426	22.8238	0.212233
316	chr1	206437079	206588711	151633	2	0.00371951	1	2	49.25	8	0.237415	0.000240003	1.72726	0.664931	46.1291	0.224753
317	chr1	206588712	207033470	444759	11	0.0012681	2.73216	8	45.2	6	0.204605	0.000220353	1.01715	1.24087	73.4725	0.204803
318	chr1	207033471	207797499	764029	9	0.000738192	2.19716	5	39.07	3	0.20549	0.00019237	0.376457	0.877455	9.65107	0.209525
319	chr1	207797500	208258792	461293	2	0.00122265	1	2	46.41	7	0.251467	0.000241779	1.90152	1.03917	48.8021	0.211428
320	chr1	208258793	209340496	1081704	0	0	NA	NA	40.56	4	0.22557	NA	1.4193	1.10217	41.5466	0.174884
321	chr1	209340497	209901017	560521	8	0.00100621	3	8	43.91	6	0.219439	0.000227052	1.84355	1.53685	6.12888	0.177948
322	chr1	209901018	210172702	271685	0	0	NA	NA	36.75	1	0.19876	NA	0.0315497	0.0260429	0	0.208913
323	chr1	210172703	212377082	2204380	12	0.000255854	3.58496	12	41.96	5	0.216841	0.000217717	0.873168	0.475843	24.4698	0.215771
324	chr1	212377083	212519849	142767	2	0.00395049	1	2	47.58	8	0.168106	0.000170757	0.987306	0.470816	61.2748	0.223081
325	chr1	212519850	212910008	390159	7	0.00144556	2.80735	7	42.62	5	0.220423	0.000237421	0.632232	0.262955	25.184	0.265355
326	chr1	212910009	212987574	77566	1	0.00727123	0	1	47.71	8	0.257845	0.000121818	4.22382	2.30327	48.0534	0.245064
327	chr1	212987575	213277181	289607	2	0.00194747	1	2	37.96	2	0.203724	0.000202249	0.039463	0.0610782	14.4379	0.235437
328	chr1	213277182	214605542	1328361	3	0.000424583	1.58496	3	41.5	4	0.216809	0.000268874	1.5207	1.05997	53.6287	0.208562
329	chr1	214605543	214609503	3961	0	0	NA	NA	66.78	10	0	NA	0	0	0	0.492447
330	chr1	214609504	219526480	4916977	10	0.000114705	3.32193	10	37.45	2	0.207648	0.000206605	1.15501	0.672367	15.4778	0.19145
331	chr1	219526481	222815891	3289411	17	0.000171459	3.96982	16	39.87	3	0.200036	0.000197268	0.654347	0.565171	12.9967	0.200547
332	chr1	222815892	223002285	186394	1	0	0	1	36.97	1	0.241424	0.000251365	0.357671	0.683276	0	0.20504
333	chr1	223002286	223774431	772146	5	0.000730432	1.92193	4	45.57	7	0.257723	0.000218098	1.17177	0.820123	76.789	0.210598
334	chr1	223774432	224896882	1122451	7	0.000502472	2.52164	6	42.62	5	0.200454	0.000195992	0.483644	0.354577	23.116	0.245066
335	chr1	224896883	225373205	476323	1	0.00118407	0	1	37.11	1	0.182649	0.000189518	0.0219943	0.378786	0	0.166352
336	chr1	225373206	225426654	53449	1	1.87094e-05	0	1	41.2	4	0.261932	0.000188416	0.14255	1.15831	0	0.26288
337	chr1	225426655	225491442	64788	0	0.00870532	NA	NA	49.53	8	0.12348	0.26459	0.352805	0.273024	0	0.326501
338	chr1	225491443	225651987	160545	1	0	0	1	38.26	2	0.274066	0.00026459	0.0237291	0.0881432	0	0.25528
339	chr1	225651988	226939406	1287419	15	0.000438086	3.77356	14	46.43	7	0.200401	0.000178593	1.00091	0.542716	25.9336	0.276159
340	chr1	226939407	226995521	56115	1	0.0100508	0	1	53.03	9	0.285129	0.00029629	0.0509167	0.315222	136.32	0.277086
341	chr1	226995522	227317604	322083	1	0	0	1	36.41	1	0.198707	0.000197792	0.011828	0.0768875	33.2304	0.218735
342	chr1	227317605	227727367	409763	1	0.00137641	0	1	42.57	5	0.148867	0.000141549	0.220805	0.241741	16.6736	0.213734
343	chr1	227727368	227798747	71380	2	0.00790137	1	2	54.52	10	0.252171	0.000240462	0.45365	0.24781	68.0509	0.29242
344	chr1	227798748	227882904	84157	0	0	NA	NA	41.52	4	0.178238	NA	0.645064	0.294261	0	0.200991
345	chr1	227882905	227954165	71261	1	0.00791457	0	1	58.56	10	0.168395	0.000239096	2.33886	0.273046	1383	0.265821
346	chr1	227954166	227967533	13368	0	0	NA	NA	40.42	4	0.224417	NA	0	0	0	0.186782
347	chr1	227967534	227979858	12325	0	0	NA	NA	59.24	10	0.162272	NA	0	0	0	0.306741
348	chr1	227979859	227998431	18573	0	0	NA	NA	37.68	2	0.215366	NA	0.102557	0	0	0.194257
349	chr1	227998432	228228444	230013	7	0.00245204	2.80735	7	53.21	9	0.243464	0.000261231	0.153203	0.0230709	235.673	0.309302
350	chr1	228228445	228271637	43193	0	0	NA	NA	43.95	6	0.208367	NA	0.0661494	0	0	0.226634
351	chr1	228271638	228417410	145773	3	0.00386903	0.918296	2	56.02	10	0.267539	0.000253991	0.307071	0.0970752	262.971	0.284829
352	chr1	228417411	228555080	137670	4	0.00409675	0.811278	2	47.66	8	0.23244	0.000388765	0.574192	0.167032	123.482	0.279928
353	chr1	228555081	228648566	93486	0	0	NA	NA	67.37	10	0.0641807	NA	0.101876	0.132448	59.2074	0.773357
354	chr1	228648567	231319348	2670782	19	0.000211174	4.14266	18	44.16	6	0.217914	0.000204328	1.4485	1.02922	44.7943	0.243174
355	chr1	231319349	232976376	1657028	8	0.000340368	3	8	41.5	4	0.222084	0.000220518	1.41449	1.11446	19.3846	0.225372
356	chr1	232976377	233026607	50231	0	1.9908e-05	NA	NA	47.48	7	0.29862	0.233756	1.2893	0.211288	0	0.242452
357	chr1	233026608	234159230	1132623	4	0.000497959	2	4	40.16	3	0.232204	0.00023586	1.65232	1.44618	4.68607	0.2112
358	chr1	234159231	234693963	534733	3	0.00105473	1.58496	3	42.99	5	0.233762	0.000237187	2.42582	1.92523	35.3458	0.263719
359	chr1	234693964	235164719	470756	2	0.00119807	1	2	46.49	7	0.240039	0.000161404	3.38873	2.48371	18.1953	0.27079
360	chr1	235164720	235298818	134099	1	7.45718e-06	0	1	37.99	2	0.208801	0.000204616	0.00710219	0.0395723	0	0.286629
361	chr1	235298819	235586245	287427	3	0.00196224	1.58496	3	43.52	5	0.20527	0.00020854	0.566613	0.135391	0	0.323727
362	chr1	235586246	235652631	66386	1	0.00849577	0	1	49.78	8	0.271142	0.000254652	3.88786	2.50465	0	0.330722
363	chr1	235652632	235862398	209767	1	4.76719e-06	0	1	37.31	2	0.209757	0.000204016	0.299657	0.337302	0	0.212255
364	chr1	235862399	236180105	317707	2	0.00177522	1	2	45.73	7	0.192001	0.000160637	3.23754	0.935358	11.2946	0.298174
365	chr1	236180106	236279218	99113	1	1.00895e-05	0	1	37.63	2	0.161432	0.000134614	0.499679	0.160623	0	0.201545
366	chr1	236279219	237144128	864910	6	0.000652091	2.58496	6	42.69	5	0.216207	0.00022356	3.27483	2.03083	16.177	0.275328
367	chr1	237144129	238415933	1271805	2	0.000443464	1	2	38.29	2	0.22645	0.00022116	1.83095	0.997227	3.53953	0.220673
368	chr1	238415934	239786447	1370514	1	0.000411524	0	1	36.78	1	0.229111	0.000211767	1.17024	1.64043	4.74988	0.217359
369	chr1	239786448	241893097	2106650	9	0.000267724	3.16993	9	39.65	3	0.208388	0.000207164	2.52493	2.7205	25.6398	0.246696
370	chr1	241893098	242064583	171486	2	0.0032889	1	2	45.4	6	0.227424	0	3.15455	2.84692	32.9751	0.285199
371	chr1	242064584	243048067	983484	1	0.000573471	0	1	40.44	4	0.196241	0.000163002	1.05555	1.83994	7.50632	0.217225
372	chr1	243048068	243057277	9210	0	0	NA	NA	58.03	10	0.542888	NA	0	0	0	0.306309
373	chr1	243057278	243123969	66692	0	0	NA	NA	44.57	6	0.119954	NA	0.0856832	0.0530459	0	0.246086
374	chr1	243123970	243903208	779239	3	0.000723783	1.58496	3	37.86	2	0.186079	0.000186098	0.139332	0.490319	7.65	0.248448
375	chr1	243903209	245088417	1185209	8	0.000475865	3	8	42.44	5	0.249745	0.00022434	2.1608	4.27438	24.1608	0.284332
376	chr1	245088418	245724621	636204	1	0.000886508	0	1	44.99	6	0.234202	0.000241682	1.92215	4.10379	77.4532	0.309025
377	chr1	245724622	246016759	292138	0	3.42304e-06	NA	NA	42.2	5	0.198536	0.195268	1.11169	4.03257	0	0.254766
378	chr1	246016760	246487165	470406	1	0	0	1	39.38	3	0.206205	0.000195268	0.0222709	1.23714	0	0.260315
379	chr1	246487166	246540333	53168	0	0.0106079	NA	NA	49.07	8	0.263316	NA	0.519476	1.03135	0	0.266241
380	chr1	246540334	247284094	743761	8	0.000758308	2	5	42.38	5	0.25008	0.000249463	0.170309	1.6315	77.1836	0.319505
381	chr1	247284095	247460909	176815	3	0.00318977	1.58496	3	46.96	7	0.265815	0.000302548	0.220843	5.28215	61.2472	0.296166
382	chr1	247460910	248730673	1269764	38	0.000444177	0.350104	3	38.11	2	0.175623	0.000182861	0.0337526	0.884599	35.4718	0.22242
383	chr1	248730674	248956422	225749	5	0.00249835	1.92193	4	45.45	7	0.239204	0.000368669	0	0	15.3761	0.287016
384	chr2	1	381294	381294	4	0.00147917	2	4	42.14	5	0.272755	0.00030483	0	0	23.3609	0.286133
385	chr2	381295	966204	584910	1	0.000964251	0	1	45.57	7	0.241063	0.00014782	0.0325656	1.69656	106.324	0.337601
386	chr2	966205	1475221	509017	1	0.00110802	0	1	43.23	5	0.249501	0.000261538	0.108521	2.19277	40.0475	0.277342
387	chr2	1475222	1877217	401996	2	0.001403	1	2	50.7	9	0.261197	0.000230605	0.65626	2.96134	990.64	0.325746
388	chr2	1877218	2040514	163297	0	0	NA	NA	45.48	7	0.232705	NA	0.454919	0.379128	84.1327	0.301631
389	chr2	2040515	2498029	457515	1	0.00123275	0	1	41.03	4	0.246986	0.000230558	0.170697	3.4023	23.1953	0.237713
390	chr2	2498030	2635094	137065	0	0	NA	NA	45.55	7	0.182395	NA	0.562829	5.91064	0	0.247189
391	chr2	2635095	2796993	161899	0	0	NA	NA	51.55	9	0.302658	NA	1.30595	5.0477	94.4252	0.26948
392	chr2	2796994	2824711	27718	0	0	NA	NA	42.47	5	0.180388	NA	0.0343602	1.02107	0	0.187946
393	chr2	2824712	2882481	57770	0	0	NA	NA	51.35	9	0.12117	NA	2.06075	5.66454	130.785	0.244285
394	chr2	2882482	3097703	215222	0	0	NA	NA	43.14	5	0.236965	NA	0.526597	2.3588	52.2911	0.256129
395	chr2	3097704	3786765	689062	8	0.000818504	3	8	48.03	8	0.275737	0.000285019	0.97719	2.55423	244.68	0.342813
396	chr2	3786766	4115142	328377	0	0	NA	NA	42.67	5	0.283211	NA	1.52267	5.28435	131.433	0.223434
397	chr2	4115143	5309395	1194253	0	0	NA	NA	37.96	2	0.261251	NA	1.06624	2.87491	0	0.209715
398	chr2	5309396	7949306	2639911	4	0.000213644	2	4	40.77	4	0.245084	0.000281893	1.76704	2.64736	59.2914	0.221303
399	chr2	7949307	8451948	502642	0	0	NA	NA	43.12	5	0.266591	NA	3.00134	5.27519	36.9013	0.218227
400	chr2	8451949	8715208	263260	1	0.00214237	0	1	48.98	8	0.300084	0.000415628	3.56706	1.74696	123.309	0.289675
401	chr2	8715209	9092693	377485	2	0.0014941	1	2	39.9	3	0.230473	0.000211741	1.02686	0.90907	27.5825	0.246201
402	chr2	9092694	9402595	309902	1	0.00181993	0	1	47.13	7	0.235558	0.000211196	0.851282	1.3813	65.4183	0.284741
403	chr2	9402596	9629768	227173	5	0.00248269	2.32193	5	42.27	5	0.189283	0.000200934	0.595319	1.02002	39.9081	0.308566
404	chr2	9629769	9737141	107373	0	0.00525272	NA	NA	47.53	7	0.260773	NA	4.35516	1.92746	74.819	0.276174
405	chr2	9737142	9824919	87778	0	0	NA	NA	52.13	9	0.250632	NA	6.68364	2.11592	474.626	0.265283
406	chr2	9824920	10002714	177795	2	0.00317219	1	2	41.46	4	0.258725	0.000261432	1.90699	0.586986	30.4406	0.288471
407	chr2	10002715	10561914	559200	5	0.00100858	2.32193	5	51.39	9	0.216381	0.00024864	3.43013	1.34753	150.406	0.321265
408	chr2	10561915	10686247	124333	1	8.04292e-06	0	1	40.8	4	0.19303	0.000201305	0	0.0711343	0	0.26805
409	chr2	10686248	11171315	485068	5	0.00116272	2.32193	5	47.9	8	0.224711	0.000226694	3.37121	1.07576	133.348	0.28714
410	chr2	11171316	11343535	172220	1	5.80653e-06	0	1	36.52	1	0.255487	0.000254734	0.00553012	0	24.2558	0.243523
411	chr2	11343536	11944521	600986	4	0.000938458	2	4	46.21	7	0.252918	0.00023732	3.12983	1.78363	81.7237	0.282528
412	chr2	11944522	12910968	966447	1	0.000583581	0	1	40.63	4	0.242124	0.00031009	1.28997	0.973709	4.03061	0.198695
413	chr2	12910969	14286186	1375218	0	0	NA	NA	35.64	1	0.208694	NA	0.873296	1.34284	0	0.1848
414	chr2	14286187	15560281	1274095	2	0.000442667	1	2	39.2	3	0.226828	0.000206599	0.715366	0.6664	3.24854	0.187252
415	chr2	15560282	15637392	77111	1	0.00731413	0	1	41.02	4	0.324208	0.000382321	0.642251	2.04159	69.4026	0.271062
416	chr2	15637393	15850663	213271	0	0	NA	NA	48.25	8	0.178177	NA	3.1081	1.40168	40.1868	0.235246
417	chr2	15850664	16338495	487832	1	0.00115614	0	1	44.7	6	0.209088	0	3.5161	1.0189	29.7237	0.234206
418	chr2	16338496	16806036	467541	1	0.00120631	0	1	41.51	4	0.233135	0.000240599	2.63185	1.38092	13.6617	0.182356
419	chr2	16806037	17577559	771523	1	0.000731022	0	1	37.66	2	0.199605	0.000381582	0.644377	0.92625	15.8448	0.164043
420	chr2	17577560	17662523	84964	1	0	0	1	44.19	6	0.188315	0.000171935	0.123304	0.353924	0	0.166331
421	chr2	17662524	17784848	122325	2	0.00461067	1	2	35.93	1	0.196199	0.000200308	0.0233574	0.0289208	0	0.242523
422	chr2	17784849	17982370	197522	2	0.00285538	1	2	42.61	5	0.197446	0.000143805	0.983632	0.564184	77.3935	0.191286
423	chr2	17982371	19632391	1650021	2	0.000341814	1	2	39.19	3	0.226664	0.000306044	0.984131	0.76114	3.94479	0.170102
424	chr2	19632392	19890841	258450	0	0	NA	NA	45.93	7	0.228284	NA	1.80198	1.41674	64.3917	0.169851
425	chr2	19890842	20061612	170771	5	0.00330267	1.92193	4	38.87	3	0.152251	0.000151489	0.239813	0.0725069	75.123	0.259355
426	chr2	20061613	20177556	115944	0	0	NA	NA	48.09	8	0.224246	NA	0.944643	0.183075	42.9997	0.217152
427	chr2	20177557	20236577	59021	1	0.00955592	0	1	54.88	10	0.237204	0.000246569	2.42049	0.659343	59.5922	0.274489
428	chr2	20236578	20350082	113505	1	8.81018e-06	0	1	37.79	2	0.220255	0.000195871	0	0	0	0.266466
429	chr2	20350083	20509155	159073	1	0.00354554	0	1	46.31	7	0.289175	0.000844951	2.92174	2.44637	34.0232	0.240046
430	chr2	20509156	20683718	174563	2	0.00323093	1	2	51.91	9	0.234872	0.000220357	4.47383	2.13809	51.5242	0.254551
431	chr2	20683719	20898099	214381	1	0.00263083	0	1	38.74	2	0.214571	0.000201336	0.235455	0.932369	0	0.181465
432	chr2	20898100	21064778	166679	1	0.00338375	0	1	44.84	6	0.233983	0.000304842	0.737101	0.371435	0	0.18598
433	chr2	21064779	21245052	180274	1	0.00312857	0	1	36.73	1	0.194149	4.90172e-05	0.153209	0.088309	0	0.197006
434	chr2	21245053	21454593	209541	0	0	NA	NA	41.8	4	0.162259	NA	1.359	1.24092	42.9026	0.171755
435	chr2	21454594	22941626	1487033	0	0	NA	NA	37.32	2	0.244783	NA	0.578983	0.58168	9.96648	0.17049
436	chr2	22941627	23271370	329744	0	0	NA	NA	42.13	5	0.245645	NA	1.603	1.54494	38.9876	0.167161
437	chr2	23271371	23476773	205403	0	0.00274582	NA	NA	45.96	7	0.277503	0.253534	0.639868	0.955898	17.3435	0.251695
438	chr2	23476774	23708012	231239	1	0	0	1	52.22	9	0.255147	0.000253534	2.02639	2.18776	126.283	0.266077
439	chr2	23708013	23909902	201890	1	4.95319e-06	0	1	38.04	2	0.178315	0.000190519	0.00471741	0.0613308	0	0.23303
440	chr2	23909903	24226404	316502	9	0.00178198	2.9477	8	44.31	6	0.208529	0.000254226	0.111338	0.13972	87.7562	0.304445
441	chr2	24226405	24359744	133340	1	0	0	1	38.29	2	0.284986	0.000266374	0.0285705	0.0265317	0	0.231882
442	chr2	24359745	24493048	133304	0	0.00423093	NA	NA	43.64	6	0.187541	0.232601	0.993093	2.83966	118.359	0.302514
443	chr2	24493049	24771125	278077	1	0	0	1	37.03	1	0.237344	0.000232601	0	0	0	0.206796
444	chr2	24771126	25228824	457699	6	0.00123225	2.58496	6	47.5	7	0.225039	0.000219681	0.278832	0.282123	37.7528	0.295964
445	chr2	25228825	25389797	160973	1	0.00350369	0	1	52.95	9	0.254701	0.000280574	1.15963	1.46148	238.707	0.305866
446	chr2	25389798	25877453	487656	2	0.00115655	1	2	41.13	4	0.182506	0.000176843	0.248032	0.81614	18.1675	0.271423
447	chr2	25877454	26039648	162195	1	0.0034773	0	1	47.57	7	0.240451	0.000250447	1.15677	0.785219	81.0217	0.309197
448	chr2	26039649	26447586	407938	7	0.00138256	2.52164	6	42.77	5	0.223073	0.000209585	0.163426	0.247159	64.6195	0.286402
449	chr2	26447587	26586407	138821	3	0.00406279	0.918296	2	52.94	9	0.216106	0.000200841	3.03239	0.790009	353.216	0.234044
450	chr2	26586408	27509641	923234	32	0.000610896	4.85141	30	48.45	8	0.224212	0.000244765	0.523015	0.182015	90.9589	0.288064
451	chr2	27509642	27841461	331820	7	0.00169972	2.80735	7	42.92	5	0.168766	0.00015717	0.180824	0.165255	33.2129	0.245472
452	chr2	27841462	28307936	466475	1	0.00120907	0	1	38.73	2	0.190793	0.000198584	0.298087	0.0417119	0	0.20746
453	chr2	28307937	28704140	396204	2	0.00142351	1	2	48.28	8	0.265015	0.000324557	3.03841	1.35276	91.0909	0.22636
454	chr2	28704141	28949587	245447	4	0.00229785	2	4	40.8	4	0.20371	0.000169769	0.0504433	0	14.3388	0.295804
455	chr2	28949588	29074177	124590	2	0.00452685	1	2	49.48	8	0.280921	0.000310403	1.54414	0.354938	68.8761	0.221882
456	chr2	29074178	29201313	127136	1	0.00443619	0	1	39.11	3	0.259565	0.00024856	0.839011	1.41915	69.8228	0.240149
457	chr2	29201314	29357813	156500	0	0	NA	NA	47.3	7	0.230032	NA	1.6918	0.67816	0	0.193234
458	chr2	29357814	30166107	808294	2	0.000697766	1	2	42.41	5	0.2363	0.000241129	1.14765	0.588679	25.6131	0.182354
459	chr2	30166108	30448125	282018	1	0.00199987	0	1	45.61	7	0.195023	0.000245657	3.23186	1.06627	86.9364	0.22968
460	chr2	30448126	30677873	229748	1	0	0	1	38.33	2	0.161046	0.0001523	0.219706	0.0615933	0	0.192962
461	chr2	30677874	31407715	729842	5	0.00077277	1.92193	4	45.14	6	0.268551	0.000264365	2.74298	1.28452	87.48	0.188887
462	chr2	31407716	34056985	2649270	12	0.000212889	3.58496	12	39.95	3	0.264224	0.000256778	0.912756	0.600913	22.5491	0.242786
463	chr2	34056986	36351438	2294453	0	0	NA	NA	36.58	1	0.262808	NA	0.901984	0.514212	10.6545	0.186381
464	chr2	36351439	38376254	2024816	17	0.000278544	4.08746	17	40.33	3	0.276074	0.000264674	1.35794	0.506685	53.2248	0.237125
465	chr2	38376255	38539799	163545	0	0.00344859	NA	NA	45.96	7	0.275154	NA	1.49663	1.38442	0	0.260736
466	chr2	38539800	38601961	62162	1	1.6087e-05	0	1	37.14	1	0.370001	0.000366211	0.0459636	0.113823	0	0.253464
467	chr2	38601962	38973167	371206	6	0.00151937	2.58496	6	43.05	5	0.266698	0.00025618	0.518268	0.476519	46.3059	0.286135
468	chr2	38973168	40310829	1337662	4	0.000421631	2	4	39.11	3	0.303515	0.000241267	0.460655	0.542167	24.0266	0.211791
469	chr2	40310830	41355391	1044562	0	0	NA	NA	35.43	1	0.261354	NA	0.601766	0.873798	11.97	0.187196
470	chr2	41355392	41838655	483264	0	0	NA	NA	38.42	2	0.306251	NA	0.549842	0.329423	10.6939	0.181246
471	chr2	41838656	42111755	273100	1	0.00206518	0	1	46.32	7	0.259978	9.52653e-05	2.75152	3.04419	210.138	0.220536
472	chr2	42111756	42333366	221611	1	0.002545	0	1	39.17	3	0.248183	0.000226721	0.262154	0.239456	49.3985	0.243377
473	chr2	42333367	42630074	296708	2	0.00190086	1	2	44.12	6	0.262885	0.00023494	0.118766	0.298082	35.8936	0.299988
474	chr2	42630075	42752942	122868	1	0	0	1	40.13	3	0.211609	0.00021241	0.0387569	0.273533	0	0.228158
475	chr2	42752943	43306846	553904	2	0.00101823	1	2	49.36	8	0.236503	0.00016835	2.42439	0.392795	91.6686	0.243368
476	chr2	43306847	43986153	679307	7	0.000830258	2.52164	6	39.31	3	0.248783	0.000253743	0.688388	0.289036	44.8285	0.237973
477	chr2	43986154	44307075	320922	2	0.00175744	1	2	42.32	5	0.302254	0.000405108	1.00901	0.545671	39.07	0.268157
478	chr2	44307076	44748589	441514	2	0.00127742	1	2	37.56	2	0.224228	0.000222206	0.0884418	0.568905	39.1157	0.210762
479	chr2	44748590	45359148	610559	2	0.000923744	0	1	45.39	6	0.245677	0.000462909	2.62527	0.81699	217.577	0.247294
480	chr2	45359149	45635466	276318	1	0.00204113	0	1	36.74	1	0.238855	0.000233615	0.934067	0.492921	53.1508	0.185522
481	chr2	45635467	46569651	934185	4	0.000603735	2	4	44.5	6	0.249415	0.000236208	2.44067	1.04899	30.6905	0.215629
482	chr2	46569652	46796446	226795	3	0.00248683	1.58496	3	39.05	3	0.2381	0.000212574	0.575314	0.140389	34.0903	0.228057
483	chr2	46796447	46955191	158745	1	0.00355287	0	1	46.97	7	0.220479	0.000215316	3.38374	0.479142	24.9509	0.225967
484	chr2	46955192	47108943	153752	1	6.50398e-06	0	1	52.15	9	0.422759	0.000407709	2.66977	0.552225	774.822	0.209251
485	chr2	47108944	47174923	65980	2	0.00854804	1	2	40.24	3	0.212186	0.000283199	0.21652	0.0804275	0	0.237669
486	chr2	47174924	47796964	622041	4	0.000906693	1.5	3	45.47	7	0.258825	0.000256434	1.90467	0.747881	29.5321	0.255012
487	chr2	47796965	49035751	1238787	6	0.000455284	2.58496	6	40.33	3	0.269619	0.000260349	0.634272	0.508334	78.9807	0.206059
488	chr2	49035752	49379682	343931	1	0.00163986	0	1	38.18	2	0.218067	0.000254732	0.575984	0.709747	30.2377	0.152152
489	chr2	49379683	53398655	4018973	1	0.000140334	0	1	35.9	1	0.292861	0.000275675	0.477268	0.607379	12.756	0.183784
490	chr2	53398656	56279243	2880588	19	0.000195793	4.24793	19	40	3	0.268695	0.000281987	0.524373	0.591959	16.8468	0.232136
491	chr2	56279244	58250542	1971299	3	0.000286106	1.58496	3	35.76	1	0.265815	0.000241614	0.138659	0.456731	13.148	0.168042
492	chr2	58250543	59775538	1524996	0	0	NA	NA	37.55	2	0.241968	NA	0.486504	0.924454	19.5194	0.173389
493	chr2	59775539	62176859	2401321	12	0.000234871	3.58496	12	41.62	4	0.246947	0.000220207	0.47554	0.615817	63.6086	0.248301
494	chr2	62176860	62491467	314608	1	0.00179271	0	1	44.91	6	0.292427	0.000209666	1.81635	1.3269	30.7818	0.218941
495	chr2	62491468	63988703	1497236	7	0.000376694	2.80735	7	37.81	2	0.211723	0.000210246	0.115135	0.165399	5.24676	0.199905
496	chr2	63988704	64249576	260873	1	0.00216197	0	1	39.78	3	0.214664	0.000173849	0.339525	0.678057	19.7578	0.243927
497	chr2	64249577	65703446	1453870	7	0.00038793	2.80735	7	43.42	5	0.224917	0.000240929	1.53485	1.08283	48.3626	0.244586
498	chr2	65703447	68449559	2746113	8	0.000205381	3	8	39.25	3	0.22104	0.000203253	1.17016	1.33336	27.2952	0.182886
499	chr2	68449560	68610289	160730	2	0.00350899	1	2	36.11	1	0.236421	0.000215855	0.0177763	0.0770365	0	0.197039
500	chr2	68610290	69111680	501391	5	0.00112487	1.92193	4	40.95	4	0.227367	0.000213434	1.63738	0.79731	81.5135	0.185814
501	chr2	69111681	69943067	831387	8	0.000678384	3	8	41.86	5	0.200869	0.0002194	0.686186	0.2851	4.85723	0.231456
502	chr2	69943068	71190419	1247352	19	0.000452158	4.24793	19	44.99	6	0.20283	0.000186751	1.42781	0.56724	44.9739	0.257241
503	chr2	71190420	71449835	259416	2	0.00217411	1	2	39.12	3	0.296821	0.000270918	0.0550697	0.0340933	0	0.242763
504	chr2	71449836	71542861	93026	0	0.00606282	NA	NA	48.92	8	0.161245	0.218414	3.89043	1.19793	58.1792	0.228729
505	chr2	71542862	71621255	78394	2	0	0	1	54.87	10	0.204097	0.000218414	2.89143	0.270766	385.295	0.219251
506	chr2	71621256	71655883	34628	0	0	NA	NA	39	3	0.259905	NA	3.768	1.94112	0	0.196762
507	chr2	71655884	71720392	64509	0	0	NA	NA	51.77	9	0.263529	NA	2.11122	0.301625	133.416	0.190487
508	chr2	71720393	72126323	405931	0	0	NA	NA	44.91	6	0.211859	NA	1.63061	0.187375	26.9951	0.186859
509	chr2	72126324	72160417	34094	1	0.0165425	0	1	57.81	10	0.381299	0.000483221	3.408	1.14141	807.754	0.380069
510	chr2	72160418	72188679	28262	0	3.53832e-05	NA	NA	41.95	5	0.176916	0.193831	0.336989	0.0625882	0	0.127852
511	chr2	72188680	72823495	634816	1	0	0	1	36.88	1	0.192182	0.000193831	0.066012	0.0501557	5.78084	0.170406
512	chr2	72823496	72886670	63175	0	0.00892758	NA	NA	41.8	4	0.142461	NA	0.0301511	0.055999	0	0.229665
513	chr2	72886671	73001561	114891	2	0.004909	1	2	52.58	9	0.226301	0.000316398	2.74385	3.09461	109.264	0.264635
514	chr2	73001562	73294030	292469	8	0.00192841	3	8	48.49	8	0.194892	0.000185112	0.491717	0.356835	147.03	0.26639
515	chr2	73294031	73600493	306463	1	0.00184035	0	1	39.05	3	0.270832	0.000276686	0.0621541	0.0230875	12.3509	0.198292
516	chr2	73600494	73950504	350011	5	0.00161138	2.32193	5	43.1	5	0.185708	0.000197543	1.1374	0.571074	10.6131	0.226202
517	chr2	73950505	74413081	462577	5	0.00121926	2.32193	5	45.94	7	0.248607	0.0002497	0.827676	0.79538	31.4245	0.249468
518	chr2	74413082	74563808	150727	17	0.00374186	4.08746	17	52.13	9	0.212304	0.000188601	0.151649	0.140827	218.026	0.363799
519	chr2	74563809	74646915	83107	1	0	0	1	39.7	3	0.240654	0.000243234	0.0114599	0	0	0.193696
520	chr2	74646916	74960184	313269	2	0.00180037	1	2	44.29	6	0.191529	0.000168866	2.55072	1.13494	68.7066	0.245499
521	chr2	74960185	75879952	919768	5	0.000613198	2.32193	5	39.75	3	0.230493	0.00022574	1.47038	0.757728	6.81213	0.178611
522	chr2	75879953	78756877	2876925	1	0.000196043	0	1	35.32	1	0.224198	0.000220733	0.852115	0.470973	0	0.183555
523	chr2	78756878	80589569	1832692	6	0.000307744	1.25163	3	38.72	2	0.220441	0.000232165	1.70244	0.814608	13.1652	0.186446
524	chr2	80589570	84021885	3432316	0	0	NA	NA	35.65	1	0.219094	NA	0.250009	0.270047	1.13491	0.180551
525	chr2	84021886	84806326	784441	2	0.000718983	1	2	38.9	3	0.229463	0.000230194	0.48443	0.302162	0	0.158789
526	chr2	84806327	84972352	166026	2	0.00339706	1	2	46.18	7	0.162625	0.000115827	1.31938	0.926912	86.1273	0.274204
527	chr2	84972353	85132484	160132	1	0	0	1	41.96	5	0.249794	0.000203823	0.904031	0.552316	106.163	0.283168
528	chr2	85132485	86081542	949058	19	0.000594273	4.14266	18	47.62	8	0.205467	0.000219114	1.61767	0.210611	135.525	0.261031
529	chr2	86081543	86370771	289229	4	0.00195001	2	4	43.76	6	0.228193	0.000208502	0.306238	0.0795055	29.2491	0.246807
530	chr2	86370772	87198367	827596	8	0.000681492	2.75	7	40.4	4	0.152248	0.00017157	0.304962	0.0512966	31.0107	0.269455
531	chr2	87198368	87348214	149847	0	0	NA	NA	44.3	6	0.106776	NA	0.0572022	0.0118045	34.7119	0.206932
532	chr2	87348215	87358534	10320	0	0	NA	NA	60.17	10	0.193798	NA	0	0	0	0.285119
533	chr2	87358535	87373064	14530	0	0	NA	NA	29.94	1	0.275292	NA	0	0	0	0.239275
534	chr2	87373065	87395789	22725	0	0	NA	NA	43	5	0.0440044	NA	0.0419097	0	0	0.230362
535	chr2	87395790	87431433	35644	0	0	NA	NA	63.32	10	0.168331	NA	0.0801591	0	0	0.124197
536	chr2	87431434	87693209	261776	0	0	NA	NA	45.29	6	0.0993216	NA	5.27177	0.277045	0	0.202109
537	chr2	87693210	87972456	279247	2	0.00201972	1	2	37.28	2	0.060878	3.69335e-05	0.211457	0.00633442	0	0.25091
538	chr2	87972457	88556533	584077	6	0.000965626	2.58496	6	43.74	6	0.222573	0.000197469	1.1724	0.105997	58.29	0.243838
539	chr2	88556534	90236745	1680212	2	0.000335672	1	2	40.57	4	0.122008	0.000153869	0.245438	0.0663242	7.89302	0.210573
540	chr2	90236746	90254699	17954	0	0	NA	NA	54.35	10	0.167094	NA	0	0	409.99	0.296208
541	chr2	90254700	90266998	12299	0	0	NA	NA	31.45	1	0	NA	0	0	0	0.194605
542	chr2	90266999	90323159	56161	0	0	NA	NA	46.44	7	0.160254	NA	0	0	0	0.215852
543	chr2	90323160	90326524	3365	0	0	NA	NA	70.88	10	0	NA	0	0	35565.9	1.24363
544	chr2	90326525	91476976	1150452	0	0	NA	NA	36.68	1	0.0104307	NA	0	0	41.4151	0.553907
545	chr2	91476977	91498430	21454	0	0	NA	NA	45.59	7	0	NA	0	0	2878.64	0.472729
546	chr2	91498431	91528902	30472	0	0	NA	NA	65	10	0	NA	0	0	0	0.117376
547	chr2	91528903	91858967	330065	0	0	NA	NA	44	6	0.148456	NA	0.00865645	0	167.275	0.247891
548	chr2	91858968	94856801	2997834	0	0	NA	NA	38.57	2	0.047034	NA	0.00603621	0.000590049	97.0615	0.311007
549	chr2	94856802	94869094	12293	0	0	NA	NA	45.15	6	0.0813471	NA	0	0	0	0.466018
550	chr2	94869095	94881701	12607	1	0.0447371	0	1	62.32	10	0.237963	0.000556174	0	0	519.562	0.277975
551	chr2	94881702	94970476	88775	0	0	NA	NA	39.73	3	0.180231	NA	0	0	179.689	0.249155
552	chr2	94970477	95063919	93443	1	0.00603577	0	1	50.85	9	0.214034	0.000141418	0.152884	0.0189299	69.5289	0.24708
553	chr2	95063920	95264669	200750	3	0.00280946	0.918296	2	43.41	5	0.179328	0.000171925	0.0047442	0	0	0.27209
554	chr2	95264670	95355331	90662	2	0.00622091	1	2	56.23	10	0.24266	0.000284131	0.0840394	0.0195106	351.643	0.258019
555	chr2	95355332	95436835	81504	1	0.00691991	0	1	49.09	8	0.245387	0.000143792	0.0934822	0.0651085	98.6286	0.235291
556	chr2	95436836	95639885	203050	1	0.00277764	0	1	38.01	2	0.113273	0	0.0140714	0	0	0.234284
557	chr2	95639886	95837087	197202	0	0	NA	NA	46.25	7	0.141986	NA	0.280114	0.053819	17.5517	0.176347
558	chr2	95837088	96009113	172026	0	0	NA	NA	36.37	1	0.0871961	NA	0.0221454	0.0308477	0	0.228513
559	chr2	96009114	96098011	88898	1	0.00634435	0	1	50.22	8	0.10124	0.00015419	0.0749936	0	575.592	0.221443
560	chr2	96098012	96159935	61924	3	0.00910794	1.58496	3	56.8	10	0.436018	0.000508013	0.138421	0.0285652	621.883	0.260236
561	chr2	96159936	96788320	628385	12	0.000897539	3.58496	12	47.05	7	0.23075	0.000208248	0.239469	0.0928931	92.3203	0.268018
562	chr2	96788321	97005242	216922	5	0.00260001	1.92193	4	52.19	9	0.165958	0.00020472	0.513689	0.081544	144.769	0.32683
563	chr2	97005243	97114499	109257	1	0.00516214	0	1	42.21	5	0.155596	8.84956e-05	0.0435852	0	0	0.239414
564	chr2	97114500	97264350	149851	1	0	0	1	35.74	1	0.113446	0.000112308	0.0254225	0	0	0.209467
565	chr2	97264351	97273594	9244	0	0	NA	NA	54.98	10	0	NA	0	0	0	0.180547
566	chr2	97273595	97495952	222358	0	4.49725e-06	NA	NA	41.69	4	0.0449725	0.0411459	0.0299822	0.00795505	0	0.185036
567	chr2	97495953	97589024	93072	1	0	0	1	35.44	1	0.0429775	4.11459e-05	0	0	0	0.201145
568	chr2	97589025	97765564	176540	4	0.00319474	2	4	48.43	8	0.181262	0.000342529	0.307503	0.29057	32.3125	0.288621
569	chr2	97765565	97995108	229544	1	0	0	1	38.73	2	0.196041	0.000191976	0	0.00770601	34.5563	0.211388
570	chr2	97995109	98868209	873101	7	0.000645973	2.80735	7	43.33	5	0.247394	0.000236687	0.71776	0.382907	52.8713	0.241961
571	chr2	98868210	98951255	83046	0	0.00679142	NA	NA	47.94	8	0.168581	NA	0.504606	0.255598	0	0.2773
572	chr2	98951256	99133905	182650	1	5.47495e-06	0	1	37.09	1	0.136874	0.000152205	0.031286	0	0	0.206476
573	chr2	99133906	100174348	1040443	10	0.000542077	3.12193	9	41.33	4	0.218176	0.000214954	0.239829	0.431828	43.2028	0.245706
574	chr2	100174349	101523139	1348791	11	0.000418152	3.45943	11	44.28	6	0.242439	0.000242051	0.955369	0.759328	28.7603	0.259555
575	chr2	101523140	102280718	757579	3	0.000744477	0	1	42.31	5	0.217799	0.000299935	0.683894	0.469314	28.9195	0.22956
576	chr2	102280719	103014607	733889	7	0.000768509	1.84237	4	39.42	3	0.238456	0.000238844	0.630702	0.807439	14.6924	0.20377
577	chr2	103014608	104307049	1292442	0	0	NA	NA	36.11	1	0.243725	NA	0.411189	0.439329	2.86319	0.187322
578	chr2	104307050	104716158	409109	0	0	NA	NA	39.78	3	0.200436	NA	1.38049	1.41385	26.305	0.229702
579	chr2	104716159	104991615	275457	1	0.00204751	0	1	43.27	5	0.250493	0	0.608523	0.436667	133.255	0.279082
580	chr2	104991616	105100081	108466	1	0.00519979	0	1	37.19	1	0.248926	0.000290829	0.0702448	0.114156	0	0.226737
581	chr2	105100082	106593135	1493054	9	0.000377749	3.16993	9	43.67	6	0.228391	0.0001921	1.51434	0.864854	50.5654	0.255026
582	chr2	106593136	108257779	1664644	4	0.000338811	2	4	38.71	2	0.21386	0.000146014	0.542954	0.621627	8.38247	0.193395
583	chr2	108257780	108728944	471165	3	0.00119703	0.918296	2	41.38	4	0.178281	0.000303467	0.460872	0.37167	9.21756	0.242142
584	chr2	108728945	108905068	176124	2	0.00320229	1	2	37.96	2	0.153301	0.000128093	0.102743	0.160693	32.804	0.253911
585	chr2	108905069	109368877	463809	2	0.00121602	1	2	47.33	7	0.267351	0.000267982	1.2608	0.484351	47.7826	0.257417
586	chr2	109368878	109536443	167566	0	0	NA	NA	51.4	9	0.322261	NA	1.67101	0.717825	167.996	0.253167
587	chr2	109536444	113891067	4354624	39	0.000129517	4.27811	26	43.21	5	0.156845	0.000166622	0.845093	0.305872	34.8246	0.242388
588	chr2	113891068	114830599	939532	1	0.000600299	0	1	38.7	2	0.217129	0.000220665	0.792708	1.27648	31.7727	0.191875
589	chr2	114830600	117596346	2765747	1	0	0	1	36.54	1	0.231402	0.00022806	0.219698	0.484149	12.0663	0.187167
590	chr2	117596347	118675662	1079316	3	0.000522553	1.58496	3	41.14	4	0.209392	0.000237745	0.45797	0.404803	8.22852	0.191016
591	chr2	118675663	119760679	1085017	10	0.000519808	3.12193	9	45.08	6	0.257139	0.000240186	1.02173	1.18847	120.659	0.226901
592	chr2	119760680	120200860	440181	2	0.00128129	1	2	38.06	2	0.206733	0.00020715	0.0627458	0.0683145	12.2953	0.238794
593	chr2	120200861	121299584	1098724	5	0.000513323	2.32193	5	50.29	8	0.236638	0.000221723	3.03301	1.41513	158.26	0.25971
594	chr2	121299585	121375851	76267	0	0	NA	NA	45.39	6	0.222901	NA	1.86066	0.927724	0	0.251281
595	chr2	121375852	121682204	306353	0	0	NA	NA	40.56	4	0.267665	NA	0.00621765	0.0173219	57.3098	0.240609
596	chr2	121682205	122252992	570788	2	0.000988108	1	2	44.34	6	0.218995	0.000180717	0.463861	0.142554	18.33	0.217128
597	chr2	122252993	122880553	627561	0	0	NA	NA	37.99	2	0.237427	NA	0.807372	1.55307	23.9341	0.178873
598	chr2	122880554	124023642	1143089	0	0	NA	NA	35.82	1	0.250199	NA	0.335771	0.733489	19.0501	0.173579
599	chr2	124023643	125041283	1017641	1	0.000554223	0	1	38.92	3	0.242718	0.000238857	0.302292	0.954274	3.84797	0.186129
600	chr2	125041284	126160484	1119201	0	0	NA	NA	36.43	1	0.225161	NA	0.143813	0.330319	0	0.174901
601	chr2	126160485	126636782	476298	0	0	NA	NA	38.86	3	0.228848	NA	0.481899	0.635057	20.8066	0.174424
602	chr2	126636783	127039117	402335	2	0.00140182	1	2	45.78	7	0.265948	0.000160117	1.66886	1.54757	85.3239	0.204143
603	chr2	127039118	127107713	68596	1	0.00822205	0	1	59.07	10	0.218672	0.000219881	0.749744	0.773603	576.539	0.277465
604	chr2	127107714	127223129	115416	1	0.00488667	0	1	46.5	7	0.225272	0.000274213	2.91291	1.4713	34.5332	0.294032
605	chr2	127223130	127563545	340416	4	0.0016568	2	4	43.03	5	0.158629	0.000158768	0.167865	0.0935315	36.0794	0.26389
606	chr2	127563546	127618815	55270	1	0	0	1	50.09	8	0.18093	0.000195994	0.689269	0.576074	186.852	0.256001
607	chr2	127618816	127681752	62937	2	0.00896134	1	2	57.85	10	0.317778	0.00032116	2.14882	1.40527	532.961	0.289933
608	chr2	127681753	127717266	35514	1	0.0158811	0	1	46.51	7	0.14079	0	0.160905	0.149423	169.541	0.340558
609	chr2	127717267	127773786	56520	1	0	0	1	38.41	2	0.194621	0.0001725	0	0	0	0.236159
610	chr2	127773787	128259945	486159	4	0.00116011	2	4	44.06	6	0.213922	0.000243218	0.389846	0.152815	36.9686	0.299719
611	chr2	128259946	128327918	67973	1	0.00829741	0	1	57.32	10	0.323658	0.000355879	1.7234	1.6915	222.194	0.298362
612	chr2	128327919	128339115	11197	0	0	NA	NA	36.47	1	0.357239	NA	6.7196	5.05526	0	0.25753
613	chr2	128339116	128647889	308774	0	0	NA	NA	49.56	8	0.242896	NA	1.64093	0.670256	164.739	0.232688
614	chr2	128647890	128842835	194946	0	0	NA	NA	44.79	6	0.251352	NA	1.97372	2.60413	134.737	0.229582
615	chr2	128842836	129707294	864459	0	0	NA	NA	41	4	0.240613	NA	0.627984	0.80007	24.396	0.191471
616	chr2	129707295	131158613	1451319	18	0.000388612	3.68354	14	45.91	7	0.190172	0.000170165	0.914783	0.795877	237.69	0.281423
617	chr2	131158614	131472792	314179	2	0.00179515	1	2	42.04	5	0.181425	0.000201952	0.297076	0.118233	286.939	0.278438
618	chr2	131472793	131547301	74509	3	0.00756956	1.58496	3	53.4	9	0.281845	9.50887e-05	0.153388	0.0474807	692.767	0.321436
619	chr2	131547302	131695851	148550	0	0	NA	NA	41.2	4	0.228879	NA	0.679597	0.44058	0	0.255417
620	chr2	131695852	131753378	57527	0	0	NA	NA	34.82	1	0.0869157	NA	0.11589	0.0307485	0	0.180659
621	chr2	131753379	131767326	13948	0	0	NA	NA	56.3	10	0	NA	0	0	0	0.227305
622	chr2	131767327	131827539	60213	0	0	NA	NA	44.75	6	0.0996463	NA	0.11072	0.117507	0	0.202373
623	chr2	131827540	131837108	9569	0	0	NA	NA	66.22	10	0.313512	NA	0	0	0	0.458755
624	chr2	131837109	131840690	3582	0	0	NA	NA	41.99	5	0.279174	NA	0	0	0	0.265407
625	chr2	131840691	132252202	411512	1	0.00137056	0	1	36.84	1	0.119073	6.96282e-05	1.07619	0.769425	198.937	0.222425
626	chr2	132252203	132289156	36954	0	0	NA	NA	50.87	9	0.135303	NA	10.2575	2.4412	0	0.434741
627	chr2	132289157	136675094	4385938	16	0.000128593	4	16	40.91	4	0.212041	0.000217014	0.914627	0.994145	36.4588	0.205086
628	chr2	136675095	138968204	2293110	4	0.000245954	2	4	37.81	2	0.225894	0.000207484	0.435266	1.04291	18.6284	0.167554
629	chr2	138968205	142257849	3289645	1	0.000171447	0	1	35.18	1	0.217653	0.000217415	0.602478	0.545774	4.90689	0.180472
630	chr2	142257850	145119714	2861865	4	0.000197074	2	4	36.97	1	0.22398	0.00022262	0.587373	0.739845	22.9621	0.192262
631	chr2	145119715	146943635	1823921	0	0	NA	NA	35.48	1	0.237949	NA	0.336278	0.417021	6.08275	0.168379
632	chr2	146943636	147847108	903473	0	0.000624258	NA	NA	38.24	2	0.240184	0.244772	0.362628	0.814467	0	0.157103
633	chr2	147847109	148517105	669997	3	0.000841795	1.58496	3	36.09	1	0.219404	0.000218744	0.369589	0.868597	6.07423	0.187438
634	chr2	148517106	148647938	130833	0	0.00431084	NA	NA	43.91	6	0.236943	0.238064	0.465887	0.0811203	42.3063	0.224291
635	chr2	148647939	148789531	141593	1	0	0	1	36.6	1	0.226	0.000238064	0	0	0	0.2009
636	chr2	148789532	149042581	253050	1	0.00222881	0	1	42.74	5	0.209445	0.000230973	1.13287	0.685039	22.5993	0.219843
637	chr2	149042582	149551221	508640	2	0.00110884	0	1	39.87	3	0.228059	0.000215547	0.76021	0.639886	13.0366	0.178588
638	chr2	149551222	151869171	2317950	9	0.000243318	2.9477	8	38.37	2	0.206217	0.000161532	0.702192	0.723435	21.7464	0.193839
639	chr2	151869172	152647176	778005	3	0.000724931	1.58496	3	40.83	4	0.194086	0.000184407	0.608404	0.25919	16.3083	0.223564
640	chr2	152647177	153555500	908324	2	0.000620924	1	2	37.72	2	0.237801	0.000331844	0.682587	0.383637	0	0.179606
641	chr2	153555501	156249839	2694339	2	0.000209328	1	2	35.17	1	0.216751	0.000194144	0.544007	0.532432	1.44013	0.176263
642	chr2	156249840	156462748	212909	1	0.00264902	0	1	40.41	4	0.169086	0.0002414	0.174457	0.182778	108.395	0.296956
643	chr2	156462749	157732621	1269873	5	0.000444139	2.32193	5	37	1	0.198445	0.000180219	0.824243	0.586432	20.7228	0.176701
644	chr2	157732622	158073006	340385	1	0.00165695	0	1	40.69	4	0.249717	0.000221611	1.2647	0.649584	47.8975	0.197824
645	chr2	158073007	158648447	575441	3	0.000980118	1.58496	3	37.95	2	0.20506	0.000211227	0.400528	0.378094	32.1684	0.182511
646	chr2	158648448	159298620	650173	3	0.000867461	1.58496	3	42.87	5	0.192257	0.000202622	0.613766	0.688315	16.0458	0.232945
647	chr2	159298621	159614875	316255	1	3.16201e-06	0	1	36.13	1	0.215016	0.000221797	1.05703	0.290845	0	0.211692
648	chr2	159614876	161582314	1967439	9	0.000286667	3.16993	9	38.53	2	0.203818	0.000176886	0.267212	0.427958	12.1823	0.203365
649	chr2	161582315	167750758	6168444	22	9.14331e-05	3.66353	16	36.14	1	0.213668	0.000217471	0.548886	0.646933	9.19399	0.182549
650	chr2	167750759	170321802	2571044	18	0.000219366	4.05881	17	39.33	3	0.212365	0.000207653	1.32911	0.936363	13.4736	0.214176
651	chr2	170321803	174654720	4332918	27	0.000130166	4.43063	23	40.75	4	0.206327	0.000201681	1.40939	0.659715	35.4598	0.238804
652	chr2	174654721	174797407	142687	1	0.00395271	0	1	44.74	6	0.182217	0.000236953	3.48421	0.632239	0	0.234857
653	chr2	174797408	175289582	492175	3	0.00114593	1.58496	3	37.5	2	0.219434	0.000175341	0.441198	0.147353	9.64143	0.216762
654	chr2	175289583	176066552	776970	1	0.000725897	0	1	39.05	3	0.196919	0.000140331	0.61044	0.35743	60.387	0.184976
655	chr2	176066553	176190241	123689	10	0.00455982	0.468996	2	51.09	9	0.177865	0.000162927	1.17039	0.114407	193.005	0.534767
656	chr2	176190242	176210487	20246	0	0	NA	NA	41.15	4	0.19757	NA	3.99851	0.524213	0	0.258891
657	chr2	176210488	176384043	173556	1	0.00324967	0	1	36.39	1	0.195902	0.000204129	0.373153	0.163071	0	0.186191
658	chr2	176384044	178596555	2212512	11	0.000254914	3.27761	10	39.39	3	0.210168	0.000220683	0.778702	0.600413	32.6884	0.202173
659	chr2	178596556	179943444	1346889	5	0.000418743	1.92193	4	37.41	2	0.206402	0.0002039	0.898735	0.539766	11.5406	0.18616
660	chr2	179943445	183894104	3950660	12	0.000142761	3.58496	12	36.75	1	0.219204	0.000223951	0.688986	0.397593	19.1465	0.181957
661	chr2	183894105	186114070	2219966	2	0.000254058	1	2	34.35	1	0.208111	0.000213572	0.284865	0.230275	4.77428	0.170297
662	chr2	186114071	186942226	828156	4	0.000681031	2	4	36.63	1	0.201653	0.000260186	0.0977518	0.15165	10.5658	0.17952
663	chr2	186942227	186986246	44020	0	0	NA	NA	45.81	7	0.227169	NA	0.930329	0.562566	0	0.233161
664	chr2	186986247	187032689	46443	0	0	NA	NA	37.44	2	0.129191	NA	0	0.0380869	0	0.214699
665	chr2	187032690	189425631	2392942	5	0.000235693	1.92193	4	35.42	1	0.201426	0.000200936	0.296114	0.152276	4.5728	0.17751
666	chr2	189425632	190167141	741510	9	0.00076061	3.16993	9	37.59	2	0.223868	0.000239865	0.730825	0.326813	21.7606	0.20154
667	chr2	190167142	191947601	1780460	12	0.000316772	3.4183	11	39.32	3	0.199387	0.000179075	1.30306	0.502706	18.7259	0.212393
668	chr2	191947602	192193329	245728	1	4.06954e-06	0	1	35.75	1	0.17499	0.000174876	2.74408	1.59086	18.9326	0.174338
669	chr2	192193330	192197131	3802	0	0.148343	NA	NA	55.97	10	0	NA	2.50499	0.465247	0	0.647676
670	chr2	192197132	194964083	2766952	0	0	NA	NA	34.18	1	0.22588	NA	0.303588	0.190507	5.0215	0.183928
671	chr2	194964084	195467325	503242	0	0	NA	NA	36.28	1	0.204673	NA	0.844065	0.818982	6.78156	0.167833
672	chr2	195467326	198313681	2846356	18	0.000198148	4.05881	17	39.02	3	0.216066	0.000222916	0.349659	0.550605	11.5566	0.215902
673	chr2	198313682	199109526	795845	0	0	NA	NA	35.66	1	0.199788	NA	0.763502	1.01574	12.9429	0.160778
674	chr2	199109527	199455333	345807	1	2.89179e-06	0	1	38.12	2	0.208209	0.00018574	0.179018	0.117649	13.0034	0.183289
675	chr2	199455334	199471819	16486	0	0.0342108	NA	NA	56.05	10	0.181973	NA	0.693241	0.107295	0	0.683378
676	chr2	199471820	200585641	1113822	7	0.000506365	2.80735	7	39.54	3	0.189438	0.000177859	0.361695	0.281095	16.8682	0.195056
677	chr2	200585642	201364274	778633	12	0.000724346	3.4183	11	41.99	5	0.209341	0.000193304	0.611583	0.327134	36.0399	0.247363
678	chr2	201364275	201853879	489605	7	0.00115195	2.80735	7	38.83	3	0.198119	0.000211668	0.877301	0.299866	32.5684	0.223468
679	chr2	201853880	202653502	799623	5	0.000705332	2.32193	5	43.21	5	0.198844	0.000198363	0.988578	0.464547	50.6718	0.289121
680	chr2	202653503	203226547	573045	5	0.000984216	2.32193	5	38.74	2	0.204172	0.00020104	0.00332399	0.219162	14.3328	0.254473
681	chr2	203226548	204585652	1359105	6	0.000414979	2.58496	6	40.6	4	0.231034	0.0002264	1.17376	0.6963	35.2829	0.220253
682	chr2	204585653	205604170	1018518	1	0	0	1	37.37	2	0.228764	0.000233556	0.564789	0.521012	0	0.188313
683	chr2	205604171	205984364	380194	1	0.00148345	0	1	44.52	6	0.22357	0.000216205	3.87027	1.65165	85.9862	0.230501
684	chr2	205984365	206275782	291418	4	0.00193536	2	4	42.27	5	0.171575	0.000151539	0.258184	0.0971179	165.993	0.30211
685	chr2	206275783	207607908	1332126	9	0.000423383	3.16993	9	39.73	3	0.230459	0.000228535	0.701361	0.497945	33.4279	0.204551
686	chr2	207607909	208271036	663128	9	0.000850515	2.28104	6	42.78	5	0.202073	0.000170606	1.39313	0.826913	74.7736	0.285339
687	chr2	208271037	208407925	136889	1	0.00412013	0	1	38.31	2	0.241071	0.000270294	0.0139149	0.0258438	0	0.23873
688	chr2	208407926	210511783	2103858	8	0.000268079	3	8	36.97	1	0.212467	0.000197139	0.348572	0.288385	11.5061	0.185581
689	chr2	210511784	214459924	3948141	4	0.000142852	2	4	35.62	1	0.21985	0.000220788	0.888197	0.421592	8.25745	0.183679
690	chr2	214459925	215737523	1277599	5	0.000441453	2.32193	5	38.53	2	0.215248	0.000232535	1.07793	0.598115	19.8644	0.216679
691	chr2	215737524	216216065	478542	4	0.00117858	2	4	41.17	4	0.181802	0.000198104	2.71862	1.1237	38.0977	0.217205
692	chr2	216216066	217080093	864028	6	0.000652757	2.25163	5	44.84	6	0.259251	0.000252545	1.98851	0.796374	116.83	0.1977
693	chr2	217080094	217784801	704708	0	0	NA	NA	41.49	4	0.222787	NA	1.26769	0.6727	21.1271	0.157379
694	chr2	217784802	218036240	251439	1	0.00224309	0	1	52.88	9	0.282375	0.000280505	5.09078	1.32258	584.967	0.193935
695	chr2	218036241	218256280	220040	3	0.00256317	0.918296	2	44.87	6	0.249955	0.000323773	0.787749	0.225088	16.792	0.208546
696	chr2	218256281	218448542	192262	8	0.0029335	3	8	51.99	9	0.176842	0.00015925	1.81303	0.266809	159.101	0.299046
697	chr2	218448543	218594032	145490	2	0.00387656	1	2	39.86	3	0.261186	0.000259664	0.0130923	0	0	0.261629
698	chr2	218594033	218811445	217413	7	0.00259414	2.80735	7	45.66	7	0.183982	0.000199086	0.07447	0.00813598	0	0.247887
699	chr2	218811446	218898728	87283	2	0.00646174	0	1	52.49	9	0.183312	0.000145423	3.4808	0.911965	637.616	0.304402
700	chr2	218898729	218979683	80955	1	0.00696683	0	1	45.2	6	0.172936	0	0.0352936	0.02185	48.0401	0.279367
701	chr2	218979684	219061502	81819	4	0.00689326	2	4	54.83	10	0.146665	3.80952e-05	3.1196	0.799914	618.003	0.322918
702	chr2	219061503	219159636	98134	1	1.01901e-05	0	1	43.01	5	0.173233	0.000174942	0.0194101	0	93.5297	0.20361
703	chr2	219159637	219303273	143637	13	0.00392656	3.54659	12	51.72	9	0.17405	0.000201473	0.968065	0.418705	162.701	0.312374
704	chr2	219303274	219416991	113718	2	0.00495964	1	2	46.86	7	0.211048	0.000277252	0.979884	0.0933292	31.0683	0.272772
705	chr2	219416992	219646534	229543	11	0.00245706	3.45943	11	55.53	10	0.257032	0.00029953	2.39403	1.28691	668.741	0.308159
706	chr2	219646535	219925164	278630	0	0	NA	NA	43.14	5	0.215339	NA	4.18381	1.98072	42.5737	0.194336
707	chr2	219925165	220206721	281557	0	0	NA	NA	41.33	4	0.273479	NA	1.28877	0.866978	51.0069	0.172088
708	chr2	220206722	222275921	2069200	2	0.000272569	1	2	38.61	2	0.226658	0.000240736	1.56217	1.13952	18.1713	0.189602
709	chr2	222275922	222321396	45475	0	0.0124024	NA	NA	47.82	8	0.351842	NA	1.8849	1.90598	0	0.50607
710	chr2	222321397	225044920	2723524	13	0.000207085	3.70044	13	40.39	4	0.209655	0.000219832	0.742398	0.950835	34.2017	0.217176
711	chr2	225044921	226346263	1301343	0	0	NA	NA	36.96	1	0.219773	NA	0.411304	0.933814	82.2217	0.167852
712	chr2	226346264	228079932	1733669	10	0.000325322	3.12193	9	40.22	3	0.222072	0.000216059	1.614	2.00796	109.072	0.21932
713	chr2	228079933	229330160	1250228	2	0.000451118	1	2	37.92	2	0.211161	0.000242736	0.977362	0.547542	0	0.186174
714	chr2	229330161	230568657	1238497	8	0.000455391	2	5	40.98	4	0.199435	0.000208526	1.32959	0.945493	13.929	0.216387
715	chr2	230568658	230861112	292455	1	0.0019285	0	1	43.96	6	0.225676	0.000203263	2.13956	0.762091	13.0237	0.262366
716	chr2	230861113	230878916	17804	1	0.0316783	0	1	57.64	10	0.337003	0.000419375	6.95415	0.695466	261.683	0.32744
717	chr2	230878917	231057631	178715	2	0.00315586	1	2	48.41	8	0.207034	0.000265675	3.84764	1.7321	178.168	0.276434
718	chr2	231057632	231174817	117186	2	0.00481286	1	2	37.72	2	0.128002	0.000135569	0	0.0301891	29.5362	0.234684
719	chr2	231174818	231352841	178024	1	0.00316811	0	1	45.41	6	0.224689	0.000241278	1.23581	0.645848	0	0.282366
720	chr2	231352842	231401453	48612	1	0.0116021	0	1	54.56	10	0.123426	0	0.450612	0.14555	245.665	0.304149
721	chr2	231401454	231661963	260510	3	0.00216498	1.58496	3	48.76	8	0.184254	0.000203811	0.939565	0.461721	55.9882	0.31416
722	chr2	231661964	231723219	61256	1	0.00920726	0	1	56.05	10	0.293849	0.000397852	5.0064	0.837423	234.665	0.376649
723	chr2	231723220	231948071	224852	3	0.00250832	1.58496	3	46.14	7	0.217921	0.000170499	1.15634	0.818148	145.165	0.279448
724	chr2	231948072	232208161	260090	1	0.00216848	0	1	39.68	3	0.223	0.000250346	0.0146472	0.00680099	0	0.213171
725	chr2	232208162	232313777	105616	0	0	NA	NA	44.77	6	0.312453	NA	0.0450877	0.200977	64.7087	0.186736
726	chr2	232313778	232546244	232467	7	0.00242615	2.52164	6	54.67	10	0.184972	0.000245114	1.95832	0.578293	535.746	0.304466
727	chr2	232546245	232698048	151804	3	0.00371532	1.58496	3	47.62	8	0.223973	0.000242033	4.77441	1.99255	138.272	0.298495
728	chr2	232698049	232869157	171109	2	0.00329614	1	2	39.42	3	0.245458	0.000229834	0.00556603	0	0	0.231085
729	chr2	232869158	232906707	37550	0	2.66312e-05	NA	NA	57.24	10	0.266312	0.245251	0.0253634	0.188428	516.433	0.363207
730	chr2	232906708	233435546	528839	6	0.00106649	2.58496	6	47.21	7	0.217457	0.000239005	2.21153	1.80286	127.609	0.27577
731	chr2	233435547	233483485	47939	0	2.08598e-05	NA	NA	53.73	9	0.438057	0.131497	0.0397337	0.110695	0	0.354999
732	chr2	233483486	233711025	227540	3	0.00247869	0.918296	2	38.81	3	0.162609	0.000182397	0.393449	0.691875	45.7283	0.195685
733	chr2	233711026	234950396	1239371	12	0.00045507	1.94734	6	43.86	6	0.220273	0.000205834	2.95931	2.33495	75.0505	0.228347
734	chr2	234950397	235054019	103623	1	0.00544281	0	1	51.08	9	0.299161	0.000308588	2.92273	5.47954	38.1272	0.338085
735	chr2	235054020	235342464	288445	0	0	NA	NA	43.86	6	0.270416	NA	2.8858	3.99834	91.6218	0.23723
736	chr2	235342465	236223180	880716	2	0.000640388	1	2	47.23	7	0.261151	0.00026057	0.646671	2.7837	38.8937	0.323814
737	chr2	236223181	236565695	342515	2	0.00164664	1	2	43.52	5	0.259843	0.000232033	0.728517	1.87466	10.027	0.250855
738	chr2	236565696	236867938	302243	1	0.00186605	0	1	47.32	7	0.267996	0.000239425	2.19947	2.07763	27.3227	0.242501
739	chr2	236867939	237432179	564241	2	0.000999573	1	2	43.52	5	0.233943	0.00020051	0.695426	2.37002	7.31263	0.231175
740	chr2	237432180	237633947	201768	3	0.00279529	1.58496	3	50.64	9	0.213116	0.000211558	2.00611	1.59557	377.202	0.266901
741	chr2	237633948	237801633	167686	1	0.00336343	0	1	45.69	7	0.184869	0.000181751	0.664519	1.07597	0	0.326674
742	chr2	237801634	237857644	56011	1	0	0	1	37.36	2	0.160683	0.000181707	2.85663	4.67395	0	0.195918
743	chr2	237857645	237984287	126643	1	0.00445346	0	1	50.63	9	0.157924	0.000228641	2.1809	4.56733	416.822	0.299676
744	chr2	237984288	238091516	107229	2	0.00525977	1	2	43.87	6	0.279775	0.000236465	0	0.0659847	32.3482	0.271919
745	chr2	238091517	238168550	77034	3	0.00732144	1.58496	3	59.18	10	0.155775	0.000157483	2.55921	3.90357	1058.75	0.333047
746	chr2	238168551	238601955	433405	5	0.00130132	2.32193	5	48.27	8	0.265341	0.000258988	0.393348	0.946868	30.0378	0.296271
747	chr2	238601956	238845786	243831	0	0	NA	NA	44.12	6	0.217364	NA	0.402315	1.52344	0	0.252279
748	chr2	238845787	239837114	991328	2	0.000568934	1	2	50.62	9	0.317756	0.000337103	0.789719	6.04357	109.992	0.319521
749	chr2	239837115	240060867	223753	2	0.00252064	1	2	47.24	7	0.22793	0.000246699	0.63847	7.55761	0	0.286354
750	chr2	240060868	240123895	63028	0	0	NA	NA	40.61	4	0.206258	NA	0.21155	0.70162	69.8034	0.233222
751	chr2	240123896	240260809	136914	2	0.00411937	1	2	52.73	9	0.270243	0.000421882	1.43297	9.72843	95.2084	0.276291
752	chr2	240260810	240284533	23724	0	0	NA	NA	39.44	3	0.210757	NA	0	0.0745603	0	0.104113
753	chr2	240284534	240338224	53691	0	0	NA	NA	49.99	8	0.223501	NA	0.106431	3.72282	339.859	0.300483
754	chr2	240338225	240403160	64936	0	0	NA	NA	56.75	10	0.277196	NA	0.601335	4.11327	115.921	0.274821
755	chr2	240403161	240429263	26103	0	0	NA	NA	47.99	8	0.421408	NA	0.0364861	0.40659	0	0.281394
756	chr2	240429264	240469621	40358	1	0.0139749	0	1	64.33	10	0.297339	0.000308509	0.235987	4.42677	830.651	0.381261
757	chr2	240469622	240552852	83231	1	1.20148e-05	0	1	47.22	7	0.180221	0.000203648	0.0915425	2.72032	588.362	0.275623
758	chr2	240552853	240657199	104347	4	0.00540504	2	4	56.51	10	0.325836	0.000343552	0.0273816	3.45817	356.673	0.336616
759	chr2	240657200	240672095	14896	0	0	NA	NA	37.96	2	0.134264	NA	0	0.356244	0	0.232744
760	chr2	240672096	240794226	122131	3	0.00461799	0.918296	2	60.06	10	0.253826	0.000276061	0.452293	3.59188	567.651	0.300823
761	chr2	240794227	240868555	74329	0	0.00758789	NA	NA	51.11	9	0.269074	NA	0	0.737733	177.608	0.31229
762	chr2	240868556	241003746	135191	3	0.00417188	1.58496	3	58.29	10	0.288481	0.000303415	0.147941	5.32528	269.403	0.274561
763	chr2	241003747	241274628	270882	6	0.00208209	2.58496	6	51.11	9	0.273182	0.000254977	0.0738341	1.61292	195.492	0.338154
764	chr2	241274629	241456629	182001	2	0.00309888	1	2	43	5	0.219779	0.000237745	0	0.019438	31.7447	0.300886
765	chr2	241456630	241719031	262402	6	0.00214937	2.58496	6	51.86	9	0.278199	0.0002772	0	0.0202232	72.2718	0.372743
766	chr2	241719032	241779986	60955	1	0.00925273	0	1	57.29	10	0.262489	0.000263296	0	0	0	0.411564
767	chr2	241779987	241795125	15139	1	0	0	1	40.19	3	0.462382	0.000436904	0	0	0	0.222339
768	chr2	241795126	241822558	27433	1	0.0205592	0	1	63.76	10	0.255167	0.00012164	0	0	439.514	0.371453
769	chr2	241822559	241840252	17694	0	0	NA	NA	43.54	6	0.113033	NA	0	0	0	0.324238
770	chr2	241840253	241906308	66056	3	0.00853821	1.58496	3	58.44	10	0.393605	0.000561712	0	0	565.788	0.390144
771	chr2	241906309	242089527	183219	0	0	NA	NA	49.83	8	0.207402	NA	0	0	23.6823	0.369166
772	chr2	242089528	242193529	104002	0	0	NA	NA	39.9	3	0.0769216	NA	0	0	0	0.227333
773	chr3	1	12052	12052	0	0	NA	NA	67.74	10	0	NA	0	0	0	0.974105
774	chr3	12053	2567103	2555051	2	0.000220739	1	2	36.84	1	0.268879	0.000309249	0.233715	2.89659	0	0.201362
775	chr3	2567104	4465182	1898079	7	0.000297143	2.80735	7	39.27	3	0.26922	0.000270946	1.29808	5.59528	0	0.198308
776	chr3	4465183	5436472	971290	4	0.000580671	2	4	42.7	5	0.28107	0.000292736	1.8552	3.42923	7.61847	0.245623
777	chr3	5436473	7514569	2078097	1	0.000271402	0	1	37.63	2	0.268515	0.00025556	2.39051	2.42676	7.17324	0.185302
778	chr3	7514570	8409620	895051	0	0	NA	NA	39.34	3	0.253617	NA	1.07578	1.4249	6.15665	0.164595
779	chr3	8409621	9645556	1235936	9	0.000456334	3.16993	9	44.05	6	0.239495	0.000264852	2.5807	1.44122	24.1081	0.227217
780	chr3	9645557	9952647	307091	14	0.00183659	3.6645	13	50.02	8	0.244227	0.000243873	1.07927	1.6589	120.699	0.295899
781	chr3	9952648	10133956	181309	4	0.00311071	1.5	3	44.52	6	0.264741	0.000233784	0.0367703	0.0195122	0	0.306408
782	chr3	10133957	10328489	194533	5	0.00289925	2.32193	5	47.96	8	0.210761	0.000212003	0.974267	0.69106	108.033	0.303769
783	chr3	10328490	10534429	205940	1	0.00273866	0	1	51.83	9	0.247645	0.000253354	2.33082	2.00129	301.344	0.209625
784	chr3	10534430	11277932	743503	3	0.000758571	0.918296	2	46.9	7	0.243442	0.000264237	2.33903	1.59162	17.836	0.212701
785	chr3	11277933	11446627	168695	1	0	0	1	41.25	4	0.189691	0.000241877	0.146788	0.146798	0	0.237273
786	chr3	11446628	12006393	559766	2	0.00100756	1	2	44.62	6	0.259037	0.000298009	1.87156	1.31457	34.8219	0.276019
787	chr3	12006394	12420501	414108	3	0.00136196	1.58496	3	39.77	3	0.166623	0.000168258	0.137993	0.0982448	12.9208	0.214133
788	chr3	12420502	12662606	242105	4	0.00232957	1.5	3	44.29	6	0.173478	0.00017896	0.385514	0.767151	102.855	0.26223
789	chr3	12662607	12792485	129879	1	0.0043425	0	1	47.28	7	0.107793	7.77242e-05	0.806625	0.381342	90.3882	0.282175
790	chr3	12792486	13718824	926339	6	0.000608848	2.58496	6	52.45	9	0.255846	0.000262996	2.00691	1.08843	163.919	0.260956
791	chr3	13718825	13763989	45165	0	0	NA	NA	39.62	3	0.177128	NA	0	0	0	0.162419
792	chr3	13763990	13896817	132828	1	0.00424609	0	1	51.38	9	0.368898	0.00028207	3.12619	1.63799	180.283	0.228198
793	chr3	13896818	14112813	215996	0	4.62972e-06	NA	NA	40.35	4	0.203707	0.156323	0.0220466	0.0900829	58.044	0.187446
794	chr3	14112814	14153319	40506	2	0.0139239	1	2	51.22	9	0.246877	0.000127295	0.164587	0.0873386	0	0.248759
795	chr3	14153320	14242543	89224	2	0.00632117	1	2	43.01	5	0.257778	0.000251072	0.68315	0.376676	97.5028	0.242933
796	chr3	14242544	14603354	360811	2	0.00156315	1	2	51.44	9	0.227266	0.000181186	3.77463	1.54918	138.127	0.234869
797	chr3	14603355	14756637	153283	2	0.00367947	1	2	43.48	5	0.254431	0.000277801	1.52848	0.99243	26.2717	0.196007
798	chr3	14756638	14928740	172103	1	0.00327711	0	1	49.4	8	0.24404	0.000242194	2.15268	2.46671	275.947	0.22512
799	chr3	14928741	15207462	278722	3	0.00202352	1.58496	3	43.11	5	0.240383	0.000189739	0.611646	0.507708	32.6942	0.256907
800	chr3	15207463	15255329	47867	1	2.08912e-05	0	1	36.62	1	0.16713	0.000192839	0.0397935	0	0	0.215967
801	chr3	15255330	15556265	300936	4	0.00187415	2	4	45.26	6	0.295744	0.000306666	1.02222	0.470231	12.1707	0.215048
802	chr3	15556266	15877213	320948	3	0.00175729	1.58496	3	38.5	2	0.202525	0.000214683	0.0771537	0.0771594	0	0.230081
803	chr3	15877214	16557371	680158	4	0.000829219	2	4	42.81	5	0.257293	0.000307845	1.80773	0.413507	0	0.189978
804	chr3	16557372	17114600	557229	2	0.00101215	1	2	39.25	3	0.208173	0.000218475	1.10583	0.320615	21.1256	0.180663
805	chr3	17114601	17204723	90123	0	0	NA	NA	44.67	6	0.266303	NA	1.37381	1.96273	0	0.186919
806	chr3	17204724	19802959	2598236	2	0.00021707	1	2	37.21	2	0.236314	0.000226934	0.48312	0.562337	8.69165	0.18187
807	chr3	19802960	20620495	817536	5	0.000689878	2.32193	5	38.9	3	0.256869	0.000207646	0.421716	0.305076	5.95842	0.202706
808	chr3	20620496	22794680	2174185	1	0.000259408	0	1	36.47	1	0.284244	0.000297941	1.68429	0.695609	8.75481	0.17801
809	chr3	22794681	23588438	793758	1	0.000710544	0	1	38.33	2	0.259525	0.000254847	0.163181	0.127023	16.8564	0.187795
810	chr3	23588439	24246420	657982	4	0.000857166	2	4	41.81	4	0.22949	0.000223808	2.00038	0.908653	33.5644	0.236537
811	chr3	24246421	27461207	3214787	7	0.000175439	2.80735	7	38.2	2	0.237963	0.000211761	1.15065	0.584343	19.0369	0.179239
812	chr3	27461208	27917397	456190	1	0.00123633	0	1	41.15	4	0.195094	0.000156961	1.47184	0.740599	7.92544	0.246206
813	chr3	27917398	30600078	2682681	4	0.000210237	2	4	37.02	1	0.223657	0.000205253	1.67248	0.583539	5.10308	0.173121
814	chr3	30600079	31534439	934361	2	0.000603621	1	2	39.54	3	0.247228	0.000277336	1.19157	0.431634	8.66169	0.168962
815	chr3	31534440	31661362	126923	1	7.87879e-06	0	1	35.89	1	0.181212	0.000181485	0.0150075	0	0	0.188972
816	chr3	31661363	33175521	1514159	13	0.000372484	3.33468	11	43.23	5	0.252285	0.000215801	2.26501	1.13317	23.6539	0.253801
817	chr3	33175522	33493616	318095	3	0.00177306	1.58496	3	40.2	3	0.19491	0.000177114	0.514979	0.606129	0	0.242038
818	chr3	33493617	33710430	216814	1	4.61225e-06	0	1	36.61	1	0.161429	0.000157651	0	0.0163169	0	0.210727
819	chr3	33710431	34526262	815832	1	0.000691319	0	1	39.73	3	0.197345	0.000168838	0.611714	0.604921	12.0794	0.166777
820	chr3	34526263	36316204	1789942	1	0.000315094	0	1	36.36	1	0.236321	0.000277487	0.498029	0.37355	0	0.154184
821	chr3	36316205	37374202	1057998	7	0.000533082	2.80735	7	40.56	4	0.219282	0.000217305	0.731853	0.72059	17.3421	0.200372
822	chr3	37374203	37984496	610294	2	0.000924145	1	2	43.95	6	0.227759	0.00022674	0.778717	0.805752	11.4722	0.184882
823	chr3	37984497	38143925	159429	5	0.00353762	2.32193	5	50.96	9	0.26344	0.000267342	0.902044	0.2219	134.047	0.243385
824	chr3	38143926	38260511	116586	1	0.00483763	0	1	38.64	2	0.205857	0.000222351	0.00816905	0.0151722	48.503	0.219967
825	chr3	38260512	38531819	271308	5	0.00207882	1.92193	4	44.72	6	0.187978	0.000198236	0.565173	0.469424	27.2719	0.217401
826	chr3	38531820	38660702	128883	2	0.00437606	0	1	50.66	9	0.287082	0.00026568	1.84741	0.741129	77.6254	0.20734
827	chr3	38660703	39096799	436097	3	0.00129329	0.918296	2	40.96	4	0.208669	0.000224178	0.897588	0.580027	0	0.165574
828	chr3	39096800	39194421	97622	4	0.00577739	2	4	50.7	9	0.133167	0.000126247	0.370727	0.0181196	36.6191	0.224189
829	chr3	39194422	39459918	265497	4	0.00212432	2	4	43.42	5	0.316388	0.000396845	0.853759	0.246512	67.1371	0.19875
830	chr3	39459919	40085309	625391	2	0.000901836	1	2	39.31	3	0.201474	0.000166646	0.804082	1.06066	0	0.169478
831	chr3	40085310	41371892	1286583	7	0.00043837	2.12809	5	41.74	4	0.213744	0.000195766	0.886083	0.518321	19.083	0.175949
832	chr3	41371893	41939178	567286	1	0	0	1	38.71	2	0.25384	0.000258559	0.240078	0.230741	13.372	0.201512
833	chr3	41939179	43106231	1167053	18	0.000483269	4.16993	18	44.83	6	0.208217	0.000203085	0.964595	0.682052	72.2584	0.220649
834	chr3	43106232	43725887	619656	3	0.000910182	1.58496	3	41.04	4	0.243684	0.000258115	0.448797	0.356825	25.3166	0.198983
835	chr3	43725888	44208115	482228	0	0	NA	NA	43.68	6	0.22396	NA	0.756422	1.06742	28.2298	0.185574
836	chr3	44208116	44409581	201466	2	0.00279948	1	2	38.21	2	0.223363	0.000205101	0.028364	0.01756	0	0.22255
837	chr3	44409582	44425258	15677	0	0	NA	NA	54.49	10	0.255151	NA	0.850517	0	0	0.185342
838	chr3	44425259	46656776	2231518	35	0.000252743	4.2973	25	43.83	6	0.240195	0.000243181	0.757131	0.504934	18.7521	0.211475
839	chr3	46656777	46720185	63409	3	0.00889464	1.58496	3	56.92	10	0.25233	0.000225378	1.27669	0.669508	807.261	0.209424
840	chr3	46720186	46844487	124302	0	0	NA	NA	42.18	5	0.233303	NA	0.160901	0.0853825	0	0.221598
841	chr3	46844488	47014370	169883	4	0.00331993	2	4	54.84	10	0.223683	0.000214217	0.571832	0.447728	460.201	0.25334
842	chr3	47014371	47163119	148749	1	6.72273e-06	0	1	40.14	3	0.268909	0.00027086	0	0.0237833	0	0.247947
843	chr3	47163120	47585151	422032	6	0.00133639	2.58496	6	47.23	7	0.234579	0.000237853	0.0609307	0.561636	14.4128	0.283607
844	chr3	47585152	47746166	161015	1	6.2106e-06	0	1	40.84	4	0.260845	0.000274634	0	0	0	0.268458
845	chr3	47746167	47872484	126318	1	0.00446492	0	1	48.56	8	0.237496	0.000233764	0.0150794	0.0840198	235.675	0.350983
846	chr3	47872485	48054018	181534	1	0.00310686	0	1	41.99	5	0.19831	0.000205163	0	0	0	0.256608
847	chr3	48054019	48303468	249450	4	0.00226097	2	4	47.3	7	0.196432	0.000166203	0.106904	0.127639	228.412	0.308375
848	chr3	48303469	48397767	94299	2	0.00598098	1	2	41.5	4	0.190882	0.00028382	0.363591	0.450194	0	0.200734
849	chr3	48397768	48431734	33967	1	0.0166044	0	1	58.44	10	0.353284	0.000419319	0	0	0	0.259936
850	chr3	48431735	48556264	124530	6	0.00452903	2.58496	6	50.11	8	0.200755	0.000200651	0.114719	0.198861	60.5257	0.263872
851	chr3	48556265	48689686	133422	7	0.00422719	2.80735	7	56.78	10	0.277316	0.000300391	0.36405	0.145835	568.142	0.292634
852	chr3	48689687	48982642	292956	4	0.0019252	2	4	45.47	7	0.218463	0.000216661	0.0357609	0.06038	39.7291	0.309971
853	chr3	48982643	49183178	200536	11	0.00281246	3.45943	11	51.71	9	0.209439	0.000211858	0	0.0176414	18.9426	0.303366
854	chr3	49183179	49636119	452941	11	0.0012452	3.27761	10	47.46	7	0.218572	0.000226384	0.027335	0.0195265	23.7682	0.298001
855	chr3	49636120	49728332	92213	5	0.00611627	2.32193	5	57.2	10	0.281956	0.000259192	0.0309847	0	44.4079	0.274812
856	chr3	49728333	49782188	53856	1	0	0	1	43.43	5	0.111408	0.000192774	0	0	0	0.260081
857	chr3	49782189	49940769	158581	7	0.00355654	2.80735	7	52.66	9	0.157648	0.000164355	0.210201	0.0780805	21.6237	0.255143
858	chr3	49940770	50120375	179606	2	0.00314021	0	1	44.08	6	0.161465	0.00016148	0.0212108	0	19.3081	0.303767
859	chr3	50120376	50675601	555226	22	0.0010158	4.15239	19	55.83	10	0.205322	0.00020287	0.147519	0.194337	290.944	0.23407
860	chr3	50675602	51331674	656073	1	0	0	1	39.55	3	0.217964	0.000212894	0	0.0269615	0	0.185293
861	chr3	51331675	51667196	335522	4	0.00168096	2	4	45.33	6	0.184787	0.000201773	0.00283855	0.0579919	43.215	0.263607
862	chr3	51667197	51721664	54468	2	0.0103547	1	2	55.13	10	0.183594	0.000156887	0	0	202.684	0.196642
863	chr3	51721665	51928146	206482	5	0.00273147	0	1	42.11	5	0.242152	0.000420315	0.267525	0.368368	44.382	0.187062
864	chr3	51928147	52094478	166332	9	0.00339081	2.9477	8	56.13	10	0.186374	0.000165274	0.572588	0.25523	272.658	0.259174
865	chr3	52094479	52289814	195336	6	0.00288733	2.58496	6	50.19	8	0.235492	0.000186332	0.941008	0.335054	86.4769	0.256181
866	chr3	52289815	52486780	196966	7	0.00286344	2.80735	7	54.41	10	0.299544	0.000307112	0.0967068	0.0269417	145.365	0.23998
867	chr3	52486781	52540096	53316	3	0.0105784	1.58496	3	60.14	10	0.318854	0.000318798	0.428718	0.331771	259.114	0.310922
868	chr3	52540097	52769898	229802	4	0.00245429	2	4	41.66	4	0.243688	0.000309236	0	0.00769736	50.7941	0.282588
869	chr3	52769899	52852548	82650	4	0.00682396	0.811278	2	54.29	10	0.278282	0.000208004	0.253512	0.55645	0	0.229189
870	chr3	52852549	52898693	46145	1	0.0122223	0	1	47.1	7	0.325062	0.000312418	0.0206392	0.459994	0	0.253273
871	chr3	52898694	53044768	146075	1	6.8458e-06	0	1	40.21	3	0.232757	0.000238593	0.0325996	0.108984	24.7777	0.254697
872	chr3	53044769	53139145	94377	1	0.00597603	0	1	47.67	8	0.275491	0.000333707	0.131188	0.131198	0	0.282476
873	chr3	53139146	53274236	135091	2	0.00417496	1	2	52.91	9	0.236877	0.00020694	1.31131	1.53199	217.472	0.238797
874	chr3	53274237	53700534	426298	3	0.00132302	0.918296	2	42.44	5	0.232232	0.000247736	0.596508	0.970953	33.3376	0.222245
875	chr3	53700535	53860009	159475	2	0.0035366	1	2	48.3	8	0.263364	0.000243848	1.49302	1.78578	63.8356	0.247936
876	chr3	53860010	55734922	1874913	5	0.000300814	2.32193	5	42.13	5	0.246411	0.000244543	1.34002	1.47365	25.6018	0.200709
877	chr3	55734923	56682175	947253	3	0.000595406	1.58496	3	39.7	3	0.244919	0.000243576	0.404183	0.767488	11.865	0.187783
878	chr3	56682176	56970532	288357	1	0.00195591	0	1	42.51	5	0.218479	0.000228096	0.951218	3.23891	14.8637	0.229823
879	chr3	56970533	57231807	261275	3	0.00215865	1.58496	3	45.06	6	0.267917	0.000205891	0.404616	0.9749	44.4572	0.254535
880	chr3	57231808	57939490	707683	7	0.000796967	2.80735	7	39.56	3	0.216198	0.000223853	0.0753646	0.0524899	20.7005	0.258063
881	chr3	57939491	58728141	788651	11	0.000715145	3.27761	10	46.22	7	0.224434	0.000239576	1.10256	0.915105	34.3745	0.240768
882	chr3	58728142	61391093	2662952	2	0.000211795	1	2	39.15	3	0.246719	0.000257147	1.59332	1.37434	9.82704	0.179534
883	chr3	61391094	65850648	4459555	13	0.00012647	3.54659	12	40.1	3	0.254061	0.000259674	1.57909	1.42872	16.1368	0.200309
884	chr3	65850649	66863268	1012620	2	0.000556971	1	2	41.79	4	0.281448	0.000296271	1.21892	1.11098	22.9857	0.231249
885	chr3	66863269	68894175	2030907	4	0.000277708	1.5	3	38.57	2	0.254074	0.000275374	0.526633	1.02775	4.83736	0.171995
886	chr3	68894176	69832663	938488	6	0.000600967	2.58496	6	40.47	4	0.236551	0.000230377	0.886953	0.518322	10.7163	0.217114
887	chr3	69832664	71063892	1231229	3	0.000458079	0.918296	2	37.81	2	0.262339	0.000237611	0.723254	0.712588	10.9073	0.195688
888	chr3	71063893	71400374	336482	1	0	0	1	41.16	4	0.267473	0.000262312	1.40108	1.82416	127.45	0.267824
889	chr3	71400375	71886893	486519	3	0.00115926	1.58496	3	41.88	5	0.232262	0.00021172	2.2747	1.80697	50.3648	0.260321
890	chr3	71886894	72749004	862111	0	0	NA	NA	45.08	6	0.278386	NA	3.10981	0.63195	80.0662	0.201882
891	chr3	72749005	73656710	907706	5	0.000621347	2.32193	5	41.54	4	0.27542	0.000245731	1.88128	0.841849	15.0624	0.237799
892	chr3	73656711	75277777	1621067	1	0.000347919	0	1	37.39	2	0.257855	0.000264136	1.01405	0.542314	11.6833	0.179106
893	chr3	75277778	75672787	395010	1	0.00142781	0	1	45.9	7	0.220248	0	1.46352	0.111951	43.1354	0.261397
894	chr3	75672788	75819790	147003	1	0.00383666	0	1	40.61	4	0.122446	8.05121e-05	0.0323938	0	0	0.206382
895	chr3	75819791	79064045	3244255	0	3.08237e-07	NA	NA	35.97	1	0.208677	0.222078	0.799082	0.40238	13.1674	0.210791
896	chr3	79064046	80865182	1801137	1	0.000313136	0	1	34.72	1	0.2293	0.000222078	0.142241	0.137492	7.84986	0.204592
897	chr3	80865183	82728528	1863346	1	0.000302681	0	1	35.96	1	0.226474	0.000183862	0.384364	0.248716	9.47191	0.193635
898	chr3	82728529	86530391	3801863	1	0.000148348	0	1	34.28	1	0.22752	0.000210679	0.186127	0.103289	1.04365	0.192884
899	chr3	86530392	89747171	3216780	9	0.000175331	3.16993	9	35.72	1	0.244033	0.00021906	0.374234	0.0852326	5.56976	0.190856
900	chr3	89747172	90719797	972626	0	0	NA	NA	36.48	1	0.262177	NA	0.0332929	0.00545596	0	0.235142
901	chr3	90719798	94509947	3790150	5	0.000148807	2.32193	5	38.01	2	0.0374655	0.000185346	0.0397026	0.0107341	0	0.381792
902	chr3	94509948	97819216	3309269	2	0.00017043	1	2	35.03	1	0.243558	0.000220661	0.32924	0.0523829	15.1116	0.174812
903	chr3	97819217	101423393	3604177	30	0.000156485	3.79958	21	38.02	2	0.213918	0.000203579	0.640273	0.161958	13.2359	0.179795
904	chr3	101423394	101762161	338768	5	0.00166486	2.32193	5	41.51	4	0.224342	0.000219705	0.0674725	0.0522147	0	0.278738
905	chr3	101762162	102249494	487333	2	0.00115732	1	2	38.78	2	0.141587	6.60829e-05	1.90154	0.624307	0	0.18555
906	chr3	102249495	106812185	4562691	3	0.000123611	1.58496	3	35.62	1	0.215662	0.000204966	0.812609	0.317898	6.04739	0.180007
907	chr3	106812186	109815489	3003304	14	0.000187793	3.6645	13	38.48	2	0.19978	0.000178639	0.645015	0.394613	17.8131	0.199725
908	chr3	109815490	111514429	1698940	1	0.000331972	0	1	36.34	1	0.216606	0.000243365	0.331305	0.551815	24.2761	0.157333
909	chr3	111514430	114538105	3023676	32	0.000186528	4.625	27	39.47	3	0.208356	0.000210106	0.821783	0.619521	10.4271	0.199597
910	chr3	114538106	115144803	606698	1	0	0	1	35.12	1	0.202737	0.000204133	0.252738	0.597691	22.2621	0.177734
911	chr3	115144804	115868584	723781	1	0.000779241	0	1	38.52	2	0.19481	0.000204136	1.17375	1.64232	70.4992	0.170828
912	chr3	115868585	118498859	2630275	1	0.000214426	0	1	36.83	1	0.234196	0.000237905	0.798409	1.15133	6.11418	0.167631
913	chr3	118498860	119164410	665551	2	0.000847418	1	2	38.97	3	0.21486	0.000136121	0.243268	0.422582	0	0.17189
914	chr3	119164411	120687445	1523035	19	0.000370313	4.24793	19	40.95	4	0.201571	0.000218674	0.691613	0.487792	42.1429	0.209032
915	chr3	120687446	121450444	762999	3	0.000739188	1.58496	3	36.89	1	0.250328	0.000252253	0.212199	0.187783	28.3887	0.169733
916	chr3	121450445	122885450	1435006	22	0.00039303	4.15239	19	39.89	3	0.20418	0.000203615	0.60462	0.607699	45.0192	0.219079
917	chr3	122885451	123164744	279294	2	0.00201938	1	2	48.35	8	0.243471	0.000261974	2.8269	2.08367	135.749	0.216482
918	chr3	123164745	123278418	113674	1	0.00496156	0	1	38.41	2	0.131956	9.6961e-05	0.226215	0.311218	70.1372	0.224241
919	chr3	123278419	123488563	210145	1	0.00268386	0	1	50.74	9	0.304552	0.000317755	1.81284	1.06901	260.451	0.231648
920	chr3	123488564	123617601	129038	1	0.00437081	0	1	40.57	4	0.178242	0.000181818	0.132853	0.0685406	0	0.226574
921	chr3	123617602	123826895	209294	1	0	0	1	46.88	7	0.224564	0.000222397	1.25139	2.51012	91.0778	0.183485
922	chr3	123826896	123960832	133937	1	0.00421093	0	1	38.4	2	0.223986	0.000251004	0.0782186	0.0660336	42.2408	0.172873
923	chr3	123960833	124743051	782219	3	0.000721026	1.58496	3	42.68	5	0.227558	0.000216359	0.404229	0.701017	42.3081	0.16955
924	chr3	124743052	124803866	60815	0	1.64433e-05	NA	NA	50.06	8	0.29598	0.159467	0.0313211	0.116344	0	0.25565
925	chr3	124803867	125222392	418526	4	0.00134759	2	4	44.87	6	0.205483	0.000199935	2.37117	2.06249	39.048	0.231271
926	chr3	125222393	125356711	134319	1	7.44496e-06	0	1	36	1	0.201014	0.00024055	0.00709056	0	0	0.202832
927	chr3	125356712	125671013	314302	2	0.00179445	1	2	41.75	4	0.251351	0.000171193	0.290899	0.230745	98.2937	0.240666
928	chr3	125671014	126101007	429994	2	0.00131165	1	2	45.63	7	0.241864	0.000217285	0.589166	0.0123411	0	0.258684
929	chr3	126101008	126161567	60560	1	1.65125e-05	0	1	52.02	9	0.379789	0.000350572	3.77436	0.817839	0	0.213343
930	chr3	126161568	126305600	144033	0	0.00391577	NA	NA	42.59	5	0.208286	NA	1.05136	0.896513	317.517	0.235018
931	chr3	126305601	126559337	253737	6	0.00222277	2.58496	6	51.62	9	0.25223	0.000275518	2.41724	1.10843	293.357	0.264387
932	chr3	126559338	126849783	290446	2	0.00194184	1	2	43.41	5	0.192807	0.000190629	0.386932	0.0913527	55.7486	0.205835
933	chr3	126849784	126944190	94407	0	0	NA	NA	48.25	8	0.180071	NA	0.0302646	0	1736.52	0.184185
934	chr3	126944191	126982230	38040	0	0	NA	NA	53.69	9	0.289169	NA	0.375551	0.0465002	0	0.21854
935	chr3	126982231	127040085	57855	1	0.00974851	0	1	62.16	10	0.311123	0.00031322	0.0329236	0	0	0.297228
936	chr3	127040086	127108276	68191	0	0	NA	NA	52.04	9	0.21997	NA	7.8213	5.36956	0	0.231899
937	chr3	127108277	127443563	335287	2	0.00168214	1	2	46.84	7	0.229654	0	1.0226	0.458985	112.137	0.197568
938	chr3	127443564	127499048	55485	0	0	NA	NA	52.41	9	0.306389	NA	1.78515	0.860763	83.2877	0.200493
939	chr3	127499049	127531682	32634	0	0	NA	NA	40.3	3	0.275786	NA	0.262658	0.16261	0	0.2014
940	chr3	127531683	127825116	293434	5	0.00192207	2.32193	5	50.53	9	0.255594	0.000249375	1.48653	0.602816	120.925	0.266679
941	chr3	127825117	127981659	156543	1	0.00360284	0	1	40.86	4	0.204417	0.000207082	1.72784	1.12996	111.972	0.202158
942	chr3	127981660	128306898	325239	3	0.00173411	1.58496	3	45.07	6	0.255197	0.000233133	0.474384	0.233863	29.8288	0.227761
943	chr3	128306899	128381428	74530	0	0	NA	NA	51.01	9	0.147592	NA	0.127787	0.0237336	308.127	0.167484
944	chr3	128381429	128499479	118051	2	0.0047776	1	2	56.85	10	0.296482	0.000384004	2.16214	0.899036	901.098	0.2924
945	chr3	128499480	129512357	1012878	15	0.000556829	3.77356	14	47.81	8	0.23991	0.000209038	0.45698	0.279421	69.86	0.284499
946	chr3	129512358	129641932	129575	3	0.00435269	1.58496	3	55.82	10	0.308702	0.000361109	0.690915	0.136513	323.014	0.281078
947	chr3	129641933	129892591	250659	1	3.98948e-06	0	1	39.36	3	0.163569	0.000174854	0	0	19.7416	0.216367
948	chr3	129892592	130203215	310624	2	0.0018157	1	2	47.2	7	0.19316	0.000202265	0.766519	0.176531	49.348	0.268263
949	chr3	130203216	133350660	3147445	15	0.000179193	3.90689	15	38.85	3	0.214142	0.000202792	0.598228	0.830076	18.1997	0.175733
950	chr3	133350661	135273847	1923187	13	0.000293263	3.70044	13	44.01	6	0.233467	0.000236279	1.25389	1.23983	34.0744	0.192797
951	chr3	135273848	138279921	3006074	13	0.00018762	3.70044	13	40.32	3	0.219888	0.000211161	0.415357	0.42779	29.2229	0.197516
952	chr3	138279922	138471140	191219	3	0.0029495	1.58496	3	46.99	7	0.13597	0.000160161	0.493086	0.120256	50.5053	0.217037
953	chr3	138471141	138759944	288804	3	0.00195288	1.58496	3	39.53	3	0.193903	0.000182557	0.0560614	0.208243	0	0.225583
954	chr3	138759945	138990403	230459	2	0.00244729	0	1	46.28	7	0.212619	0.000206441	0.512444	0.36842	90.9557	0.315262
955	chr3	138990404	141968166	2977763	18	0.000189404	3.79465	15	42.11	5	0.213247	0.00022339	1.14246	0.60353	43.406	0.182293
956	chr3	141968167	142815949	847783	6	0.000665265	2.58496	6	38.33	2	0.188728	0.000185178	0.233667	0.214906	38.1951	0.235178
957	chr3	142815950	143330406	514457	4	0.0010963	2	4	41.46	4	0.192436	0.000201809	2.17339	1.08651	43.8575	0.236008
958	chr3	143330407	143928479	598073	1	0.000943029	0	1	38.95	3	0.232413	0.000214317	1.76283	1.15347	7.72684	0.163196
959	chr3	143928480	148931637	5003158	10	0.000112729	2.64644	7	35.83	1	0.203871	0.000179152	0.988535	0.573459	8.91533	0.181793
960	chr3	148931638	150702294	1770657	17	0.000318526	3.80776	15	39.31	3	0.21461	0.000204831	1.4044	0.630363	27.997	0.214881
961	chr3	150702295	151172889	470595	3	0.00119848	1.58496	3	41.77	4	0.223122	0.000135567	3.1956	0.917145	37.7642	0.221263
962	chr3	151172890	155176542	4003653	17	0.000140871	3.21953	11	37.34	2	0.219799	0.000249812	0.65822	0.522665	5.7522	0.193294
963	chr3	155176543	156827061	1650519	8	0.000341711	3	8	39.9	3	0.202966	0.000197772	0.529135	0.587294	19.3443	0.19871
964	chr3	156827062	157053515	226454	1	0	0	1	35.82	1	0.176636	0.000182003	0.0546741	0.320258	0	0.148706
965	chr3	157053516	157187301	133786	1	0.00421569	0	1	43.45	5	0.29151	0.00023819	2.3848	1.17672	0	0.241937
966	chr3	157187302	158118476	931175	3	0.000605686	1.58496	3	38.67	2	0.230891	0.000218412	0.357977	0.364725	9.03556	0.179189
967	chr3	158118477	158619969	501493	2	0.00112464	1	2	35.71	1	0.193422	0.000191121	0.0493772	0.0564353	7.03125	0.193928
968	chr3	158619970	159987256	1367287	6	0.000412496	2.58496	6	39.48	3	0.222338	0.000208718	0.420722	0.699895	5.68293	0.174893
969	chr3	159987257	160227096	239840	2	0.00235157	1	2	43.67	6	0.175117	0	0.976858	0.715395	85.5011	0.215757
970	chr3	160227097	161447327	1220231	9	0.000462208	3.16993	9	38.33	2	0.204879	0.000217869	0.252103	0.244985	14.655	0.194978
971	chr3	161447328	161983721	536394	1	0.00105147	0	1	36.76	1	0.227445	0.000140154	0.550422	0.270412	0	0.155924
972	chr3	161983722	166975358	4991637	3	0.000112989	1.58496	3	34.7	1	0.208749	0.000189891	0.263302	0.194547	33.0806	0.179258
973	chr3	166975359	169256600	2281242	5	0.000247234	2.32193	5	36.44	1	0.215234	0.000235124	0.532301	0.758338	11.1655	0.176757
974	chr3	169256601	169505648	249048	1	0	0	1	37.2	1	0.216826	0.000218888	1.92737	1.54125	0	0.183211
975	chr3	169505649	172754222	3248574	23	0.000173615	4.34965	21	40.17	3	0.213017	0.000216929	1.44124	0.908781	25.391	0.231029
976	chr3	172754223	176678860	3924638	3	0.000143708	1.58496	3	35.75	1	0.210975	0.000219022	1.59192	0.748176	6.07498	0.189694
977	chr3	176678861	177169779	490919	1	2.037e-06	0	1	38.59	2	0.189441	0.000207703	0.911814	0.717032	41.1484	0.20772
978	chr3	177169780	177369627	199848	0	0.00282214	NA	NA	43.84	6	0.21016	NA	1.52023	1.29226	0	0.330594
979	chr3	177369628	177782719	413092	0	0	NA	NA	40.51	4	0.196082	NA	1.73837	0.74079	14.8719	0.213765
980	chr3	177782720	178426977	644258	0	0	NA	NA	36.55	1	0.180052	NA	0.614967	0.565592	40.8043	0.177802
981	chr3	178426978	179244399	817422	3	0.000689974	1.58496	3	38.26	2	0.196961	0.000189295	0.700239	0.517186	29.288	0.187241
982	chr3	179244400	179886291	641892	8	0.000878652	3	8	40.85	4	0.180716	0.000213701	1.14248	0.909384	7.29609	0.268115
983	chr3	179886292	181694851	1808560	5	0.00031185	2.32193	5	37.36	2	0.201265	0.000208895	0.279627	0.540864	11.9442	0.185288
984	chr3	181694852	181956961	262110	1	0.00215177	0	1	41.62	4	0.19076	0	2.21285	3.56325	245.729	0.3061
985	chr3	181956962	182972484	1015523	2	0.000555379	1	2	38.06	2	0.216637	0.000216893	1.04006	1.47185	32.4387	0.201972
986	chr3	182972485	183796947	824463	7	0.000684082	2.52164	6	42.89	5	0.228027	0.00021677	1.41047	0.549243	34.4429	0.288713
987	chr3	183796948	184134086	337139	6	0.0016729	1.79248	4	45.31	6	0.198731	0.000207002	0.827707	0.335789	21.8336	0.298795
988	chr3	184134087	184390408	256322	15	0.00220036	3.77356	14	51.71	9	0.265291	0.000316983	1.28561	0.365751	169.185	0.338343
989	chr3	184390409	184538514	148106	0	0	NA	NA	45.44	7	0.229565	NA	3.36316	1.86315	80.8714	0.280284
990	chr3	184538515	184605839	67325	1	0.00837727	0	1	54.94	10	0.2228	0.000193949	7.22874	2.12816	804.428	0.308789
991	chr3	184605840	184797309	191470	1	0.00294563	0	1	49.12	8	0.240247	0.000587889	2.93971	1.45966	995.157	0.251009
992	chr3	184797310	185456617	659308	4	0.000855442	2	4	39.75	3	0.222961	0.000248989	0.447808	0.410486	17.0755	0.247054
993	chr3	185456618	187342784	1886167	22	0.000299019	4.36852	21	43.39	5	0.229566	0.000212604	2.57316	1.41891	116.49	0.255122
994	chr3	187342785	188299930	957146	3	0.000589252	1.58496	3	41.44	4	0.211044	0.000273383	1.20002	1.76675	79.0755	0.198591
995	chr3	188299931	189365024	1065094	2	0.000529531	1	2	38.94	3	0.198105	0.000200034	2.82028	2.75853	35.5812	0.204459
996	chr3	189365025	192738473	3373449	13	0.000167188	3.39275	11	37.16	1	0.217285	0.000219619	1.40229	1.92332	14.9606	0.208556
997	chr3	192738474	193758559	1020086	5	0.000552895	1.92193	4	39.57	3	0.22253	0.000217402	0.936445	2.02883	0	0.218537
998	chr3	193758560	194983088	1224529	8	0.000460585	3	8	45.98	7	0.245809	0.000242779	2.52618	4.49682	181.456	0.280518
999	chr3	194983089	195273111	290023	1	0.00194467	0	1	49.11	8	0.29308	0.000266172	1.18219	4.36083	225.724	0.300918
1000	chr3	195273112	195441610	168499	1	5.93475e-06	0	1	37.93	2	0.267064	0.000267418	0.0339135	0.0629868	63.8674	0.267033
1001	chr3	195441611	195612247	170637	2	0.00330526	1	2	43.39	5	0.281299	0.000226583	0.491165	2.57083	33.1392	0.269444
1002	chr3	195612248	195863160	250913	2	0.00224779	0	1	51.11	9	0.290937	0.000180104	0.474466	2.5943	672.166	0.366024
1003	chr3	195863161	195916784	53624	1	0.0105177	0	1	57.68	10	0.354319	0.000376206	0.372974	3.00177	1331.01	0.406528
1004	chr3	195916785	196347218	430434	6	0.00131031	2.58496	6	47.35	7	0.195152	0.000151064	0.27658	1.70544	114.423	0.352715
1005	chr3	196347219	196964068	616850	13	0.000914323	3.39275	11	43.77	6	0.191294	0.000200014	0.203804	4.84908	82.1056	0.345304
1006	chr3	196964069	197040590	76522	1	0.00737043	0	1	53.33	9	0.261363	0.000284921	0.286259	6.58801	405.735	0.408279
1007	chr3	197040591	197330256	289666	1	0.00194707	0	1	37.07	1	0.220944	0.00022261	0.00986374	0.396928	0	0.267039
1008	chr3	197330257	197707332	377076	2	0.00149572	1	2	48.06	8	0.228071	0.000140076	0.0909268	2.01244	49.5303	0.30703
1009	chr3	197707333	198098856	391524	4	0.00144052	2	4	41.49	4	0.181343	0.000207319	0	0	30.0252	0.327375
1010	chr3	198098857	198295559	196703	0	0	NA	NA	45.59	7	0.0610057	NA	0	0	98.2514	0.296084
1011	chr4	1	12458	12458	0	0	NA	NA	69.45	10	0.160539	NA	0	0	0	0.957181
1012	chr4	12459	495619	483161	5	0.00116731	0	1	40.65	4	0.20697	0.00019019	0	0	13.7253	0.255175
1013	chr4	495620	616898	121279	2	0.00465043	1	2	48.84	8	0.189645	0.000115189	0	0	201.02	0.363868
1014	chr4	616899	915275	298377	5	0.00189023	2.32193	5	56.72	10	0.284875	0.000251978	0.0319193	1.07895	140.765	0.424312
1015	chr4	915276	945736	30461	1	0.0185155	0	1	47.76	8	0.29546	0.000419895	0.0312661	0.754909	0	0.425639
1016	chr4	945737	1056136	110400	4	0.0051087	2	4	62.61	10	0.425725	0.00050728	0.21567	3.02823	435.155	0.426741
1017	chr4	1056137	1191508	135372	2	0.0041663	1	2	47.52	7	0.25116	0.000251367	0.0140708	0.431202	176.919	0.325282
1018	chr4	1191509	1251611	60103	1	0.00938389	0	1	60.49	10	0.366038	0.000238815	0.0475383	0.47089	273.123	0.457262
1019	chr4	1251612	1289250	37639	0	0	NA	NA	45.63	7	0.132841	NA	0	0.0939913	195.001	0.320738
1020	chr4	1289251	1743681	454431	7	0.00124111	2.80735	7	56.02	10	0.294874	0.000367727	0.207484	3.58109	353.204	0.394333
1021	chr4	1743682	1807784	64103	1	0.00879834	0	1	65.22	10	0.499197	0.000449438	0.490291	3.7804	715.458	0.362499
1022	chr4	1807785	1872284	64500	1	0.00874419	0	1	54.96	10	0.356589	0.000358118	0.0147658	0.521062	141.901	0.389115
1023	chr4	1872285	2040129	167845	2	0.00336024	1	2	47.14	7	0.274062	0.000284564	0.181577	0.885251	0	0.329347
1024	chr4	2040130	2081945	41816	2	0.0134877	1	2	60.68	10	0.382629	0.000340919	0.364414	3.84941	174.907	0.419616
1025	chr4	2081946	2097655	15710	0	0	NA	NA	48.4	8	0.0636537	NA	0	0	0	0.199868
1026	chr4	2097656	2241416	143761	2	6.95599e-06	1	2	42.19	5	0.187812	0.000211983	0.00662486	0.615211	26.3665	0.22341
1027	chr4	2241417	2275225	33809	1	0.0166819	0	1	61.06	10	0.354935	0.000204388	0.225359	0.94175	103.319	0.355711
1028	chr4	2275226	2469922	194697	1	0.00289681	0	1	52.98	9	0.303035	0.000301914	0.396227	4.03385	152	0.34206
1029	chr4	2469923	2728922	259000	2	0.00217761	1	2	46.23	7	0.212355	0.000210154	0.00735442	0.184399	13.3638	0.326988
1030	chr4	2728923	2786237	57315	1	0.00984036	0	1	50.39	8	0.191922	0.000204234	0.365572	1.32708	0	0.332365
1031	chr4	2786238	2838100	51863	1	0.0108748	0	1	60.78	10	0.36635	0.000354078	0.312183	0.511598	78.2974	0.286623
1032	chr4	2838101	3075685	237585	4	0.00237389	2	4	47	7	0.273586	0.000295124	0.164355	1.04233	23.1879	0.346932
1033	chr4	3075686	3216743	141058	1	0	0	1	43.49	5	0.248125	0.000283559	0.0202554	0.01254	40.9589	0.277383
1034	chr4	3216744	3258484	41741	1	0.0135119	0	1	57.28	10	0.407273	0.000402414	0.342252	2.4155	0	0.327119
1035	chr4	3258485	3408607	150123	1	0.00375692	0	1	49.06	8	0.226481	0.000272307	0.53925	0.306353	158.518	0.348014
1036	chr4	3408608	3533305	124698	3	0.00452293	1.58496	3	59.56	10	0.408988	0.000488838	0.794313	1.19156	569.632	0.360279
1037	chr4	3533306	3881350	348045	1	0.00162048	0	1	54.95	10	0.327544	0.000466853	3.69964	6.4596	367.383	0.301541
1038	chr4	3881351	4924850	1043500	7	0.000540489	2.80735	7	46.08	7	0.23862	0.000261183	1.43111	1.48154	65.2428	0.277859
1039	chr4	4924851	5364330	439480	2	0.00128333	1	2	42.17	5	0.277601	0.000312512	1.49747	4.43545	15.366	0.204755
1040	chr4	5364331	5796840	432510	2	0.00130402	0	1	45.41	6	0.26589	0.000200621	0.713456	6.45775	31.2735	0.225056
1041	chr4	5796841	6221839	424999	2	0.00132706	1	2	49.19	8	0.244706	0.000222966	3.77822	4.57826	153.393	0.269068
1042	chr4	6221840	6784016	562177	7	0.00100324	2.52164	6	51.6	9	0.295281	0.000346223	4.42674	4.99658	263.261	0.296441
1043	chr4	6784017	6867200	83184	1	0	0	1	40.65	4	0.276495	0.000256314	0.0114493	0	45.946	0.274419
1044	chr4	6867201	7101585	234385	4	0.0024063	2	4	49.55	8	0.255989	0.000288217	2.94189	0.890528	43.4809	0.358813
1045	chr4	7101586	8848931	1747346	10	0.000322775	3.32193	10	52.41	9	0.315335	0.000331438	4.26286	2.01856	244.572	0.293174
1046	chr4	8848932	8923095	74164	1	0.00760477	0	1	58.01	10	0.404509	0.000417362	0.731981	2.12272	596.892	0.405521
1047	chr4	8923096	10280777	1357682	23	0.000415414	1.0144	5	45.91	7	0.255583	0.000213227	0.10382	0.169372	34.37	0.274741
1048	chr4	10280778	10644611	363834	2	0.00155016	1	2	42.16	5	0.327072	0.00024546	0.125648	0.617442	23.8919	0.21335
1049	chr4	10644612	15695214	5050603	10	0.00011167	3.12193	9	38.88	3	0.263929	0.000231633	0.879495	0.938264	15.2046	0.179687
1050	chr4	15695215	16170008	474794	5	0.00118788	1.92193	4	42.66	5	0.240104	0.000251635	1.65087	1.0208	49.6114	0.225786
1051	chr4	16170009	17463622	1293614	2	0.000435988	1	2	40.25	3	0.248915	0.000265617	1.6359	1.71333	25.6945	0.197561
1052	chr4	17463623	17811655	348033	6	0.00162054	2.58496	6	43.98	6	0.224117	0.000231728	0.799062	0.752206	13.4687	0.264331
1053	chr4	17811656	20580086	2768431	2	0.000203726	1	2	36.73	1	0.226121	0.000208673	0.149649	1.12071	22.6113	0.17825
1054	chr4	20580087	24057547	3477461	4	0.000162187	2	4	37.95	2	0.226315	0.000227859	0.434369	1.36374	8.9539	0.184143
1055	chr4	24057548	25422467	1364920	8	0.000413211	3	8	41.62	4	0.217595	0.000191794	1.70395	1.36075	83.566	0.226768
1056	chr4	25422468	26322222	899755	3	0.000626837	1.58496	3	44.21	6	0.230063	0.000201237	3.54177	1.27	144.884	0.244827
1057	chr4	26322223	27388072	1065850	4	0.000529155	2	4	39.42	3	0.203593	0.000193613	1.22953	0.667153	5.87834	0.202947
1058	chr4	27388073	36225101	8837029	1	1.1316e-07	0	1	34.95	1	0.23311	0.000212872	0.750211	0.533841	23.4276	0.186637
1059	chr4	36225102	37380759	1155658	2	0.000488034	1	2	37.17	1	0.199886	0.000169982	0.664238	0.557144	0	0.177463
1060	chr4	37380760	42401591	5020832	34	0.000112332	4.96982	32	41.67	4	0.215303	0.000220108	1.93179	0.589055	35.455	0.256429
1061	chr4	42401592	43099454	697863	2	0.000808182	1	2	37.77	2	0.220674	0.000237923	0.696014	0.147012	0	0.182436
1062	chr4	43099455	47333424	4233970	9	0.000133208	2.28104	6	35.74	1	0.23524	0.00021291	0.42514	0.0848094	12.3705	0.171941
1063	chr4	47333425	47912477	579053	4	0.000974004	2	4	37.82	2	0.188238	0.000194202	0.88323	0.0824785	0	0.197201
1064	chr4	47912478	49174752	1262275	11	0.000446812	3.27761	10	39.34	3	0.231328	0.000221613	0.304821	0.0560533	37.6622	0.2393
1065	chr4	49174753	49274985	100233	0	0	NA	NA	43.45	5	0.36914	NA	0.00950183	0	0	0.191943
1066	chr4	49274986	49335789	60804	0	0	NA	NA	51.39	9	1.36504	NA	0	0	209.327	0.379337
1067	chr4	49335790	49510163	174374	0	0	NA	NA	34.48	1	0.028674	NA	0.00546181	0	0	0.178029
1068	chr4	49510164	49708134	197971	0	0	NA	NA	43.43	5	0.904173	NA	0.0529187	0	58.2792	0.268187
1069	chr4	49708135	51829816	2121682	0	0	NA	NA	37.54	2	0.00612721	NA	0.000448888	0	0	0.397255
1070	chr4	51829817	54063698	2233882	11	0.000252475	3.45943	11	40.32	3	0.237703	0.000231907	0.699627	0.0498857	26.8548	0.188315
1071	chr4	54063699	54698827	635129	2	0.000888009	1	2	42.31	5	0.244045	0.000266521	1.64949	0.100262	57.641	0.229905
1072	chr4	54698828	56591973	1893146	17	0.000297917	3.96982	16	39.59	3	0.20495	0.000204651	1.77184	0.251341	13.8188	0.217365
1073	chr4	56591974	56981109	389136	4	0.00144936	2	4	44.25	6	0.218433	0.000194637	3.05199	0.481837	146.081	0.27283
1074	chr4	56981110	57448121	467012	2	0.00120768	1	2	41.17	4	0.205562	0.000174406	1.88435	0.333311	22.5347	0.199863
1075	chr4	57448122	57731912	283791	0	0	NA	NA	38.35	2	0.24666	NA	0.298682	0.012466	0	0.165988
1076	chr4	57731913	58456752	724840	0	0	NA	NA	36.1	1	0.257988	NA	0.917131	0.224513	0	0.164508
1077	chr4	58456753	58466413	9661	0	0	NA	NA	49.14	8	0.103509	NA	0	0	0	0.2319
1078	chr4	58466414	66920452	8454039	3	6.67137e-05	1.58496	3	34.81	1	0.232315	0.000216068	0.680892	0.182452	4.74473	0.17932
1079	chr4	66920453	68774492	1854040	12	0.000304201	2.45083	7	37.21	2	0.213048	0.000211013	0.68115	0.387349	0	0.181572
1080	chr4	68774493	70401510	1627018	21	0.000346646	2.86851	10	35.26	1	0.225566	0.00019162	0.512779	0.30115	2.61327	0.168954
1081	chr4	70401511	71314917	913407	11	0.000617468	3.45943	11	39.49	3	0.233193	0.000255388	0.730923	0.685543	31.8356	0.238798
1082	chr4	71314918	74790375	3475458	25	0.000162281	3.86347	18	37.09	1	0.220978	0.000202938	0.610276	0.64587	2.50315	0.173823
1083	chr4	74790376	75814531	1024156	7	0.000550697	2.80735	7	39.37	3	0.254844	0.000173767	0.927144	0.528507	4.54212	0.195073
1084	chr4	75814532	77637217	1822686	18	0.000309433	3.61437	14	41.36	4	0.227686	0.000216547	1.26085	0.47068	12.7985	0.204601
1085	chr4	77637218	78777467	1140250	4	0.000494628	2	4	39.19	3	0.190309	0.00018879	0.559619	0.347491	9.42406	0.197491
1086	chr4	78777468	81212018	2434551	10	0.000231665	3.12193	9	36.32	1	0.198394	0.000194864	0.628268	0.794866	9.38616	0.181381
1087	chr4	81212019	82372446	1160428	2	0.000486028	1	2	39.09	3	0.20165	0.000194004	1.09814	0.524367	6.29128	0.177687
1088	chr4	82372447	82801666	429220	4	0.00131401	2	4	43.23	5	0.177065	0.000167508	2.0547	1.2487	21.3967	0.261124
1089	chr4	82801667	83687873	886207	11	0.00063642	3.45943	11	40.76	4	0.214397	0.000247344	1.33906	0.600796	40.5239	0.250644
1090	chr4	83687874	86812016	3124143	6	0.00018053	2.58496	6	37.41	2	0.203576	0.000203315	0.607567	0.93252	32.0232	0.186234
1091	chr4	86812017	88612494	1800478	20	0.00031325	4.12193	18	40.16	3	0.211055	0.000210655	0.998165	0.61108	37.1911	0.229389
1092	chr4	88612495	89453967	841473	5	0.000670253	2.32193	5	38.3	2	0.221041	0.000221378	1.01185	1.33904	0	0.190324
1093	chr4	89453968	93540457	4086490	4	0.000138016	2	4	35.22	1	0.2266	0.000231953	0.301813	0.509906	5.92498	0.176683
1094	chr4	93540458	95414654	1874197	6	0.000300929	2.58496	6	37.4	2	0.227831	0.000237383	1.05241	0.703131	22.9158	0.205668
1095	chr4	95414655	98420383	3005729	3	0.000187642	1.58496	3	35.81	1	0.214258	0.000196499	0.457864	0.249524	14.3148	0.171193
1096	chr4	98420384	99203453	783070	5	0.000720242	1.92193	4	40.29	3	0.209432	0.00024153	1.07029	0.612159	19.5743	0.22006
1097	chr4	99203454	103515630	4312177	26	0.000130792	3.99411	19	37.39	2	0.218219	0.000203041	0.675397	0.417177	4.854	0.180417
1098	chr4	103515631	104490213	974583	2	0.000578709	1	2	35.2	1	0.224711	0.00022424	0.52673	0.57354	18.1031	0.162401
1099	chr4	104490214	107574715	3084502	10	0.00018285	3.32193	10	36.63	1	0.213325	0.000219056	0.508233	0.422647	15.3719	0.173114
1100	chr4	107574716	110693684	3118969	21	0.000180829	4.39232	21	39.45	3	0.218341	0.00020574	0.971339	0.865444	20.4339	0.217518
1101	chr4	110693685	111943771	1250087	0	0	NA	NA	35.6	1	0.216785	NA	0.705487	0.765513	5.91906	0.172598
1102	chr4	111943772	112886661	942890	7	0.000598161	2.80735	7	39.53	3	0.188781	0.00016014	0.599989	0.362069	28.1703	0.246079
1103	chr4	112886662	113497895	611234	1	0.000922724	0	1	37.02	1	0.217593	0.000206535	1.84953	1.60903	28.9519	0.202529
1104	chr4	113497896	114754497	1256602	3	0.000448829	1.58496	3	36.35	1	0.209295	0.000225777	0.917077	0.648931	16.5921	0.171042
1105	chr4	114754498	117822308	3067811	2	0.000183844	1	2	34.4	1	0.210574	0.000225788	0.476538	0.222564	5.70005	0.173987
1106	chr4	117822309	123835765	6013457	30	9.37896e-05	4.77356	28	37.79	2	0.192901	0.000195796	0.551946	0.439757	18.7251	0.19661
1107	chr4	123835766	127020173	3184408	2	0.000177113	1	2	35.51	1	0.191244	0.000189709	0.720487	0.387168	22.7584	0.181022
1108	chr4	127020174	127843467	823294	3	0.000685053	1.58496	3	37.34	2	0.227136	0.000198892	0.151542	0.0623072	15.1403	0.179043
1109	chr4	127843468	128517039	673572	5	0.000837327	2.32193	5	39.78	3	0.185578	0.000184169	0.148465	0.238975	10.5395	0.247257
1110	chr4	128517040	128873228	356189	1	0.00158343	0	1	42.32	5	0.221792	0.000351011	2.63642	0.844236	43.8307	0.251367
1111	chr4	128873229	129546347	673119	2	0.00083789	1	2	36.82	1	0.206501	0.000204319	0.517854	0.204974	12.7462	0.178051
1112	chr4	129546348	137412943	7866596	2	7.16956e-05	1	2	34.74	1	0.218519	0.000255584	0.741787	0.248019	4.55368	0.187223
1113	chr4	137412944	138299564	886621	2	0.000636123	1	2	36.06	1	0.210913	0.000261352	0.969991	0.450885	4.26164	0.196046
1114	chr4	138299565	138620947	321383	0	0	NA	NA	37.92	2	0.177358	NA	1.04906	1.65118	11.9005	0.163971
1115	chr4	138620948	140321164	1700217	9	0.000331722	3.16993	9	41.51	4	0.197034	0.00018034	1.74098	1.11216	49.1358	0.247776
1116	chr4	140321165	140565516	244352	5	0.00230815	2.32193	5	37.23	2	0.192345	0.000170713	0.26504	0.456058	0	0.219478
1117	chr4	140565517	140931106	365590	1	0.00154271	0	1	40.91	4	0.237971	0.000235981	1.49533	0.817689	96.9503	0.204718
1118	chr4	140931107	145156400	4225294	14	0.000133482	3.46772	12	37.39	2	0.220576	0.000229314	0.537363	0.489806	5.28384	0.175572
1119	chr4	145156401	146292180	1135780	7	0.000496575	2.80735	7	40.02	3	0.200743	0.000205871	1.30477	1.42035	28.9904	0.207406
1120	chr4	146292181	147547727	1255547	4	0.000449207	2	4	37.66	2	0.186373	0.000193162	0.477129	0.24373	12.0206	0.183008
1121	chr4	147547728	148217919	670192	3	0.00084155	1.58496	3	40.85	4	0.196958	0.000228843	0.883912	0.633443	19.1939	0.228565
1122	chr4	148217920	150007086	1789167	2	0.00031523	1	2	36.87	1	0.23251	0.000217448	0.47855	0.719741	16.0156	0.164455
1123	chr4	150007087	150288588	281502	1	0.00200354	0	1	40.52	4	0.216695	0.000206711	0.294344	0.923701	112.921	0.208357
1124	chr4	150288589	150952532	663944	2	0.000849469	1	2	35.54	1	0.201824	0.000207063	0.00430336	0.109232	50.1459	0.204221
1125	chr4	150952533	154138194	3185662	15	0.000177043	3.77356	14	41.09	4	0.217223	0.000210637	1.26521	0.681858	36.5151	0.218107
1126	chr4	154138195	155048503	910309	7	0.00061957	2.80735	7	38.13	2	0.194439	0.000216372	1.30466	0.466356	19.6001	0.190415
1127	chr4	155048504	158161423	3112920	11	0.00018118	3.27761	10	36.16	1	0.211698	0.000194384	1.08123	0.488682	8.6044	0.195509
1128	chr4	158161424	159643234	1481811	8	0.000380615	2.75	7	38.96	3	0.229449	0.000239808	0.345143	0.592085	43.6965	0.217473
1129	chr4	159643235	160131846	488612	0	0	NA	NA	36.99	1	0.169869	NA	0.662724	0.19911	30.0263	0.180616
1130	chr4	160131847	162464419	2332573	1	0.000241793	0	1	34.46	1	0.222072	0.000199973	0.851312	0.373858	4.90454	0.195183
1131	chr4	162464420	164476524	2012105	6	0.000280303	2.25163	5	36.29	1	0.20824	0.00019306	0.909274	0.593402	1.75185	0.194053
1132	chr4	164476525	165552818	1076294	8	0.00052402	2.75	7	39.78	3	0.206263	0.000194516	1.62996	0.52427	18.7217	0.237472
1133	chr4	165552819	167876182	2323364	2	0.000242751	1	2	35.46	1	0.216927	0.000211653	1.07481	0.62506	0	0.190008
1134	chr4	167876183	168601207	725025	3	0.000777904	0.918296	2	37.26	2	0.219303	0.000208452	0.719856	0.373279	15.2889	0.187235
1135	chr4	168601208	170218401	1617194	8	0.000348752	3	8	39.95	3	0.210859	0.000216806	1.20787	1.0216	12.811	0.232032
1136	chr4	170218402	170717160	498759	0	0	NA	NA	37.01	1	0.180448	NA	0.456379	0.26599	0	0.17271
1137	chr4	170717161	172448566	1731406	1	0.000325747	0	1	35.06	1	0.188864	0.000197858	0.804205	0.378006	5.09329	0.191408
1138	chr4	172448567	172806949	358383	0	0	NA	NA	36.57	1	0.231596	NA	0.49695	0.148071	15.113	0.18422
1139	chr4	172806950	173728937	921988	5	0.000611722	2.32193	5	39.61	3	0.201738	0.000180058	0.850144	0.922816	54.7391	0.228318
1140	chr4	173728938	177185034	3456097	11	0.00016319	3.45943	11	36.35	1	0.22048	0.000212337	1.33459	0.827598	7.94184	0.20614
1141	chr4	177185035	177867125	682091	2	0.000826869	1	2	37.94	2	0.180328	0.000247192	1.89477	1.48596	24.6069	0.243716
1142	chr4	177867126	181125588	3258463	0	0	NA	NA	35.62	1	0.217587	NA	1.5	1.06345	18.778	0.214509
1143	chr4	181125589	182752964	1627376	1	0.00034657	0	1	38.57	2	0.244565	0.00021443	2.08519	1.55977	18.9568	0.267342
1144	chr4	182752965	182798054	45090	0	0	NA	NA	42.04	5	0.221779	NA	7.3505	5.37447	0	0.335826
1145	chr4	182798055	182918179	120125	1	0.00469511	0	1	48.72	8	0.24974	0.000219812	5.39923	4.06416	248.578	0.334316
1146	chr4	182918180	183311458	393279	1	0.0014341	0	1	40.43	4	0.231388	0.000194113	0.263963	0.562218	27.5371	0.25658
1147	chr4	183311459	183445470	134012	2	0.00420858	0	1	46.98	7	0.328329	0.000352113	5.90575	4.98935	54.1098	0.330548
1148	chr4	183445471	185244295	1798825	14	0.000313538	3.80735	14	43.3	5	0.233486	0.000219619	2.51968	3.14868	87.6501	0.302404
1149	chr4	185244296	186959137	1714842	14	0.000328893	3.80735	14	41.11	4	0.23559	0.000222362	1.64783	3.60924	75.6979	0.301062
1150	chr4	186959138	186973763	14626	0	0	NA	NA	59.05	10	0	NA	0	0	0	0.664342
1151	chr4	186973764	189460677	2486914	3	0.000226787	0.918296	2	39.44	3	0.228396	0.000139233	0.472577	3.6417	51.1382	0.273308
1152	chr4	189460678	190055945	595268	2	0.000947472	0	1	41.89	5	0.241908	0.000237991	0	0	33.873	0.277284
1153	chr4	190055946	190065226	9281	0	0	NA	NA	48.93	8	0	NA	0	0	0	0.12818
1154	chr4	190065227	190093271	28045	0	0	NA	NA	72.73	10	0	NA	0	0	0	0.742345
1155	chr4	190093272	190214555	121284	1	0.00465024	0	1	43.89	6	0.115432	0	0	0	0	0.363235
1156	chr5	1	138971	138971	0	0.0040584	NA	NA	45.55	7	0.259047	0.276076	0	0	653.573	0.311036
1157	chr5	138972	464419	325448	7	0.001733	2.80735	7	51.59	9	0.270396	0.000271125	0	0	260.551	0.392901
1158	chr5	464420	547939	83520	1	0.00675287	0	1	60.96	10	0.26341	0.000277809	0	0.0847159	483.065	0.434886
1159	chr5	547940	661858	113919	1	0.00495089	0	1	52.96	9	0.254567	0.00033969	0.0167206	0.295021	33.7811	0.382981
1160	chr5	661859	697723	35865	1	0.0157256	0	1	62.44	10	0.390353	0.000418023	0.0531101	1.47961	324.224	0.40738
1161	chr5	697724	744590	46867	0	2.1337e-05	NA	NA	43.15	5	0.170696	0.34958	0.0812851	5.66134	0	0.213592
1162	chr5	744591	789051	44461	1	0.0126853	0	1	59.55	10	0.472324	0.00034958	0.021421	1.15376	390.362	0.360967
1163	chr5	789052	837201	48150	1	2.07684e-05	0	1	43.1	5	0.3946	0.000415297	0	1.39599	0	0.23126
1164	chr5	837202	866206	29005	0	0.0194449	NA	NA	60.12	10	0.275815	0.378514	0	0	249.636	0.347831
1165	chr5	866207	1003594	137388	2	0.00410516	1	2	50.59	9	0.393047	0.000460422	0.221829	2.13725	136.486	0.32591
1166	chr5	1003595	1296199	292605	5	0.00192751	1.37095	3	59.06	10	0.297329	0.000320135	0.517528	4.72738	499.533	0.396377
1167	chr5	1296200	1311411	15212	0	0	NA	NA	43.19	5	0.131475	NA	0.313041	4.53496	1195.62	0.338094
1168	chr5	1311412	1527050	215639	3	0.00261548	1.58496	3	54.5	10	0.380265	0.000308709	0.591828	4.25731	303.394	0.368597
1169	chr5	1527051	1537242	10192	0	0	NA	NA	36.05	1	0.0981162	NA	0.373782	0.173555	0	0.253799
1170	chr5	1537243	1965095	427853	3	0.00131821	1.58496	3	51.31	9	0.28047	0.000323954	1.05957	3.25782	122.019	0.375095
1171	chr5	1965096	3395444	1430349	1	0.000394309	0	1	45.19	6	0.249589	0	1.88702	5.3894	89.1045	0.2925
1172	chr5	3395445	3590176	194732	0	0	NA	NA	42.01	5	0.282439	NA	0.533098	1.46246	125.486	0.23876
1173	chr5	3590177	3607051	16875	1	0.0334222	0	1	59.63	10	0.592593	0.000538406	9.08657	9.95807	463.772	0.666012
1174	chr5	3607052	3685112	78061	0	0	NA	NA	46.69	7	0.307452	NA	1.18347	12.5763	0	0.240453
1175	chr5	3685113	4280858	595746	0	0	NA	NA	41.75	4	0.240035	NA	1.11747	2.64553	66.6702	0.233393
1176	chr5	4280859	4863183	582325	0	0	NA	NA	38.62	2	0.236981	NA	2.76891	3.25023	0	0.212946
1177	chr5	4863184	6178117	1314934	2	0.000428919	1	2	41.97	5	0.263131	0.000214125	2.01209	3.14242	49.4876	0.219167
1178	chr5	6178118	6912500	734383	5	0.000767992	2.32193	5	45.2	6	0.264167	0.000347011	1.37727	1.77276	54.2459	0.260788
1179	chr5	6912501	10029814	3117314	6	0.000180925	2.58496	6	39.82	3	0.230647	0.000239465	0.999351	2.45301	50.1792	0.197701
1180	chr5	10029815	10343995	314181	3	0.00179514	1.58496	3	44.02	6	0.225984	0.000225989	3.88924	2.46598	26.4446	0.246779
1181	chr5	10343996	10347959	3964	0	0	NA	NA	15.64	1	0	NA	0	0.446233	0	0.246578
1182	chr5	10347960	10440667	92708	1	0.00608362	0	1	39.65	3	0.237304	0.000242231	0.0102731	0.01908	56.294	0.280752
1183	chr5	10440668	10767227	326560	3	0.00172709	1.58496	3	47.69	8	0.287849	0.000296631	3.77097	3.27709	58.1655	0.297652
1184	chr5	10767228	11333975	566748	0	1.76445e-06	NA	NA	41.63	4	0.231143	0.219813	1.47712	1.88201	41.4839	0.202134
1185	chr5	11333976	11954414	620439	1	0.000909034	0	1	38.16	2	0.207917	0.000219813	0.775194	2.23803	49.1288	0.211609
1186	chr5	11954415	13376157	1421743	0	0	NA	NA	35.66	1	0.2511	NA	0.11388	0.349607	0	0.181592
1187	chr5	13376158	13917958	541801	1	1.8457e-06	0	1	39.07	3	0.199335	0.000188708	0.963294	1.94582	0	0.183805
1188	chr5	13917959	15030076	1112118	4	0.00050714	2	4	43.07	5	0.223897	0.000197228	1.38991	1.65098	23.5604	0.260438
1189	chr5	15030077	16519148	1489072	3	0.000378759	1.58496	3	39.42	3	0.216242	0.000227694	0.534059	0.508421	0	0.188641
1190	chr5	16519149	17672217	1153069	5	0.000489129	1.92193	4	43.35	5	0.196866	0.000198072	1.70067	2.16608	13.5365	0.29506
1191	chr5	17672218	18754731	1082514	0	0	NA	NA	36.45	1	0.218935	NA	0.631697	0.756559	0	0.188535
1192	chr5	18754732	30802641	12047910	5	4.68131e-05	0.721928	2	35.05	1	0.218129	0.00020604	0.696517	0.424602	3.89355	0.197134
1193	chr5	30802642	31493697	691056	2	0.000816142	1	2	38.33	2	0.198247	0.00020969	1.85916	0.941955	13.9152	0.197435
1194	chr5	31493698	32715214	1221517	6	0.000461721	2.58496	6	43.83	6	0.235772	0.000223273	3.56082	0.812379	46.4018	0.276916
1195	chr5	32715215	37765520	5050306	27	0.000111676	4.60674	25	39.39	3	0.207116	0.000193816	1.29179	0.203495	24.8281	0.203377
1196	chr5	37765521	38935450	1169930	4	0.00048208	2	4	41.53	4	0.195738	0.000177385	3.03401	0.216208	54.8244	0.204271
1197	chr5	38935451	42813259	3877809	19	0.000145443	3.99767	17	37.68	2	0.230027	0.000229559	0.519202	0.0675104	9.43489	0.179511
1198	chr5	42813260	43438761	625502	5	0.000901676	2.32193	5	42.47	5	0.215827	0.000200856	0.671472	0.0282792	36.5766	0.288791
1199	chr5	43438762	44121693	682932	4	0.000825851	2	4	38.27	2	0.25332	0.00025113	0.241261	0.00518022	0	0.187574
1200	chr5	44121694	46486047	2364354	3	0.000238543	1.58496	3	36.07	1	0.268995	0.000217806	0.162334	0.00897768	10.5828	0.175469
1201	chr5	46486048	50161238	3675191	0	0	NA	NA	39.05	3	0.00789075	NA	0.00103657	0.0004813	0	0.445065
1202	chr5	50161239	50995819	834581	2	0.000675788	1	2	37.26	2	0.243236	0.000191128	0.278445	0.0487478	0	0.197523
1203	chr5	50995820	52970698	1974879	3	0.000285587	1.58496	3	35.64	1	0.224824	0.000181172	0.774021	0.0537411	18.3822	0.183036
1204	chr5	52970699	54273742	1303044	6	0.000432833	2.25163	5	38.56	2	0.234835	0.000249484	0.654157	0.0895943	18.5804	0.189836
1205	chr5	54273743	57606413	3332671	22	0.000169234	4.27761	20	40.75	4	0.212442	0.000204368	1.42288	0.282367	38.3798	0.216804
1206	chr5	57606414	61161832	3555419	9	0.000158631	3.16993	9	37.81	2	0.205602	0.000198858	0.577264	0.341792	1.14465	0.17647
1207	chr5	61161833	62308037	1146205	1	0.000492059	0	1	40.77	4	0.22858	0.000201014	0.692151	0.736125	44.6053	0.186212
1208	chr5	62308038	63126500	818463	4	0.000689097	2	4	39	3	0.215037	0.000212553	0.407274	0.280957	5.81096	0.197646
1209	chr5	63126501	65667975	2541475	12	0.000221918	3.58496	12	36.89	1	0.197523	0.000165406	0.355255	0.346608	17.4358	0.177601
1210	chr5	65667976	67323277	1655302	6	0.000340723	2.58496	6	39.62	3	0.229565	0.000233946	0.886057	1.03227	22.1468	0.20217
1211	chr5	67323278	67995886	672609	0	0	NA	NA	37.76	2	0.208145	NA	0.894896	0.775809	29.1288	0.166141
1212	chr5	67995887	69062295	1066409	1	0.000528878	0	1	40.32	3	0.205362	0.000174285	1.10564	1.13788	31.0238	0.183682
1213	chr5	69062296	69657775	595480	12	0.000947135	3.58496	12	42.7	5	0.144421	0.000160274	0.30868	0.216846	8.48641	0.315484
1214	chr5	69657776	69893686	235911	0	0	NA	NA	35.35	1	0.00847777	NA	0.00807421	0.0299921	0	0.233386
1215	chr5	69893687	69922699	29013	0	0	NA	NA	48.81	8	0.0689346	NA	0	0	0	0.305252
1216	chr5	69922700	70025194	102495	0	0	NA	NA	34.63	1	0.0195131	NA	0	0	0	0.200522
1217	chr5	70025195	70129870	104676	2	0.00538805	1	2	42.59	5	0.00955329	0	0.100084	0	0	0.319044
1218	chr5	70129871	71524666	1394796	4	0.00040436	2	4	38.38	2	0.0329797	0.000107464	0.167291	0.237152	9.51008	0.267787
1219	chr5	71524667	81402813	9878147	63	5.70957e-05	5.77482	57	40.52	4	0.206719	0.000200169	1.33659	1.07423	34.6159	0.223179
1220	chr5	81402814	81749322	346509	1	2.88593e-06	0	1	35.78	1	0.196243	0.000192141	0.0109942	0.536007	0	0.20155
1221	chr5	81749323	82874203	1124881	2	0.000501386	1	2	39.2	3	0.217801	0.000242092	1.1811	0.825559	10.2747	0.199107
1222	chr5	82874204	83938995	1064792	4	0.000529681	2	4	36.76	1	0.21037	0.00019014	0.854194	0.59306	4.096	0.189851
1223	chr5	83938996	86565131	2626136	1	0.000214764	0	1	34.73	1	0.217811	0.000204804	0.468195	0.443878	6.34023	0.180045
1224	chr5	86565132	86571584	6453	0	0	NA	NA	51.29	9	0	NA	1.77108	1.64469	0	0.369824
1225	chr5	86571585	91052462	4480878	10	0.000125868	3.32193	10	36.54	1	0.202862	0.000204831	0.310531	0.643852	7.19422	0.18301
1226	chr5	91052463	91603729	551267	1	0.0010231	0	1	38.86	3	0.221308	0.000408525	0.867281	0.349752	37.7342	0.197045
1227	chr5	91603730	93123736	1520007	0	0	NA	NA	35.01	1	0.220394	NA	0.408526	0.367737	2.2793	0.16742
1228	chr5	93123737	99522416	6398680	24	8.81432e-05	4.4183	22	37.62	2	0.210668	0.000193295	0.615465	0.517777	14.4181	0.194115
1229	chr5	99522417	99536848	14432	0	0	NA	NA	50.12	8	0	NA	0	0	0	0.27299
1230	chr5	99536849	102076501	2539653	2	0.000222078	1	2	35.16	1	0.218534	0.000216629	0.267008	0.240989	3.06947	0.184961
1231	chr5	102076502	104098031	2021530	7	0.000278997	2.52164	6	36.76	1	0.230518	0.000206595	0.57289	0.374506	4.47803	0.18566
1232	chr5	104098032	107238086	3140055	0	0	NA	NA	34.52	1	0.216557	NA	0.422505	0.371794	2.32694	0.17468
1233	chr5	107238087	111546885	4308799	11	0.000130895	3.45943	11	37.49	2	0.252507	0.000250708	0.898509	0.616198	19.3462	0.18544
1234	chr5	111546886	112325150	778265	2	0.000724689	1	2	38.55	2	0.267261	0.000312773	0.474813	0.129552	0	0.171308
1235	chr5	112325151	113514719	1189569	6	0.000474121	2.58496	6	40.72	4	0.247989	0.000246719	0.725365	0.275092	14.134	0.206238
1236	chr5	113514720	116356977	2842258	14	0.000198434	3.80735	14	38.16	2	0.284633	0.000275984	0.843408	0.345402	0	0.179697
1237	chr5	116356978	116948550	591573	1	0.00095339	0	1	40.66	4	0.262013	0.000266628	3.10396	0.660814	24.9207	0.216301
1238	chr5	116948551	118471682	1523132	0	0	NA	NA	35.92	1	0.265243	NA	0.717206	0.464534	3.71259	0.180478
1239	chr5	118471683	119819013	1347331	4	0.000418605	2	4	38.54	2	0.218209	0.000226283	0.390196	0.336094	0	0.193871
1240	chr5	119819014	122076300	2257287	4	0.000249857	2	4	35.53	1	0.233909	0.000232261	0.629928	0.359684	0	0.171741
1241	chr5	122076301	123321368	1245068	7	0.000452987	2.52164	6	39.27	3	0.220068	0.000235164	0.834545	0.517135	23.6973	0.208978
1242	chr5	123321369	124202112	880744	1	0.000640368	0	1	36.77	1	0.222539	0.000267475	0.594745	0.443852	4.30867	0.171683
1243	chr5	124202113	125068256	866144	1	0.000651162	0	1	39.95	3	0.240145	0.000200501	1.98145	0.816893	17.1456	0.20741
1244	chr5	125068257	126434535	1366279	0	0.0004128	NA	NA	37.11	1	0.2408	0.267772	1.03725	0.678402	12.3284	0.166899
1245	chr5	126434536	126927770	493235	5	0.00114347	2.32193	5	42.93	5	0.265593	0.00024639	2.52757	0.914496	30.9681	0.277845
1246	chr5	126927771	127983951	1056181	6	0.000533999	2.58496	6	39.01	3	0.197883	0.000215429	0.651956	0.489035	0	0.185825
1247	chr5	127983952	130817236	2833285	7	0.000199062	2.52164	6	36.54	1	0.219533	0.00022035	0.296817	0.42953	12.8605	0.178169
1248	chr5	130817237	131959049	1141813	6	0.000493951	2.58496	6	38.8	2	0.215447	0.00020691	0.0183504	0.0650654	14.323	0.215366
1249	chr5	131959050	132105855	146806	3	0.0038418	1.58496	3	49.05	8	0.211163	0.000225164	0.493046	0.24098	375.962	0.16187
1250	chr5	132105856	132192733	86878	0	1.15104e-05	NA	NA	38.76	2	0.115104	0	0	0	0	0.189982
1251	chr5	132192734	132280716	87983	3	0.00641033	0.918296	2	50	8	0.102292	0	0.368043	1.32691	51.0549	0.193039
1252	chr5	132280717	132462671	181955	2	0.00309967	0	1	45.32	6	0.170372	0.00011889	0.355929	0.204151	67.1728	0.207275
1253	chr5	132462672	132504475	41804	1	0.0134915	0	1	52.4	9	0.191369	0.000218221	0.911298	0.761641	290.252	0.238103
1254	chr5	132504476	132637541	133066	2	0.0042385	1	2	39.19	3	0.165331	0.000164022	0.407968	0.212691	0	0.232514
1255	chr5	132637542	133189940	552399	13	0.001021	3.54659	12	43.78	6	0.162926	0.000173116	0.739644	0.781326	63.7005	0.289707
1256	chr5	133189941	133343510	153570	0	6.51169e-06	NA	NA	49.75	8	0.306049	0.240334	3.29311	3.02932	31.265	0.197218
1257	chr5	133343511	133777978	434468	1	0.00129814	0	1	44.51	6	0.223262	0.000240334	1.59146	0.643272	0	0.193335
1258	chr5	133777979	134098225	320247	2	0.00176114	1	2	47.86	8	0.165497	0.000237987	2.22451	0.795377	122.3	0.225583
1259	chr5	134098226	134147968	49743	1	0.0113383	0	1	55.46	10	0.201033	0.000178944	0.363781	0.0355601	188.596	0.242847
1260	chr5	134147969	134403642	255674	4	0.00220593	2	4	41.65	4	0.211206	0.000194571	0.0596007	0.0345923	67.5825	0.262938
1261	chr5	134403643	134524064	120422	1	0.00468353	0	1	47.34	7	0.265732	0.000305592	1.44732	0.220334	390.095	0.239655
1262	chr5	134524065	134600631	76567	1	0.0073661	0	1	52.64	9	0.300391	0.000347476	0.970222	0.577556	78.8627	0.249852
1263	chr5	134600632	135003169	402538	8	0.00140111	3	8	42.62	5	0.253392	0.000259514	0.127763	0.4614	0	0.315292
1264	chr5	135003170	135073333	70164	1	0.00803831	0	1	54.07	9	0.327803	0	1.49313	0.605052	342.919	0.297619
1265	chr5	135073334	135604912	531579	5	0.00106099	2.32193	5	46.61	7	0.233267	0.000267106	1.77193	1.37429	43.8391	0.210172
1266	chr5	135604913	136319435	714523	7	0.000789338	2.80735	7	43.36	5	0.243519	0.000236169	1.29026	0.963006	122.944	0.190464
1267	chr5	136319436	136988318	668883	0	0.000843197	NA	NA	39.38	3	0.26761	0.259528	0.289044	0.388743	0	0.155818
1268	chr5	136988319	137761124	772806	3	0.000729808	1.58496	3	42.97	5	0.229035	0.000247186	0.537321	0.666067	14.2383	0.165803
1269	chr5	137761125	138030264	269140	3	0.00209556	1.58496	3	38.75	2	0.204355	0.000172206	0.00353867	0.131446	23.7327	0.216588
1270	chr5	138030265	138437754	407490	9	0.00138408	2.9477	8	44.25	6	0.191416	0.000189243	0.051419	0.204022	53.1885	0.282683
1271	chr5	138437755	138468031	30277	2	0.018628	1	2	56.49	10	0.165142	0.000255667	1.13242	0.525806	133.181	0.344169
1272	chr5	138468032	138778295	310264	2	0.00181781	1	2	46.39	7	0.219168	0.000170103	0.862567	0.421887	87.7153	0.265678
1273	chr5	138778296	138923542	145247	2	0.00388304	1	2	40.28	3	0.179005	0.000180827	0.00655709	0.036535	0	0.234984
1274	chr5	138923543	138956729	33187	0	3.01323e-05	NA	NA	51.95	9	0.241058	0.182797	0	0.3198	104.935	0.254116
1275	chr5	138956730	139373195	416466	3	0.00135425	1.58496	3	43.88	6	0.211302	0.000217359	0.162367	0.276076	12.2608	0.238125
1276	chr5	139373196	139397041	23846	3	0.0236518	1.58496	3	57.36	10	0.419358	0.000433614	0.239637	0.148358	0	0.352226
1277	chr5	139397042	139632552	235511	6	0.00239479	2.58496	6	46.26	7	0.182582	0.000156435	0.489319	0.165237	59.952	0.284137
1278	chr5	139632553	139915623	283071	2	0.00199243	1	2	53.58	9	0.215494	0.000261304	1.57796	0.312443	561.494	0.252467
1279	chr5	139915624	140429396	513773	7	0.00109776	2.80735	7	43.66	6	0.171282	0.000182629	0.489385	0.282318	136.227	0.230501
1280	chr5	140429397	140542138	112742	1	0	0	1	37.16	1	0.204006	0.000181137	0	0	0	0.238737
1281	chr5	140542139	140711501	169363	13	0.00333013	3.54659	12	46.03	7	0.218466	0.000220666	0.236183	0.0313327	0	0.281936
1282	chr5	140711502	141172764	461263	21	0.00122273	0	1	39.34	3	0.169101	0.000173439	0.328297	0.149559	7.75944	0.37685
1283	chr5	141172765	141618154	445390	35	0.00126631	0.557854	4	43.03	5	0.184108	0.000194749	0.342135	0.174746	10.166	0.384423
1284	chr5	141618155	141884589	266435	5	0.00211684	2.32193	5	50.91	9	0.176403	0.000208565	2.66665	0.517844	598.606	0.229727
1285	chr5	141884590	142904673	1020084	7	0.000552896	2.80735	7	44.52	6	0.218609	0.000235816	2.68703	1.20516	67.5669	0.244801
1286	chr5	142904674	143254864	350191	1	0	0	1	41.79	4	0.231302	0.000231123	1.47133	1.35371	0	0.192691
1287	chr5	143254865	145743062	2488198	4	0.00022667	2	4	37.83	2	0.239531	0.000240457	0.347169	0.523936	13.2733	0.164661
1288	chr5	145743063	147699081	1956019	13	0.000288341	3.70044	13	39.94	3	0.206031	0.000199243	0.98355	1.06167	26.1173	0.201802
1289	chr5	147699082	148776413	1077332	12	0.000523515	1.94734	6	37.58	2	0.197711	0.000203097	1.1961	0.604218	4.96857	0.17597
1290	chr5	148776414	149195371	418958	2	0.0013462	1	2	41.92	5	0.200497	0.000192943	2.73927	0.865524	8.95132	0.158816
1291	chr5	149195372	149478395	283024	5	0.00199276	2.32193	5	47.88	8	0.215529	0.000203188	3.11943	0.687488	100.892	0.219368
1292	chr5	149478396	149544851	66456	1	1.50476e-05	0	1	39.38	3	0.315999	0.000307913	0.171975	0.612194	0	0.241869
1293	chr5	149544852	150112444	567593	7	0.00099367	2.80735	7	45.5	7	0.225514	0.000233854	2.00013	0.364623	84.5248	0.229898
1294	chr5	150112445	150679261	566817	11	0.00099503	3.45943	11	51.53	9	0.268164	0.000255439	2.3826	0.711521	211.405	0.233085
1295	chr5	150679262	150986477	307216	5	0.00183584	2.32193	5	38.98	3	0.198557	0.000218362	0.533215	0.0921238	0	0.201244
1296	chr5	150986478	151187632	201155	3	0.00280381	1.58496	3	48.6	8	0.223708	0.000214478	3.87294	0.589168	87.2389	0.216147
1297	chr5	151187633	151773141	585509	8	0.000963264	2.40564	6	44.62	6	0.186163	0.000197319	2.51637	0.909344	126.679	0.214243
1298	chr5	151773142	152365347	592206	2	0.000952371	1	2	40.26	3	0.239781	0.00020954	0.361849	0.259862	0	0.162156
1299	chr5	152365348	153431700	1066353	1	0.000528906	0	1	37.91	2	0.211937	0.000436872	0.27062	0.258773	10.4945	0.158613
1300	chr5	153431701	154067969	636269	3	0.000886418	1.58496	3	40.82	4	0.227891	0.000225383	0.592751	0.825679	49.2797	0.152969
1301	chr5	154067970	154899400	831431	6	0.000678349	2.58496	6	45.16	6	0.198453	0.000199406	0.987414	0.389332	116.332	0.232557
1302	chr5	154899401	155343406	444006	3	0.00127025	1.58496	3	41.21	4	0.236483	0.00016761	0.905194	0.581647	0	0.195727
1303	chr5	155343407	156878219	1534813	2	0.000367471	1	2	38.6	2	0.225435	0.00017387	0.272413	0.830951	5.29995	0.163966
1304	chr5	156878220	158213326	1335107	15	0.000422438	3.77356	14	42.64	5	0.234438	0.000262688	0.704075	0.830705	29.7601	0.227507
1305	chr5	158213327	159814685	1601359	4	0.000352201	2	4	40.36	4	0.24167	0.000228469	0.920068	0.691482	50.8221	0.188249
1306	chr5	159814686	160114166	299481	3	0.00188326	1.58496	3	43.03	5	0.237077	0.000233963	2.13071	1.25217	0	0.215659
1307	chr5	160114167	160373704	259538	3	0.00217309	1.58496	3	47.38	7	0.211915	0.000230207	1.66599	0.68836	71.0837	0.275187
1308	chr5	160373705	160648282	274578	3	0.00205406	1.58496	3	41.73	4	0.251295	0.000288157	0.960798	0.689308	12.7485	0.180572
1309	chr5	160648283	161081177	432895	1	0.00130286	0	1	39.58	3	0.274893	0.000276729	0.774423	0.343236	27.1557	0.166312
1310	chr5	161081178	166656815	5575638	8	0.000101154	2	5	36.47	1	0.229032	0.000207981	0.994138	0.705246	13.019	0.192595
1311	chr5	166656816	167854881	1198066	0	0	NA	NA	38.59	2	0.217851	NA	1.0692	2.02272	10.7112	0.231517
1312	chr5	167854882	168148944	294063	0	0	NA	NA	42.2	5	0.238044	NA	1.56108	1.15493	106.238	0.222782
1313	chr5	168148945	169309106	1160162	5	0.000486139	2.32193	5	44.9	6	0.226692	0.000227095	1.94886	1.4149	47.9686	0.220505
1314	chr5	169309107	169636253	327147	1	0.001724	0	1	39.15	3	0.195631	0.000238027	1.25474	1.63831	10.5683	0.15771
1315	chr5	169636254	170266802	630549	4	0.000894459	2	4	43.64	6	0.199826	0.000197464	2.12668	0.7967	13.2492	0.183592
1316	chr5	170266803	170798350	531548	3	0.00106105	0.918296	2	46.5	7	0.223874	0.000234227	3.7107	2.11979	105.275	0.197265
1317	chr5	170798351	170867243	68893	1	0.00818661	0	1	41.07	4	0.145153	0.000263826	0.760336	0.385134	112.29	0.242734
1318	chr5	170867244	171300448	433205	1	0	0	1	37.26	2	0.182362	0.000180366	0.0395728	0.142912	0	0.190156
1319	chr5	171300449	171547091	246643	3	0.00228671	1.58496	3	48.69	8	0.235158	0.000187723	2.28983	0.975362	99.675	0.326741
1320	chr5	171547092	172330909	783818	5	0.000719555	2.32193	5	44.44	6	0.234748	0.000223709	2.64643	1.20284	49.129	0.25967
1321	chr5	172330910	172960208	629299	4	0.000896235	2	4	49.13	8	0.276498	0.000256114	2.4805	1.07094	32.2747	0.27044
1322	chr5	172960209	173155418	195210	4	0.0028892	2	4	43.11	5	0.276625	0.000248767	0.312245	0.144982	0	0.306251
1323	chr5	173155419	173873243	717825	3	0.000785707	1.58496	3	46.39	7	0.247971	0.000190143	3.67917	3.41046	67.3643	0.245164
1324	chr5	173873244	174043631	170388	2	0.00331009	1	2	39.39	3	0.22302	0.000165557	0.475114	0.394494	54.6276	0.239982
1325	chr5	174043632	174774824	731193	2	0.000771342	1	2	44.6	6	0.225659	0.000171947	2.9932	2.25949	86.9476	0.236855
1326	chr5	174774825	175569429	794605	2	0.000709787	1	2	42.25	5	0.229045	0.000361468	2.89936	3.15661	23.9517	0.213086
1327	chr5	175569430	175914874	345445	2	0.00163268	1	2	48.32	8	0.228691	0.000307078	2.40687	3.10817	165.389	0.230176
1328	chr5	175914875	176358433	443559	3	0.00127153	1.58496	3	43.95	6	0.139778	0.000143881	0.105211	0.594197	174.002	0.264004
1329	chr5	176358434	176417521	59088	4	0.00954509	2	4	51.47	9	0.152315	0.000173438	0.354602	0.718468	66.6285	0.344823
1330	chr5	176417522	176527542	110021	1	0.00512629	0	1	44.44	6	0.245408	0.000275571	0.251039	0.91642	0	0.317611
1331	chr5	176527543	176749790	222248	6	0.00253771	2.58496	6	54.28	9	0.215975	0.000219138	1.64555	2.45137	172.153	0.313443
1332	chr5	176749791	176768076	18286	0	0	NA	NA	38.13	2	0	NA	0.0520834	0.580401	0	0.234593
1333	chr5	176768077	176809417	41341	0	0	NA	NA	51.92	9	0.362836	NA	0.437714	0.299511	214.516	0.251124
1334	chr5	176809418	176900991	91574	2	0.00615895	1	2	57.45	10	0.327604	0.00032651	1.76805	3.10992	573.079	0.29224
1335	chr5	176900992	177059963	158972	2	0.00354779	1	2	42.99	5	0.176132	0.000142795	0	0.0111269	50.9093	0.304671
1336	chr5	177059964	177135022	75059	1	0.00751409	0	1	53.27	9	0.159874	0.000267142	0.761319	3.58209	60.7569	0.340778
1337	chr5	177135023	177167522	32500	0	0	NA	NA	43.88	6	0.153846	NA	0	0	0	0.318909
1338	chr5	177167523	177293837	126315	1	0	0	1	41.16	4	0.245418	0.000222301	0	0	0	0.312086
1339	chr5	177293838	177425863	132026	8	0.00427189	3	8	53.02	9	0.242377	0.000236935	1.51488	1.21921	62.6013	0.324132
1340	chr5	177425864	177533610	107747	6	0.00523448	2.58496	6	58.13	10	0.361959	0.00042715	0.238658	1.98644	36.7148	0.347879
1341	chr5	177533611	177614112	80502	3	0.00700604	1.58496	3	49.16	8	0.186331	9.9972e-05	0.0828151	0.725108	94.4299	0.303701
1342	chr5	177614113	177924351	310239	0	0	NA	NA	43.4	5	0.0612431	NA	0.0951663	0.900858	192.291	0.252431
1343	chr5	177924352	178222226	297875	7	0.00189341	2.80735	7	49.34	8	0.224927	0.000336175	0.559528	2.59503	116.359	0.331444
1344	chr5	178222227	178400366	178140	0	0.00316605	NA	NA	53.45	9	0.230156	0.246615	1.40074	5.23293	0	0.306192
1345	chr5	178400367	178593348	192982	1	0.00292255	0	1	48.26	8	0.238364	0.000246615	0.700793	2.74063	194.467	0.322811
1346	chr5	178593349	178625803	32455	1	3.08119e-05	0	1	37.55	2	0.215683	0.000205027	0.0293452	0.327013	0	0.284804
1347	chr5	178625804	178980663	354860	4	0.00158936	0.811278	2	45.13	6	0.231077	0.000168615	0.35427	2.81635	95.432	0.318579
1348	chr5	178980664	179002426	21763	1	0.0259155	0	1	56.04	10	0.229748	0.000353066	1.75049	18.6128	0	0.407765
1349	chr5	179002427	179111186	108760	2	0.00518573	0	1	41.3	4	0.165502	8.60437e-05	0.00875687	0.455391	0	0.30282
1350	chr5	179111187	179380972	269786	1	0.00209055	0	1	54.02	9	0.252052	0.000264269	1.00258	10.7855	72.452	0.308263
1351	chr5	179380973	179791837	410865	4	0.00137271	2	4	48.42	8	0.260426	0.000287623	0.101993	2.12248	74.5986	0.362781
1352	chr5	179791838	179808326	16489	2	0.0342046	1	2	64.61	10	0.181939	0.000167799	0	0.75093	0	0.466341
1353	chr5	179808327	179920163	111837	3	0.00504305	1.58496	3	52.81	9	0.268248	0.000236566	0.0510956	2.00869	73.97	0.366543
1354	chr5	179920164	180071034	150871	1	6.62818e-06	0	1	42.11	5	0.21873	0.000205668	0.0126253	1.21934	0	0.295203
1355	chr5	180071035	180495227	424193	3	0.00132958	1.58496	3	49.24	8	0.264031	0.000300004	0.101034	4.3868	106.056	0.351926
1356	chr5	180495228	180589941	94714	1	0	0	1	41.79	4	0.242836	0.000226244	0	0.280138	60.4412	0.32554
1357	chr5	180589942	180649881	59940	2	0.00940941	1	2	60.27	10	0.266934	0.000262679	0.143003	4.36758	916.296	0.370289
1358	chr5	180649882	180685224	35343	0	0	NA	NA	47.53	7	0.226353	NA	0.107789	8.70846	122.075	0.395643
1359	chr5	180685225	181031768	346544	5	0.0016275	1.92193	4	41.98	5	0.167367	0.000156465	0.00274827	0.316467	21.4617	0.262842
1360	chr5	181031769	181332208	300440	7	0.00187725	1.84237	4	48.43	8	0.242977	0.000244178	0	0	206.779	0.383717
1361	chr5	181332209	181411365	79157	0	0	NA	NA	37.23	2	0.0252662	NA	0	0	0	0.17315
1362	chr5	181411366	181538259	126894	0	0	NA	NA	46.54	7	0.0551642	NA	0	0	0	0.310754
1363	chr6	1	139780	139780	0	0	NA	NA	36.67	1	0	NA	0	0	0	0.170742
1364	chr6	139781	241759	101979	0	0	NA	NA	46.32	7	0.284372	NA	0	0	0	0.278809
1365	chr6	241760	291630	49871	0	0	NA	NA	39.29	3	0.180466	NA	0	0	0	0.227621
1366	chr6	291631	475767	184137	2	0.00306294	1	2	48.54	8	0.347567	0.000330953	0	0	19.0947	0.342513
1367	chr6	475768	684920	209153	2	0.00269659	1	2	40.21	3	0.215154	0.000210377	0	0	0	0.348798
1368	chr6	684921	1376657	691737	1	0.000815339	0	1	43.34	5	0.268888	0.000375799	0.188624	6.36216	11.6668	0.265887
1369	chr6	1376658	1394378	17721	1	0.0318266	0	1	58.55	10	0.11286	0.000165893	1.55858	26.8509	1108.99	0.674797
1370	chr6	1394379	1789837	395459	1	0.00142619	0	1	45.89	7	0.227584	0	0.696008	9.25901	74.1327	0.328493
1371	chr6	1789838	2356742	566905	1	0.000994876	0	1	39.54	3	0.238135	0.000233194	0.0453598	2.07495	15.7572	0.224303
1372	chr6	2356743	2839573	482831	3	0.00116811	1.58496	3	43.15	5	0.254748	0.000278768	0.54639	4.94211	58.1026	0.266154
1373	chr6	2839574	3933683	1094110	11	0.000515487	3.0958	9	46.02	7	0.25683	0.000252425	1.39886	4.60118	77.7582	0.312684
1374	chr6	3933684	5698195	1764512	8	0.000319635	3	8	42.09	5	0.215924	0.000213009	1.28569	3.16179	12.2466	0.247967
1375	chr6	5698196	6010986	312791	1	0.00180312	0	1	45.09	6	0.230186	0.000224039	2.35366	2.64094	44.6846	0.24233
1376	chr6	6010987	6584288	573302	1	0.000983775	0	1	40.7	4	0.190127	0.00024918	1.53167	2.31714	15.3435	0.19257
1377	chr6	6584289	7228995	644707	2	0.000874816	1	2	45.16	6	0.226459	0.000213997	1.84214	2.59003	41.3274	0.263225
1378	chr6	7228996	7279822	50827	0	0	NA	NA	51.02	9	0.196746	NA	1.06807	0.348017	271.788	0.342264
1379	chr6	7279823	7922204	642382	7	0.000877982	2.80735	7	43.1	5	0.258413	0.000266605	1.29431	1.85042	40.4532	0.283625
1380	chr6	7922205	8377972	455768	2	0.00123747	1	2	40.73	4	0.221604	0.000148695	1.17439	1.78141	0	0.238488
1381	chr6	8377973	10070105	1692133	1	0.000333307	0	1	37.24	2	0.208612	0.000165899	1.0677	0.976355	0	0.204858
1382	chr6	10070106	11838437	1768332	16	0.000318945	3.57782	13	42.14	5	0.25165	0.000262328	1.95345	1.6365	39.0697	0.268913
1383	chr6	11838438	13154187	1315750	3	0.000428653	1.58496	3	39.65	3	0.224967	0.00022995	1.41005	1.0997	41.5587	0.220575
1384	chr6	13154188	15485964	2331777	9	0.000241876	3.16993	9	43.29	5	0.239731	0.000251083	1.67625	1.32374	91.2547	0.252487
1385	chr6	15485965	15539829	53865	0	1.85649e-05	NA	NA	50.25	8	0.241344	0.18542	0.335943	0.525423	0	0.334535
1386	chr6	15539830	18368719	2828890	14	0.000199371	3.80735	14	41.77	4	0.198311	0.000190359	1.25207	0.88228	27.5304	0.254835
1387	chr6	18368720	19688280	1319561	1	0.000427415	0	1	38.09	2	0.207645	0.000184002	0.851669	0.599202	19.0629	0.178147
1388	chr6	19688281	20557041	868761	3	0.0006492	1.58496	3	41.4	4	0.211796	0.000152781	2.47099	0.928453	78.081	0.255016
1389	chr6	20557042	21198333	641292	1	0	0	1	37.71	2	0.24014	0.000233542	0.536129	0.248246	13.6699	0.214225
1390	chr6	21198334	22064264	865931	1	0.000651322	0	1	42.27	5	0.192856	0	2.79583	1.31144	23.5209	0.283121
1391	chr6	22064265	24368862	2304598	5	0.000244728	2.32193	5	37.54	2	0.229541	0.000244459	1.46129	0.622474	10.3259	0.195308
1392	chr6	24368863	28763112	4394250	102	0.00012835	3.07891	29	40.77	4	0.211868	0.000218718	0.511716	0.240317	17.3809	0.281236
1393	chr6	28763113	29018298	255186	2	0.00221015	1	2	43.52	6	0.278228	0.000253872	0.0335895	0.0346584	0	0.396803
1394	chr6	29018299	29499834	481536	13	0.00117125	0.391244	2	37.43	2	0.218052	0.000246488	0.0534015	0.128569	0	0.183648
1395	chr6	29499835	30012007	512173	8	0.00110119	2.40564	6	45.73	7	0.273345	0.000213655	0.171076	0.286653	0	0.234102
1396	chr6	30012008	30545607	533600	10	0.00105697	2.16096	6	43.22	5	0.219265	0.000326507	0.210613	0.225418	0	0.259312
1397	chr6	30545608	31203110	657503	27	0.000857791	4.53267	24	48.52	8	0.194676	0.000200099	0.401236	0.508463	5.20465	0.279204
1398	chr6	31203111	31453778	250668	2	0.00224999	1	2	43.13	5	0.135638	0.000199654	0.155777	0.162302	85.838	0.23666
1399	chr6	31453779	31571943	118165	5	0.00477299	2.32193	5	47.87	8	0.118478	0.000177593	0.71733	0.628718	32.093	0.278597
1400	chr6	31571944	32224411	652468	49	0.00086441	5.28278	42	52.15	9	0.240625	0.000219342	0.359082	0.368702	19.0169	0.315951
1401	chr6	32224412	33156680	932269	16	0.000604976	1.67379	5	41.14	4	0.227402	0.000255003	0.829531	0.462961	13.1179	0.234414
1402	chr6	33156681	33216636	59956	5	0.0094069	2.32193	5	55.82	10	0.30022	0.000234957	0.238274	0.206519	0	0.260749
1403	chr6	33216637	33570837	354201	15	0.00159232	3.77356	14	48.45	8	0.228684	0.000272021	0.602305	0.119855	70.0332	0.312749
1404	chr6	33570838	34250387	679550	9	0.000829961	3.16993	9	52.8	9	0.267824	0.000234635	2.56196	0.616911	522.478	0.258395
1405	chr6	34250388	34391673	141286	1	7.07784e-06	0	1	42.73	5	0.148635	0.000150454	0.128077	0.162757	103.375	0.268481
1406	chr6	34391674	34511258	119585	2	0.00471631	1	2	48.48	8	0.25923	0.000205751	1.89548	0.207084	179.387	0.304184
1407	chr6	34511259	34592525	81267	1	0.00694009	0	1	55.55	10	0.172272	0.000269862	1.34773	1.71952	378.182	0.231302
1408	chr6	34592526	35037440	444915	5	0.00126766	2.32193	5	42.72	5	0.152838	0.000167454	0.0149844	0.0397574	20.2809	0.264465
1409	chr6	35037441	35093170	55730	0	0	NA	NA	52.17	9	0.19738	NA	0.068358	0.12696	0	0.26291
1410	chr6	35093171	35200104	106934	1	0.00527428	0	1	43.64	6	0.140273	4.2983e-05	0.044532	0.0330834	362.256	0.217627
1411	chr6	35200105	35571628	371524	7	0.00151807	2.80735	7	49.43	8	0.193796	0.000207261	0.599856	0.133311	322.108	0.262259
1412	chr6	35571629	35687705	116077	1	8.61497e-06	0	1	39.85	3	0.232604	0.000216777	0.0246146	0.12191	52.9314	0.243728
1413	chr6	35687706	35816806	129101	5	0.00436867	1.37095	3	48.67	8	0.216884	0.000324104	1.60084	0.712474	240.507	0.304182
1414	chr6	35816807	36117047	300241	3	0.00187849	1.58496	3	41.29	4	0.193178	0.000186	0.187154	0.135504	22.8961	0.243463
1415	chr6	36117048	36397409	280362	5	0.00201168	2.32193	5	46.66	7	0.242544	0.000212367	2.5172	1.86753	222.959	0.232621
1416	chr6	36397410	36616848	219439	4	0.00257019	2	4	42.88	5	0.18684	0.000187568	0.164926	0.0725478	15.5683	0.297069
1417	chr6	36616849	36849451	232603	3	0.00242473	1.58496	3	50.48	9	0.25795	0.0002734	2.18647	0.296582	130.048	0.248651
1418	chr6	36849452	36936327	86876	2	0.00649201	1	2	43.24	5	0.310788	0.000301645	0.0438509	0	0	0.243186
1419	chr6	36936328	37224746	288419	4	0.00195549	2	4	48.54	8	0.208031	0.000140726	2.36433	0.582633	30.8312	0.29145
1420	chr6	37224747	37471402	246656	3	0.00228659	1.58496	3	43.01	5	0.186495	0.000152217	0.799276	0.337056	0	0.236035
1421	chr6	37471403	37820580	349178	2	0.00161522	1	2	50.37	8	0.260612	0.00029705	2.6839	1.58053	357.047	0.245627
1422	chr6	37820581	39014429	1193849	4	0.000472422	2	4	39.95	3	0.205219	0.000204511	0.470675	0.311147	73.8914	0.214723
1423	chr6	39014430	39180136	165707	2	0.0034036	1	2	46.04	7	0.24139	0.000354167	1.30468	0.64048	73.6498	0.199364
1424	chr6	39180137	39372092	191956	3	0.00293817	0	1	49.98	8	0.208381	0.000272192	2.34185	1.52968	90.7323	0.214514
1425	chr6	39372093	39787228	415136	1	0.00135859	0	1	39.68	3	0.18789	0.000177027	0.568957	0.472964	13.92	0.176486
1426	chr6	39787229	39934796	147568	2	0.00382197	1	2	48.04	8	0.19652	0.000189093	2.47186	2.27749	27.822	0.190291
1427	chr6	39934797	40247560	312764	0	0	NA	NA	42.17	5	0.249389	NA	0.213157	0.28278	18.9582	0.124046
1428	chr6	40247561	40820851	573291	1	0.000983794	0	1	47.02	7	0.244204	0.000250289	2.0467	1.39771	171.242	0.15521
1429	chr6	40820852	41404478	583627	11	0.000966371	2.84535	8	43.98	6	0.203897	0.000187269	1.02481	0.445531	92.8001	0.184162
1430	chr6	41404479	41789165	384687	7	0.00146613	2.80735	7	52	9	0.202762	0.000222663	5.21397	1.40245	430.553	0.258108
1431	chr6	41789166	41893864	104699	1	9.55119e-06	0	1	41.28	4	0.0955119	8.53242e-05	0	0.0337896	0	0.276401
1432	chr6	41893865	42455494	561630	9	0.00100422	2.6416	7	47.11	7	0.195858	0.000164523	3.05239	0.9984	88.1034	0.268558
1433	chr6	42455495	42684288	228794	1	0.0024651	0	1	39.92	3	0.148605	0.000146744	2.69742	0.42522	26.8515	0.243856
1434	chr6	42684289	42902494	218206	5	0.00258471	2.32193	5	45.44	7	0.252055	0.000248093	1.21774	0.421534	93.7743	0.31548
1435	chr6	42902495	43309820	407326	18	0.00138464	4.05881	17	50.87	9	0.233228	0.000257824	0.565837	0.295299	229.619	0.297535
1436	chr6	43309821	43412528	102708	1	0.0054913	0	1	43.28	5	0.223936	0.000297814	0.120547	0.0172223	57.445	0.247103
1437	chr6	43412529	43757911	345383	10	0.00163297	3.12193	9	48.06	8	0.205569	0.000196204	1.11403	0.163887	34.8289	0.275712
1438	chr6	43757912	44313490	555579	12	0.00101516	3.25163	10	51.26	9	0.23759	0.000218147	5.07244	0.369324	322.989	0.222958
1439	chr6	44313491	44455185	141695	2	0.00398038	1	2	40.9	4	0.211722	0.000189526	1.48544	0.187254	0	0.232161
1440	chr6	44455186	44805448	350263	0	0	NA	NA	45.36	6	0.231255	NA	2.37377	0.616114	116.382	0.190025
1441	chr6	44805449	45372676	567228	1	0.000994309	0	1	36.26	1	0.186874	0.00019049	0.00503711	0.0343029	0	0.196833
1442	chr6	45372677	46016855	644179	2	0.000875533	1	2	41.97	5	0.280978	0.000249884	1.31436	1.14231	67.8552	0.199301
1443	chr6	46016856	47478927	1462072	12	0.000385754	3.25163	10	39.61	3	0.218867	0.000220187	1.0214	0.938833	37.5107	0.183434
1444	chr6	47478928	47941636	462709	2	0.00121891	1	2	37.77	2	0.250698	0.000208201	0.570151	0.2676	0	0.188498
1445	chr6	47941637	50697301	2755665	14	0.000204669	2.89629	9	35.9	1	0.234789	0.000265891	0.291698	0.258045	0	0.169726
1446	chr6	50697302	51921302	1224001	3	0.000460784	0.918296	2	37.66	2	0.195261	0.00019266	0.30346	0.210992	27.5369	0.174251
1447	chr6	51921303	53372295	1450993	15	0.000388699	3.24022	11	41.86	5	0.215714	0.000211435	1.63963	0.319397	63.2331	0.20848
1448	chr6	53372296	53946763	574468	3	0.000981778	1.58496	3	39.91	3	0.205407	0.000190014	1.91816	0.698965	38.1246	0.204595
1449	chr6	53946764	56245626	2298863	8	0.000245339	3	8	35.74	1	0.203579	0.000183449	0.694765	0.16851	3.74172	0.176722
1450	chr6	56245627	61060838	4815212	8	0.000117129	2.75	7	38.49	2	0.108199	0.00016572	0.137068	0.029388	11.0173	0.279609
1451	chr6	61060839	63052973	1992135	1	0.000283113	0	1	35.59	1	0.241951	0.000230922	0.100397	0.0168706	2.06032	0.166902
1452	chr6	63052974	64033116	980143	3	0.000575426	1.58496	3	38.3	2	0.270369	0.000227035	0.274989	0.0523364	10.6057	0.200559
1453	chr6	64033117	69391212	5358096	2	0.000105261	1	2	34.69	1	0.230866	0.000241841	0.584439	0.144267	2.60426	0.177053
1454	chr6	69391213	73156347	3765135	10	0.000149795	3.12193	9	37.22	2	0.214601	0.000208029	0.707	0.400271	13.7419	0.189095
1455	chr6	73156348	73664466	508119	9	0.00110998	2.9477	8	43.61	6	0.212549	0.000175699	0.507951	0.313309	50.1265	0.322569
1456	chr6	73664467	74042063	377597	1	0.00149366	0	1	39.29	3	0.251591	0.000181665	0.49184	0.651151	31.9553	0.183049
1457	chr6	74042064	80660238	6618175	16	8.52199e-05	4	16	37	1	0.213503	0.00019946	0.454024	0.236271	10.1508	0.175718
1458	chr6	80660239	81749039	1088801	0	9.18441e-07	NA	NA	35.39	1	0.232366	0.143843	0.35951	0.133217	0	0.157242
1459	chr6	81749040	84955519	3206480	15	0.000175894	3.90689	15	37.9	2	0.201155	0.000180556	0.487711	0.324373	15.2461	0.182717
1460	chr6	84955520	88671119	3715600	16	0.000151792	4	16	39.25	3	0.24276	0.000224417	0.686435	0.305158	20.3933	0.184396
1461	chr6	88671120	88939778	268659	1	0	0	1	35.77	1	0.174943	0.000175279	0.102805	0.0197522	0	0.187242
1462	chr6	88939779	90008991	1069213	11	0.000527491	3.27761	10	42.63	5	0.202953	0.000214301	0.89609	0.438407	38.522	0.247777
1463	chr6	90008992	90503478	494487	1	0.00114058	0	1	40.51	4	0.216386	0.000218732	2.20145	2.01395	57.7222	0.198374
1464	chr6	90503479	91310479	807001	1	0.000698884	0	1	37.67	2	0.231722	0.000217705	2.2376	1.56283	0	0.178226
1465	chr6	91310480	96139138	4828659	3	0.000116803	1.58496	3	34.89	1	0.199227	0.000201899	0.439842	0.533006	1.52399	0.173256
1466	chr6	96139139	97340347	1201209	6	0.000469527	2.58496	6	37.32	2	0.191474	0.0002229	0.371854	0.664131	7.14813	0.17788
1467	chr6	97340348	98684484	1344137	0	0	NA	NA	35.64	1	0.204592	NA	0.506618	0.611934	0	0.167581
1468	chr6	98684485	99681296	996812	9	0.000565804	3.16993	9	39.48	3	0.191611	0.000141989	0.524538	0.39217	24.8955	0.229896
1469	chr6	99681297	100446326	765030	2	0.000737226	1	2	37.39	2	0.211756	0.00022491	1.09553	1.32718	4.51287	0.16957
1470	chr6	100446327	100512902	66576	0	0.00847152	NA	NA	43.32	5	0.255347	0.214399	0.500689	0.292261	0	0.352485
1471	chr6	100512903	104407167	3894265	2	0.000144828	1	2	34.92	1	0.219554	0.000214385	0.5444	0.446502	5.57727	0.173879
1472	chr6	104407168	105083969	676802	2	0.000833331	1	2	37.95	2	0.208333	0.000228636	0.264554	0.622029	33.8186	0.21685
1473	chr6	105083970	106681792	1597823	8	0.00035298	3	8	40.17	3	0.192136	0.000183163	1.93481	0.991916	16.2268	0.222901
1474	chr6	106681793	106973335	291543	1	3.43003e-06	0	1	42.83	5	0.123481	0	2.6918	1.11031	37.8005	0.200173
1475	chr6	106973336	107173572	200237	2	0.00281666	1	2	46.29	7	0.179787	0.000176338	2.22597	1.22791	66.0914	0.35324
1476	chr6	107173573	112061432	4887860	34	0.000115388	5.02864	33	41.19	4	0.210112	0.00019105	0.887734	0.69121	16.5063	0.231225
1477	chr6	112061433	112378520	317088	5	0.00177869	2.32193	5	39.07	3	0.208144	0.000237128	1.25549	0.619211	11.1788	0.198031
1478	chr6	112378521	117091511	4712991	20	0.000119669	3.98418	17	36.91	1	0.211755	0.000210643	0.366572	0.379071	9.67506	0.18148
1479	chr6	117091512	119567248	2475737	12	0.000227811	3.58496	12	38.72	2	0.19994	0.000188897	0.476634	0.377961	8.6123	0.194595
1480	chr6	119567249	121145922	1578674	0	6.33443e-07	NA	NA	35.35	1	0.218538	0.168636	0.248555	0.221855	0	0.166154
1481	chr6	121145923	123006997	1861075	7	0.000303051	2.80735	7	37.18	1	0.204183	0.000186526	0.630982	0.420101	12.134	0.196828
1482	chr6	123006998	124706915	1699918	3	0.000331781	1.58496	3	35.75	1	0.218834	0.00021592	1.64324	0.592079	16.0045	0.177525
1483	chr6	124706916	126175429	1468514	7	0.000384062	2.80735	7	38.66	2	0.202245	0.000173256	1.34119	0.564924	11.782	0.200022
1484	chr6	126175430	127548782	1373353	5	0.000410674	2.32193	5	36.63	1	0.215531	0.000203042	0.33842	0.261462	10.3225	0.183953
1485	chr6	127548783	129485758	1936976	4	0.000291176	2	4	35.82	1	0.2158	0.000216119	0.537912	0.647467	3.65636	0.188289
1486	chr6	129485759	133880749	4394991	26	0.000128328	4.16198	20	38.21	2	0.21661	0.000210318	0.972552	0.507519	7.19204	0.200391
1487	chr6	133880750	134956708	1075959	5	0.000524184	2.32193	5	40.95	4	0.232351	0.000257872	2.34391	0.912416	18.9086	0.230458
1488	chr6	134956709	136285815	1329107	6	0.000424345	2.58496	6	37.96	2	0.221954	0.000208644	0.942289	0.682736	2.74077	0.202788
1489	chr6	136285816	139663899	3378084	22	0.000166959	4.27761	20	40.47	4	0.211658	0.000198396	1.64311	1.15565	33.2873	0.233909
1490	chr6	139663900	142415801	2751902	3	0.000204949	1.58496	3	35.76	1	0.221665	0.00020726	0.196231	0.301464	1.61531	0.182638
1491	chr6	142415802	144499515	2083714	11	0.000270671	3.45943	11	39.65	3	0.224599	0.000208492	1.01286	0.751278	19.976	0.213027
1492	chr6	144499516	147205306	2705791	7	0.000208442	2.80735	7	37.39	2	0.211768	0.000216268	0.405134	0.55502	7.10502	0.176294
1493	chr6	147205307	147406108	200802	1	0	0	1	34.52	1	0.214141	0.000220363	0.0758875	0.184989	19.6754	0.194955
1494	chr6	147406109	148151923	745815	1	0.00075622	0	1	39.17	3	0.201122	0.000228266	1.54516	0.924973	4.56904	0.210888
1495	chr6	148151924	149319057	1167134	2	0.000483235	1	2	41.72	4	0.205632	0.000204018	2.19916	1.50344	18.5668	0.240007
1496	chr6	149319058	149421518	102461	2	0.00550453	1	2	36.63	1	0.165917	0.000126432	0.0557713	0	0	0.211815
1497	chr6	149421519	149489086	67568	1	0.00834715	0	1	49.31	8	0.295998	0.000418629	1.45182	1.1257	0	0.286129
1498	chr6	149489087	149822034	332948	6	0.00169396	2.58496	6	41.57	4	0.177205	0.000170063	0.034326	0.0371892	0	0.323963
1499	chr6	149822035	150144351	322317	7	0.00174983	1.44882	3	47.18	7	0.226485	0.000232218	1.17012	0.636605	104.711	0.27956
1500	chr6	150144352	151453317	1308966	6	0.000430874	2.58496	6	43.23	5	0.222313	0.000238719	2.24027	1.87567	30.5606	0.267809
1501	chr6	151453318	152403840	950523	5	0.000593358	1.92193	4	39.75	3	0.226191	0.000217411	1.69634	1.2152	5.44175	0.231976
1502	chr6	152403841	154132838	1728998	6	0.0003262	2.58496	6	37	1	0.194911	0.000190521	0.963415	1.08751	5.519	0.204481
1503	chr6	154132839	154738192	605354	2	0.000931686	1	2	41.59	4	0.236225	0.000208923	1.91312	1.52823	52.7843	0.262459
1504	chr6	154738193	154888283	150091	1	0	0	1	37.66	2	0.273168	0.000287681	0.0571092	0.141424	0	0.24152
1505	chr6	154888284	155267741	379458	1	0.00148633	0	1	44.18	6	0.210827	0.000228651	3.94052	1.92989	0	0.289971
1506	chr6	155267742	156239810	972069	3	0.000580206	1.58496	3	38.03	2	0.203689	0.00016748	1.07676	0.747894	7.27484	0.203087
1507	chr6	156239811	157119084	879274	1	0.000641438	0	1	40.95	4	0.206989	0.000216889	0.891443	1.51484	15.2479	0.251238
1508	chr6	157119085	158939931	1820847	11	0.000309746	3.27761	10	44.93	6	0.244941	0.000247356	1.07121	0.715961	46.6917	0.298573
1509	chr6	158939932	160066854	1126923	11	0.000500478	3.45943	11	43.01	5	0.236928	0.000274472	1.22797	0.992015	74.0887	0.248206
1510	chr6	160066855	160143011	76157	1	0.00740575	0	1	49.62	8	0.446446	0.000243876	0.08754	0.510985	52.8483	0.292774
1511	chr6	160143012	161126431	983420	5	0.000573509	1.92193	4	40.79	4	0.220659	0.00024314	0.715688	0.374128	3.6959	0.226321
1512	chr6	161126432	161187013	60582	0	1.65066e-05	NA	NA	48.66	8	0.231092	0.235955	1.49348	0.70075	0	0.269372
1513	chr6	161187014	161852991	665978	1	0.000846875	0	1	42.33	5	0.297307	0.000235955	2.9102	1.84064	0	0.264574
1514	chr6	161852992	163094630	1241639	2	0.000454238	1	2	38.92	3	0.219871	0.000241885	1.40907	1.33772	10.4384	0.245312
1515	chr6	163094631	163416253	321623	0	0.00175361	NA	NA	43.78	6	0.233192	0.213577	2.53184	2.23293	12.914	0.30959
1516	chr6	163416254	163579084	162831	1	0	0	1	35.88	1	0.214947	0.000213577	0.017547	0	0	0.230662
1517	chr6	163579085	163755541	176457	0	0	NA	NA	45.59	7	0.294689	NA	3.40572	1.02248	20.4166	0.281314
1518	chr6	163755542	164308145	552604	0	0	NA	NA	41.17	4	0.237059	NA	1.81999	2.58958	21.4015	0.243033
1519	chr6	164308146	165617128	1308983	2	0.000430869	1	2	37.96	2	0.233005	0.00026237	0.972782	1.86078	19.2124	0.210999
1520	chr6	165617129	166013109	395981	0	0.00142431	NA	NA	43.86	6	0.244961	NA	1.64032	4.04268	78.1174	0.305128
1521	chr6	166013110	166158037	144928	0	6.89998e-06	NA	NA	40.01	3	0.220799	0.0980777	0.368005	0.463796	0	0.224037
1522	chr6	166158038	166381879	223842	4	0.00251963	2	4	43.93	6	0.187632	0.000166269	2.68051	2.93966	36.259	0.331913
1523	chr6	166381880	166785362	403483	1	0.00139783	0	1	47.6	8	0.262712	0.000224886	3.19603	3.50281	96.3404	0.332576
1524	chr6	166785363	167168366	383004	4	0.00147257	2	4	43.75	6	0.229763	0.000319129	1.16873	0.762037	38.476	0.303961
1525	chr6	167168367	167828132	659766	2	0.000854849	1	2	47.73	8	0.200071	0.000307307	1.71204	2.31107	127.42	0.317381
1526	chr6	167828133	167974886	146754	1	0	0	1	38.61	2	0.31345	0.000316994	0.0194693	0.192853	0	0.250481
1527	chr6	167974887	168041794	66908	1	0.00842949	0	1	47.61	8	0.298918	0.000316316	0.412798	3.09317	505.589	0.39266
1528	chr6	168041795	168136756	94962	1	0.00593922	0	1	55.59	10	0.38963	0.000459453	3.30965	4.15385	192.681	0.329692
1529	chr6	168136757	168730493	593737	2	0.000949916	1	2	48.03	8	0.296428	0.000312913	0.761934	3.53037	35.7125	0.333639
1530	chr6	168730494	169837631	1107138	5	0.000509422	2.32193	5	43.58	6	0.225807	0.000205844	0.197854	2.54193	24.0483	0.299569
1531	chr6	169837632	169941934	104303	0	0	NA	NA	50.32	8	0.143812	NA	0.0273932	1.00058	0	0.309753
1532	chr6	169941935	169955855	13921	0	0	NA	NA	38.25	2	0	NA	0	0	0	0.133546
1533	chr6	169955856	170297726	341871	1	0.00164975	0	1	53.07	9	0.225231	0.000112701	0.0724318	2.556	247.018	0.393551
1534	chr6	170297727	170433203	135477	1	0.00416307	0	1	43.62	6	0.28049	0.000299073	0	0	0	0.272318
1535	chr6	170433204	170510976	77773	0	0	NA	NA	50.34	8	0.282875	NA	0	0	865.211	0.26276
1536	chr6	170510977	170686923	175947	3	0.00320551	1.58496	3	39.34	3	0.0852529	0.000108644	0	0	0	0.224019
1537	chr6	170686924	170805979	119056	0	0	NA	NA	46.89	7	0.0335976	NA	0	0	43.243	0.286559
1538	chr7	1	30997	30997	0	0	NA	NA	40.82	4	0	NA	0	0	0	0.28802
1539	chr7	30998	156131	125134	0	0	NA	NA	50.36	8	0.303674	NA	0	0	229.021	0.317937
1540	chr7	156132	267692	111561	1	0.00505553	0	1	59.58	10	0.376476	0.000366558	0	0	243.895	0.432362
1541	chr7	267693	408633	140941	1	0.00400167	0	1	53.88	9	0.354758	0	0	0	902.439	0.409578
1542	chr7	408634	605998	197365	0	5.06675e-06	NA	NA	58.61	10	0.40534	0.342535	0.00482556	0	1224.97	0.389956
1543	chr7	605999	875435	269437	3	0.00209325	1.58496	3	51.75	9	0.330318	0.0003496	0.00706953	0.223212	37.1181	0.419079
1544	chr7	875436	1085111	209676	6	0.00268986	2.58496	6	59.84	10	0.376772	0.000412363	0.0681335	1.10514	510.567	0.443543
1545	chr7	1085112	1229500	144389	2	0.00390611	1	2	52.84	9	0.346287	0.000307977	0.461724	4.11624	284.686	0.452696
1546	chr7	1229501	1428732	199232	1	0.00283087	0	1	57.01	10	0.255983	0	0.764855	4.3238	646.852	0.389486
1547	chr7	1428733	1570897	142165	5	0.00396722	2.32193	5	61.39	10	0.365772	0.000328653	0.475646	1.95345	452.102	0.419291
1548	chr7	1570898	1764722	193825	1	0.00290984	0	1	54.82	10	0.355991	0.00038625	0.501197	2.47318	316.792	0.361646
1549	chr7	1764723	1838568	73846	0	1.35417e-05	NA	NA	48	8	0.216667	0.302049	0.322427	1.7486	106.468	0.388792
1550	chr7	1838569	1957788	119220	0	0	NA	NA	58.95	10	0.343902	NA	0.175749	0.178044	220.946	0.403053
1551	chr7	1957789	2279701	321913	3	0.00175203	1.58496	3	54.82	10	0.301324	0.000311001	0.0650882	0.335187	107.098	0.402861
1552	chr7	2279702	2468188	188487	3	0.00299225	1.58496	3	50.51	9	0.190995	0.000194808	0.186956	3.45352	0	0.392522
1553	chr7	2468189	2544038	75850	2	0.00743573	1	2	60.85	10	0.342782	0.000193667	1.11751	1.84233	588.793	0.331721
1554	chr7	2544039	2602012	57974	2	0.0097285	1	2	51.25	9	0.293235	0.000313074	0.16428	4.18006	65.1093	0.473354
1555	chr7	2602013	2726986	124974	2	0.00451294	1	2	57.66	10	0.360075	0.000373256	1.20408	4.55755	234.234	0.370934
1556	chr7	2726987	3302665	575679	2	0.000979713	1	2	47.24	7	0.312674	0.000342614	1.15973	3.81625	113.806	0.302891
1557	chr7	3302666	3879331	576666	1	0	0	1	39.51	3	0.308671	0.000318264	0.0231218	0.300606	6.78268	0.242241
1558	chr7	3879332	4065994	186663	0	0	NA	NA	45.43	7	0.27322	NA	0.306134	1.46882	37.9674	0.322549
1559	chr7	4065995	4274675	208681	0	0	NA	NA	51.17	9	0.392944	NA	0.689147	2.45816	180.284	0.32806
1560	chr7	4274676	4602807	328132	0	0	NA	NA	44.3	6	0.292565	NA	1.56444	4.23711	143.475	0.274251
1561	chr7	4602808	4781225	178418	1	0.00316112	0	1	50.33	8	0.330684	0.000336519	1.22774	4.87778	103.527	0.406288
1562	chr7	4781226	4843362	62137	2	1.60935e-05	1	2	58.45	10	0.41843	0.00035092	0.199256	0.797082	268.564	0.412395
1563	chr7	4843363	5222877	379515	4	0.00148611	2	4	47.57	7	0.263494	0.000232523	1.18449	1.21649	88.1998	0.338841
1564	chr7	5222878	5635214	412337	5	0.00136781	2.32193	5	54.74	10	0.276473	0.000336218	2.32823	1.60012	232.701	0.395612
1565	chr7	5635215	6407894	772680	11	0.000729927	3.45943	11	46.07	7	0.253663	0.000266664	0.245285	1.03246	57.9099	0.353289
1566	chr7	6407895	6496836	88942	2	0.00634121	1	2	48.25	8	0.202379	0.00021005	0.55682	0.934731	0	0.396584
1567	chr7	6496837	6672759	175923	5	0.00320595	1.92193	4	53.59	9	0.233057	0.000287071	0.75792	0.975314	170.403	0.377598
1568	chr7	6672760	6980237	307478	2	0.00183428	1	2	47.3	7	0.204893	0.00013085	2.45318	0.880183	121.523	0.332734
1569	chr7	6980238	8533015	1552778	7	0.00036322	2.80735	7	38.68	2	0.247943	0.000235173	2.12403	1.58913	19.3182	0.210905
1570	chr7	8533016	16304165	7771150	14	7.25761e-05	3.80735	14	35.77	1	0.262123	0.000262017	1.41539	1.14584	6.18407	0.196465
1571	chr7	16304166	17776610	1472445	8	0.000383036	2.75	7	37.86	2	0.263507	0.00023268	1.64743	0.915401	5.82622	0.202213
1572	chr7	17776611	20713250	2936640	10	0.000192056	3.32193	10	36.44	1	0.249946	0.000249736	1.26386	0.826416	2.23623	0.200892
1573	chr7	20713251	21865472	1152222	3	0.000489489	0.918296	2	38.84	3	0.272517	0.000342109	0.974531	0.968699	14.8859	0.229991
1574	chr7	21865473	30642027	8776555	56	6.42621e-05	5.09211	45	41	4	0.223094	0.000225393	1.05412	1.01095	37.5788	0.234666
1575	chr7	30642028	31137592	495565	6	0.00113809	2.58496	6	49.71	8	0.223987	0.00022416	3.34593	1.32425	178.058	0.195289
1576	chr7	31137593	35813808	4676216	16	0.00012061	4	16	39.87	3	0.224541	0.000215282	0.953575	0.880611	18.0689	0.200144
1577	chr7	35813809	35907560	93752	1	0	0	1	35.27	1	0.159997	0.000216871	0	0.0188675	120.321	0.184798
1578	chr7	35907561	36323896	416336	1	0.00135468	0	1	44.81	6	0.170535	0.000182082	1.82777	0.641547	10.0667	0.228595
1579	chr7	36323897	37562155	1238259	4	0.000455478	2	4	41.21	4	0.193821	0.000201196	2.10283	1.38137	9.67674	0.20903
1580	chr7	37562156	39172596	1610441	7	0.000350215	2.80735	7	38.55	2	0.204913	0.000182708	1.0574	0.554679	17.6269	0.19513
1581	chr7	39172597	39952085	779489	3	0.000723551	1.58496	3	41.42	4	0.192434	0.000225194	0.443522	0.503777	24.2841	0.226321
1582	chr7	39952086	43161016	3208931	8	0.000175759	3	8	39.57	3	0.216895	0.000208903	1.07915	0.827401	17.1847	0.197971
1583	chr7	43161017	43849095	688079	4	0.000819673	2	4	41.97	5	0.188932	0.000183801	0.966129	0.578415	12.1245	0.224608
1584	chr7	43849096	43961285	112190	3	0.00502719	1.58496	3	45.9	7	0.276317	0.000284158	0.551794	0.110367	79.0371	0.241853
1585	chr7	43961286	44160792	199507	7	0.00282697	2.52164	6	53.68	9	0.180445	0.000222695	1.2364	0.363514	98.6259	0.269815
1586	chr7	44160793	44212674	51882	2	0.0108708	1	2	46.51	7	0.250569	0.000205191	1.10142	0.715975	90.2501	0.192861
1587	chr7	44212675	44294957	82283	1	1.21532e-05	0	1	58.68	10	0.291676	0.000248983	2.16446	0.257968	1095.82	0.242836
1588	chr7	44294958	44954566	659609	9	0.000855052	3.16993	9	46.18	7	0.2456	0.000227248	0.840339	0.163583	128.476	0.26545
1589	chr7	44954567	44979366	24800	1	0.0227419	0	1	57.55	10	0.201613	0.000305736	1.99696	0.142651	904.607	0.23629
1590	chr7	44979367	45064377	85011	1	0.00663444	0	1	45.58	7	0.25879	0.000249171	0	0	0	0.275344
1591	chr7	45064378	45090075	25698	1	0.0219472	0	1	57.69	10	0.389135	0.00058596	0.0370611	0	192.899	0.262759
1592	chr7	45090076	45232722	142647	2	0.00395382	1	2	49.55	8	0.210309	0.00018393	5.18772	1.30203	160.716	0.211752
1593	chr7	45232723	45557777	325055	0	0	NA	NA	41.08	4	0.239959	NA	0.796948	0.130602	0	0.172494
1594	chr7	45557778	45602464	44687	0	0.0126211	NA	NA	52.11	9	0.156645	0.174791	0.89513	0.079167	0	0.249685
1595	chr7	45602465	45727321	124857	1	0	0	1	46.11	7	0.19222	0.000174791	1.08316	1.00587	51.6551	0.209304
1596	chr7	45727322	45766742	39421	0	0	NA	NA	35.79	1	0.101469	NA	0	0	0	0.233719
1597	chr7	45766743	45806798	40056	0	0	NA	NA	45.25	6	0.0748951	NA	0	0	87.9994	0.240386
1598	chr7	45806799	45819130	12332	0	0	NA	NA	61.66	10	0.24327	NA	0	0	675.755	0.337515
1599	chr7	45819131	45895571	76441	1	0.00737824	0	1	46.88	7	0.117738	0	1.19609	1.319	0	0.217627
1600	chr7	45895572	47172635	1277064	1	0.000441638	0	1	39.21	3	0.202026	0.000443066	1.20666	0.26871	5.19281	0.179907
1601	chr7	47172636	47344120	171485	0	5.83141e-06	NA	NA	44.75	6	0.239088	0.270395	1.89385	1.27906	0	0.21047
1602	chr7	47344121	47748855	404735	1	0.0013935	0	1	48.4	8	0.313786	0.000270395	2.30372	0.467637	148.142	0.274828
1603	chr7	47748856	48163516	414661	5	0.00136015	2.32193	5	42.9	5	0.212222	0.000212714	1.28621	0.123709	94.5415	0.243822
1604	chr7	48163517	48522985	359469	1	0.00156898	0	1	39.52	3	0.17804	0.00019116	0.688858	0.50684	38.845	0.186374
1605	chr7	48522986	50144947	1621962	4	0.000347727	2	4	37.22	2	0.207773	0.000197084	0.729288	0.344621	4.47312	0.175424
1606	chr7	50144948	50221426	76479	0	0	NA	NA	45.05	6	0.248434	NA	2.41589	0.902024	0	0.197452
1607	chr7	50221427	50296778	75352	0	0	NA	NA	37.02	1	0.13271	NA	0.480294	0.492969	169.306	0.160009
1608	chr7	50296779	51663254	1366476	5	0.000412741	2.32193	5	43.64	6	0.210029	0.000223481	1.16813	0.379281	60.6159	0.232848
1609	chr7	51663255	52432533	769279	0	0	NA	NA	38.4	2	0.207987	NA	0.983003	0.147161	19.466	0.193229
1610	chr7	52432534	54649719	2217186	2	0.000254376	1	2	36.58	1	0.217393	0.000133396	0.586339	0.110096	19.1321	0.190456
1611	chr7	54649720	55014394	364675	1	0.00154658	0	1	40.11	3	0.230342	0.000143699	0.919295	0.116413	36.7343	0.2445
1612	chr7	55014395	56362341	1347947	13	0.000418414	3.70044	13	44.56	6	0.221077	0.000216121	0.935477	0.149599	80.2119	0.278198
1613	chr7	56362342	56378543	16202	0	0	NA	NA	63.86	10	0.123442	NA	0	0	0	0.397578
1614	chr7	56378544	56399381	20838	0	0	NA	NA	45.49	7	0.239946	NA	0	0	0	0.180466
1615	chr7	56399382	56787277	387896	0	0	NA	NA	40.58	4	0.206241	NA	0.223431	0.0456016	0	0.219756
1616	chr7	56787278	56801818	14541	0	0	NA	NA	46.4	7	0.137542	NA	0	0	0	0.246633
1617	chr7	56801819	56832997	31179	0	0	NA	NA	64.21	10	0.577312	NA	0	0	0	0.376702
1618	chr7	56832998	56939886	106889	0	0	NA	NA	46.08	7	0.037422	NA	0.106922	0.0165486	0	0.201777
1619	chr7	56939887	57033844	93958	0	0	NA	NA	53.76	9	0.0425722	NA	1.82455	0.188262	50.3924	0.313809
1620	chr7	57033845	57174897	141053	1	0.0039985	0	1	39.63	3	0.106343	0.00033873	0.850759	0.0501618	0	0.244499
1621	chr7	57174898	57443656	268759	0	0	NA	NA	47.29	7	0.174878	NA	1.32534	0.085561	34.7767	0.224612
1622	chr7	57443657	57760772	317116	1	0.00177853	0	1	38.51	2	0.157671	8.55322e-05	0.114126	0.00557799	70.5666	0.239948
1623	chr7	57760773	57852096	91324	0	0	NA	NA	45.62	7	0.14235	NA	0.0417151	0	0	0.235733
1624	chr7	57852097	58086133	234037	0	0	NA	NA	36.17	1	0.19655	NA	0	0	134.952	0.386122
1625	chr7	58086134	60878369	2792236	0	0	NA	NA	38.93	3	0	NA	0.000341088	0	0	0.421796
1626	chr7	60878370	63009324	2130955	0	0	NA	NA	36.79	1	0.155329	NA	0.00581015	0	1.93179	0.291464
1627	chr7	63009325	63114886	105562	0	0	NA	NA	46.35	7	0.483128	NA	0.658618	0.10054	0	0.234446
1628	chr7	63114887	63508969	394083	0	0	NA	NA	39.72	3	0.101501	NA	0.142588	0.0269314	0	0.243206
1629	chr7	63508970	63543001	34032	0	0	NA	NA	43.38	5	0.0293841	NA	0	0	0	0.261141
1630	chr7	63543002	63637072	94071	0	0	NA	NA	53.73	9	0.0425211	NA	0.394845	0	98.9033	0.314473
1631	chr7	63637073	63706841	69769	0	0	NA	NA	47.7	8	0.0859981	NA	0	0	0	0.2172
1632	chr7	63706842	63743998	37157	0	0	NA	NA	42.99	5	0.0538257	NA	0.15379	0	220.888	0.170734
1633	chr7	63743999	63774625	30627	0	0	NA	NA	64.18	10	0.0979528	NA	0	0	0	0.375829
1634	chr7	63774626	63790698	16073	0	0	NA	NA	47.68	8	0.124432	NA	0.0592545	0	0	0.33817
1635	chr7	63790699	65716106	1925408	9	0.000292925	0.503258	2	40.81	4	0.15685	0.000165494	0.249302	0.0459349	75.5601	0.251292
1636	chr7	65716107	68092635	2376529	11	0.000237321	3.45943	11	44.68	6	0.202396	0.000191358	0.420789	0.159282	97.0684	0.264827
1637	chr7	68092636	69597317	1504682	0	0	NA	NA	43.37	5	0.241247	NA	1.18489	0.737086	93.9417	0.221016
1638	chr7	69597318	69601619	4302	0	0.131102	NA	NA	61.85	10	0	0.236814	0	0	6645.72	0.741701
1639	chr7	69601620	70430853	829234	1	0	0	1	39.51	3	0.225509	0.000236814	0.021822	0.0981242	18.1787	0.192419
1640	chr7	70430854	72590511	2159658	2	0.000261152	1	2	44.02	6	0.242631	0.000253643	1.08882	0.694555	81.8545	0.240931
1641	chr7	72590512	72854291	263780	1	0.00213815	0	1	41.57	4	0.140268	0.000145848	0.194971	0.100588	0	0.281095
1642	chr7	72854292	73591223	736932	13	0.000765335	2.93121	9	48.09	8	0.127556	0.000162139	0.191272	0.122416	118.262	0.33453
1643	chr7	73591224	74614843	1023620	17	0.000550986	3.96982	16	51.44	9	0.23837	0.000272526	1.6915	0.651476	215.265	0.299509
1644	chr7	74614844	74668131	53288	0	0.010584	NA	NA	48.43	8	0.18766	0.203933	0.0536179	0.132778	0	0.436761
1645	chr7	74668132	74760233	92102	1	0	0	1	41.83	4	0.17372	0.000203933	0	0.0576166	0	0.359354
1646	chr7	74760234	75947313	1187080	13	0.000475115	3.02699	9	48.43	8	0.106143	0.00013141	0.907404	0.260768	56.184	0.318622
1647	chr7	75947314	76075257	127944	4	0.00440818	2	4	52.08	9	0.273557	0.000259088	0.826268	0.235031	136.87	0.332024
1648	chr7	76075258	76163438	88181	0	0	NA	NA	42.26	5	0.226806	NA	0	0.0200595	0	0.261986
1649	chr7	76163439	76551904	388466	8	0.00145186	3	8	51.32	9	0.18277	0.000178143	0.291751	0.0455347	207.115	0.312132
1650	chr7	76551905	76602910	51006	0	0	NA	NA	37.53	2	0.156844	NA	0	0	0	0.155311
1651	chr7	76602911	76651308	48398	1	0.0116534	0	1	47.31	7	0.082648	0.000115647	0.0196784	0	0	0.312428
1652	chr7	76651309	76934582	283274	0	0	NA	NA	36.19	1	0.116495	NA	0.87751	0.430862	0	0.163744
1653	chr7	76934583	77066783	132201	2	0.00426623	0	1	49.12	8	0.0756424	0.000179986	0.0936541	0	157.806	0.313166
1654	chr7	77066784	78363493	1296710	6	0.000434947	2.58496	6	39.58	3	0.185855	0.000206816	1.04956	0.600213	26.118	0.238047
1655	chr7	78363494	82749835	4386342	7	0.000128581	2.80735	7	36	1	0.210426	0.000219695	1.23003	1.30578	7.53693	0.196488
1656	chr7	82749836	86719612	3969777	4	0.000142073	0.811278	2	34.68	1	0.208324	0.000202614	0.377861	0.52668	4.27339	0.182193
1657	chr7	86719613	88560006	1840394	13	0.000306456	3.54659	12	37.58	2	0.209194	0.000204401	0.315673	0.520936	14.4406	0.180421
1658	chr7	88560007	90070297	1510291	2	0.000373438	1	2	35.45	1	0.216515	0.000198118	0.488719	0.637138	8.50711	0.157018
1659	chr7	90070298	93176131	3105834	23	0.000181594	4.17574	19	38.44	2	0.211215	0.000208487	0.568525	0.586617	8.59266	0.199029
1660	chr7	93176132	95769712	2593581	16	0.00021746	3.70282	14	36.88	1	0.20358	0.000195365	0.790977	0.67929	13.7751	0.185172
1661	chr7	95769713	97909321	2139609	8	0.0002636	2.75	7	39.05	3	0.198167	0.000202471	0.941443	0.669647	14.0658	0.200274
1662	chr7	97909322	99364832	1455511	11	0.000387493	3.45943	11	47.05	7	0.259016	0.000266729	1.05218	0.529867	125.746	0.299644
1663	chr7	99364833	99473182	108350	6	0.00520535	2.58496	6	53.13	9	0.258422	0.000214767	0.0879001	0.097953	53.3233	0.376974
1664	chr7	99473183	99546175	72993	3	0.00772677	0.918296	2	47.22	7	0.232899	0.000231674	0	0	0	0.340401
1665	chr7	99546176	99966456	420281	11	0.00134196	2.73216	8	42.41	5	0.197487	0.000176263	0.156361	0.193604	51.2275	0.221315
1666	chr7	99966457	100080106	113650	4	0.0049626	2	4	47.67	8	0.24637	0.000288397	0.335204	0.217898	111.778	0.317769
1667	chr7	100080107	101749993	1669887	55	0.000337747	5.62218	51	51.28	9	0.240136	0.000234619	0.821284	0.275411	339.453	0.323215
1668	chr7	101749994	102424061	674068	5	0.000836711	1.92193	4	48.64	8	0.235881	0.000248881	0.909914	0.270289	88.3657	0.337152
1669	chr7	102424062	102691181	267120	8	0.00211141	2.75	7	54.36	10	0.187182	0.000144047	0.862834	0.39732	229.867	0.311373
1670	chr7	102691182	104642059	1950878	11	0.000289101	3.45943	11	38.58	2	0.202986	0.000209499	0.611213	0.66008	6.12185	0.20367
1671	chr7	104642060	105341083	699024	2	0.000806839	1	2	40.77	4	0.20171	0.00021159	0.197558	0.334024	5.83474	0.226669
1672	chr7	105341084	106223411	882328	6	0.000639218	2.58496	6	44.14	6	0.244807	0.000274555	2.01095	1.3452	61.5428	0.254087
1673	chr7	106223412	108763034	2539623	19	0.00022208	4.0374	17	39.37	3	0.219718	0.00021811	1.27505	0.86367	10.4775	0.20812
1674	chr7	108763035	111487847	2724813	2	0.000206987	1	2	35.9	1	0.23708	0.000241924	0.534428	0.482334	17.2136	0.168174
1675	chr7	111487848	112703619	1215772	4	0.000463903	2	4	39.19	3	0.218791	0.000213954	1.18837	0.509227	2.80795	0.19955
1676	chr7	112703620	113553902	850283	4	0.000663309	2	4	36.61	1	0.197581	0.000219177	0.570128	0.185149	13.2726	0.175118
1677	chr7	113553903	116161708	2607806	4	0.000216274	2	4	35.53	1	0.222409	0.000192375	0.303124	0.594189	12.2396	0.176174
1678	chr7	116161709	117197810	1036102	6	0.000544348	2.25163	5	38.74	2	0.210404	0.000196215	0.464202	0.688015	11.1007	0.208566
1679	chr7	117197811	117328703	130893	1	0.00430886	0	1	42.31	5	0.206275	0.000168039	1.52072	1.18922	0	0.214579
1680	chr7	117328704	117652879	324176	2	0.0017398	1	2	35.76	1	0.172746	0.000166065	0.0793233	0.10913	0	0.174684
1681	chr7	117652880	118191093	538214	1	0.00104791	0	1	38.37	2	0.208096	0.000196571	0.375145	0.851217	0	0.175295
1682	chr7	118191094	120649452	2458359	3	0.000229421	1.58496	3	34.79	1	0.208676	0.000238805	0.137919	0.273422	2.25153	0.169033
1683	chr7	120649453	124123757	3474305	21	0.000162335	4.29708	20	37	1	0.20263	0.000196733	0.377746	0.512693	6.76564	0.186807
1684	chr7	124123758	127024249	2900492	3	0.00019445	1.58496	3	35.74	1	0.207206	0.000207695	0.460685	0.360422	3.1439	0.172318
1685	chr7	127024250	127512613	488364	1	0.00115488	0	1	38.94	3	0.233432	0.000132357	0.388086	0.398423	56.2366	0.178507
1686	chr7	127512614	127653172	140559	4	0.00401255	2	4	44.29	6	0.199205	0.000163139	0.311686	0.0880917	0	0.227411
1687	chr7	127653173	127971794	318622	1	0	0	1	40.33	3	0.213419	0.00020663	0.0328802	0	49.8168	0.183614
1688	chr7	127971795	128532449	560655	6	0.00100597	2.58496	6	47.7	8	0.194415	0.000222137	1.8584	0.268175	243.739	0.259024
1689	chr7	128532450	128826474	294025	4	0.0019182	2	4	44.21	6	0.19046	0.000276772	0.463201	0.0541444	15.5055	0.256988
1690	chr7	128826475	128950012	123538	5	0.0045654	1.92193	4	55.98	10	0.250935	0.000191539	2.75224	0.114547	409.94	0.297274
1691	chr7	128950013	129049769	99757	1	1.00244e-05	0	1	39.61	3	0.260633	0.000257612	0.0190943	0	0	0.224723
1692	chr7	129049770	130345958	1296189	13	0.000435122	3.54659	12	43.72	6	0.226047	0.000239568	1.21457	0.337073	48.0839	0.276869
1693	chr7	130345959	130389328	43370	2	0.0130044	0	1	51.68	9	0.253632	0.000317158	1.44935	0.0815711	0	0.226948
1694	chr7	130389329	131329801	940473	5	0.000599698	2.32193	5	41.35	4	0.19352	0.000183261	2.06992	1.19997	36.6645	0.24918
1695	chr7	131329802	131501558	171757	1	5.82218e-06	0	1	35.64	1	0.285287	0.000284433	0.00554503	0	19.9239	0.207686
1696	chr7	131501559	131656320	154762	1	0.00364431	0	1	49.93	8	0.219692	0.000195181	6.92319	4.4004	115.821	0.27167
1697	chr7	131656321	132063181	406861	0	0	NA	NA	43.79	6	0.248242	NA	2.02015	0.991253	52.6124	0.181107
1698	chr7	132063182	132584219	521038	1	0.00108245	0	1	47.35	7	0.25526	0.000251583	1.17533	1.29006	134.667	0.179656
1699	chr7	132584220	132793250	209031	0	4.78398e-06	NA	NA	44.2	6	0.229631	0.222057	1.35776	0.956232	60.1896	0.186279
1700	chr7	132793251	134014119	1220869	2	0.000461966	1	2	38.83	3	0.223611	0.000219839	0.202045	0.247755	28.5063	0.206899
1701	chr7	134014120	134987212	973093	6	0.000579595	1.79248	4	41.15	4	0.241498	0.000236414	0.878901	0.421725	20.5217	0.205196
1702	chr7	134987213	135156726	169514	1	0.00332716	0	1	36.79	1	0.182876	0.000180879	0.0337104	0.0208699	0	0.163402
1703	chr7	135156727	135343943	187217	4	0.00301255	2	4	46.48	7	0.202973	0.000264617	1.51088	1.30386	40.7954	0.22422
1704	chr7	135343944	135649770	305827	2	0.00184418	1	2	38.69	2	0.18311	0.000200715	0.274047	0.561037	13.4443	0.24446
1705	chr7	135649771	135926057	276287	3	0.00204136	1.58496	3	44.09	6	0.231643	0.000224772	2.17514	0.998757	60.6146	0.218464
1706	chr7	135926058	137618998	1692941	4	0.000333148	2	4	37.34	2	0.209104	0.000211602	1.12514	0.606013	16.7162	0.184689
1707	chr7	137618999	137872342	253344	0	0.00222622	NA	NA	40.14	3	0.221043	NA	0.823288	0.516674	0	0.202984
1708	chr7	137872343	138610615	738273	3	0.000763945	1.58496	3	41.33	4	0.227558	0.00024105	2.20983	1.3034	8.94238	0.228588
1709	chr7	138610616	139136909	526294	6	0.00107164	2.25163	5	44.36	6	0.228009	0.000234861	3.93956	0.685642	50.4125	0.289348
1710	chr7	139136910	139424548	287639	4	0.00196079	2	4	40.01	3	0.184259	0.0001914	0.410575	0.0983938	0	0.302722
1711	chr7	139424549	139585577	161029	2	0.00350247	1	2	48.69	8	0.211142	0.000210385	3.31209	1.08749	36.6397	0.310027
1712	chr7	139585578	140389314	803737	5	0.000701722	2.32193	5	44.45	6	0.186628	0.000190499	1.68975	0.915535	71.9222	0.261448
1713	chr7	140389315	140700787	311473	4	0.00181075	2	4	47.74	8	0.211896	0.000230828	2.119	1.04494	49.9505	0.322873
1714	chr7	140700788	140923580	222793	2	4.48847e-06	1	2	38.12	2	0.242377	0.000231987	0	0.0476371	0	0.222691
1715	chr7	140923581	141584583	661003	2	0.000853249	1	2	42.88	5	0.196671	0.000193474	0.899082	0.931261	36.4734	0.208942
1716	chr7	141584584	142297157	712574	14	0.000791497	2.95021	9	39.57	3	0.223135	0.000224864	1.27775	1.26849	24.3556	0.201794
1717	chr7	142297158	142853956	556799	2	0.00101293	0	1	42.24	5	0.0772272	0	0.720115	0.889519	6.93614	0.185984
1718	chr7	142853957	142964791	110835	5	0.00508865	1.92193	4	48.24	8	0.153381	0.000190266	0.902257	1.02141	132.921	0.221504
1719	chr7	142964792	143283338	318547	6	0.00177054	1.9183	4	40.22	3	0.204052	0.000521044	0.182379	0.166588	0	0.182783
1720	chr7	143283339	143447885	164547	7	0.00342759	2.80735	7	47.64	8	0.206628	0.000197554	3.42649	1.53724	250.342	0.287895
1721	chr7	143447886	144273511	825626	18	0.000683118	1.76885	5	39.16	3	0.138077	0.000105312	0.34491	0.389927	0	0.209801
1722	chr7	144273512	144447583	174072	3	0.00324004	1.58496	3	44.4	6	0.178087	0.000267831	0.651083	0.934877	31.1149	0.232663
1723	chr7	144447584	147833257	3385674	2	0.000166584	1	2	36.47	1	0.217682	0.000216121	0.527441	1.20531	9.79314	0.207834
1724	chr7	147833258	148105610	272353	0	0	NA	NA	39.28	3	0.293736	NA	0.797298	1.09112	0	0.208696
1725	chr7	148105611	148883184	777574	3	0.000725333	1.58496	3	42.17	5	0.199338	0.000171391	2.64074	1.61515	43.108	0.266043
1726	chr7	148883185	149309686	426502	7	0.00132239	0.591673	2	47.51	7	0.269635	0.00023987	1.03836	0.485244	73.9804	0.367528
1727	chr7	149309687	149713153	403467	2	0.00139788	0	1	43.83	6	0.240416	0.000255867	1.11653	1.30648	0	0.259155
1728	chr7	149713154	149771297	58144	2	0.00970006	1	2	52.81	9	0.275179	0.000344448	3.84929	3.46813	97.2545	0.30122
1729	chr7	149771298	149832071	60774	0	0.00928028	NA	NA	61.76	10	0.296179	NA	5.92369	0.756748	1459.09	0.261623
1730	chr7	149832072	149885815	53744	2	0.0104942	1	2	50.59	9	0.148854	0.000111632	0.478467	0.822821	0	0.31343
1731	chr7	149885816	150321457	435642	1	2.29546e-06	0	1	42.81	5	0.107887	0.000131003	2.37858	1.08006	49.2253	0.269016
1732	chr7	150321458	150455126	133669	4	0.00421938	2	4	50.47	9	0.209473	0.000211159	1.56751	0.688126	75.4406	0.346565
1733	chr7	150455127	150784089	328963	7	0.00171448	0	1	40.72	4	0.20975	0.000326807	0.587715	0.500071	0	0.175664
1734	chr7	150784090	150931270	147181	3	0.00383202	0.918296	2	45.4	6	0.224214	0.000178555	2.20659	0.769172	0	0.231821
1735	chr7	150931271	151144312	213042	10	0.00264737	3.32193	10	57.61	10	0.305104	0.000324959	1.62278	0.481569	360.89	0.351012
1736	chr7	151144313	151462670	318358	10	0.00177159	3.32193	10	50.53	9	0.191608	0.000197007	3.15015	1.30016	68.4333	0.313486
1737	chr7	151462671	151674963	212293	1	0.00265671	0	1	43.77	6	0.211971	0.000167025	0.394789	0.383281	58.9051	0.317384
1738	chr7	151674964	151906054	231091	1	0.0024406	0	1	51.58	9	0.285602	0.000264807	7.41835	3.92672	274.942	0.307503
1739	chr7	151906055	152152947	246893	2	0.00228439	1	2	42.63	5	0.267322	0.000280985	2.59612	3.5536	19.876	0.289547
1740	chr7	152152948	152434358	281411	1	0	0	1	38.28	2	0.18123	0.000179355	0.0169218	0	21.2583	0.26026
1741	chr7	152434359	153112364	678006	2	0.000831851	1	2	45.43	7	0.241886	0.000188987	2.86419	4.87869	5.04726	0.311525
1742	chr7	153112365	153883411	771047	0	0	NA	NA	40.6	4	0.201025	NA	1.59217	1.31682	0	0.20961
1743	chr7	153883412	154392937	509526	0	0.00110691	NA	NA	44.05	6	0.219812	0.238749	1.78694	3.88819	10.6354	0.256208
1744	chr7	154392938	154643486	250549	1	0	0	1	40.95	4	0.215527	0.000238749	1.48629	10.8935	0	0.238591
1745	chr7	154643487	154857284	213798	0	0	NA	NA	45.54	7	0.289993	NA	1.80414	4.58355	228.046	0.265816
1746	chr7	154857285	154922784	65500	0	0	NA	NA	52.44	9	0.290076	NA	3.86775	2.61955	71.1684	0.317731
1747	chr7	154922785	155181523	258739	2	0.0021798	1	2	43.42	5	0.239624	0.000248353	1.0601	3.77375	20.222	0.264174
1748	chr7	155181524	155596533	415010	3	0.001359	1.58496	3	51.25	9	0.240958	0.000170564	3.96325	5.05074	125.202	0.344699
1749	chr7	155596534	155761999	165466	1	0.00340856	0	1	40.78	4	0.163176	0.00019734	0.132385	0.994191	0	0.295913
1750	chr7	155762000	155852965	90966	1	0.00620012	0	1	52.47	9	0.395752	0.00032041	2.7745	7.19479	194.12	0.408685
1751	chr7	155852966	156240116	387151	0	0	NA	NA	48.1	8	0.281544	NA	1.66543	6.68435	284.862	0.290495
1752	chr7	156240117	156679781	439665	1	0.00128279	0	1	43.44	5	0.206976	0.000357565	0.771163	4.55026	47.4209	0.284179
1753	chr7	156679782	156892103	212322	1	0	0	1	38.56	2	0.221362	0.000218206	0.0269138	0.416553	0	0.235481
1754	chr7	156892104	157144540	252437	2	0.00223422	1	2	48.21	8	0.233722	0.000204953	0.60365	1.8569	0	0.39579
1755	chr7	157144541	157269479	124939	1	0	0	1	41.68	4	0.248121	0.000237648	0	0	0	0.325303
1756	chr7	157269480	158598983	1329504	2	0.000424218	1	2	51.22	9	0.324933	0.000326779	0.287258	3.94352	204.739	0.373622
1757	chr7	158598984	158941597	342614	3	0.00164617	1.58496	3	43.83	6	0.265605	0.000290319	0.00555959	0.278794	283.629	0.344296
1758	chr7	158941598	159160244	218647	1	0.0025795	0	1	49.92	8	0.297283	0.000299932	0	0	86.7345	0.36222
1759	chr7	159160245	159237518	77274	0	0	NA	NA	44.17	6	0.284701	NA	0	0	0	0.279885
1760	chr7	159237519	159345973	108455	0	0	NA	NA	39.31	3	0.21207	NA	0	0	0	0.154097
1761	chr8	1	562226	562226	4	0.00100316	2	4	43.6	6	0.231224	0.000317523	0	0	48.4583	0.28232
1762	chr8	562227	2280140	1717914	6	0.000328305	2.58496	6	48.11	8	0.371963	0.000392011	0.453492	3.27638	157.066	0.390138
1763	chr8	2280141	2422342	142202	0	0	NA	NA	40.48	4	0.133613	NA	0.308085	1.81611	0	0.27569
1764	chr8	2422343	2508343	86001	0	0	NA	NA	45.79	7	0.10465	NA	0.310079	1.17238	0	0.313079
1765	chr8	2508344	3787018	1278675	0	7.8206e-07	NA	NA	39.44	3	0.45203	0.568084	0.966791	3.97854	16.8607	0.282563
1766	chr8	3787019	6029954	2242936	1	0.000251456	0	1	37.78	2	0.575139	0.000568084	0.769837	3.86433	17.6835	0.269024
1767	chr8	6029955	6770745	740791	3	0.000761348	1.58496	3	42.06	5	0.350976	0.000306956	2.06218	2.82239	42.9915	0.291263
1768	chr8	6770746	8247583	1476838	29	0.000381897	1.66106	6	45.75	7	0.201782	0.000126142	1.91984	1.24086	53.6099	0.302643
1769	chr8	8247584	9556799	1309216	5	0.000430792	2.32193	5	42.82	5	0.307818	0.000278777	1.25195	0.920092	44.0466	0.263741
1770	chr8	9556800	9782388	225589	1	0	0	1	36.97	1	0.297	0.000295891	0.0379964	0.0156822	118.306	0.271775
1771	chr8	9782389	10333362	550974	1	0.00102364	0	1	42.84	5	0.330324	0.000365723	0.4719	0.664561	165.79	0.251512
1772	chr8	10333363	10434637	101275	0	0	NA	NA	47.5	7	0.404838	NA	1.09087	0.663708	96.104	0.291004
1773	chr8	10434638	10517776	83139	0	0	NA	NA	41.1	4	0.396926	NA	0.549863	0.361693	104.639	0.236724
1774	chr8	10517777	10735296	217520	4	0.00259287	2	4	50.76	9	0.409158	0.000433929	3.15685	1.28485	172.749	0.284923
1775	chr8	10735297	10885126	149830	1	0.00376427	0	1	43.09	5	0.30034	0.000307015	0.209765	0.330563	225.065	0.269886
1776	chr8	10885127	11087943	202817	1	4.93055e-06	0	1	49.02	8	0.350069	0.000372806	1.23031	0.540733	171.156	0.246871
1777	chr8	11087944	11411648	323705	2	0.00174233	1	2	41.47	4	0.370708	0.000380483	1.72117	0.404369	60.282	0.275794
1778	chr8	11411649	11477950	66302	1	0.00850653	0	1	52.39	9	0.392145	0.000397544	2.84418	0.853727	218.384	0.272854
1779	chr8	11477951	11978742	500792	6	0.00112622	2.58496	6	47.49	7	0.423329	0.000450505	1.51762	0.434453	185.722	0.311578
1780	chr8	11978743	12411034	432292	6	0.00130467	1.45915	3	41.78	4	0.120289	0.000120758	0.0903285	0.0163673	0	0.275168
1781	chr8	12411035	12437834	26800	1	0.0210448	0	1	53.62	9	0.186567	8.34725e-05	0	0	247.4	0.375867
1782	chr8	12437835	12721531	283697	0	0	NA	NA	45.49	7	0.380688	NA	2.94081	2.07628	39.2097	0.277766
1783	chr8	12721532	13280287	558756	2	0.00100939	1	2	40.82	4	0.314985	0.000305795	2.84992	2.54208	16.5423	0.27263
1784	chr8	13280288	17309407	4029120	10	0.000139981	3.32193	10	36.39	1	0.311234	0.000316159	0.909821	1.13926	7.38189	0.230048
1785	chr8	17309408	17809890	500483	4	0.00112691	2	4	41.19	4	0.309701	0.000314573	3.45577	2.31145	19.1968	0.284933
1786	chr8	17809891	18995064	1185174	6	0.000475879	2.25163	5	39.17	3	0.302909	0.000298758	1.28253	0.607446	18.9205	0.239627
1787	chr8	18995065	20102969	1107905	3	0.000509069	1.58496	3	41.3	4	0.298762	0.000351276	1.59721	1.32996	24.1193	0.229588
1788	chr8	20102970	20484505	381536	3	0.00147824	1.58496	3	45.33	6	0.275203	0.000365458	1.74236	1.97038	200.301	0.22696
1789	chr8	20484506	21544682	1060177	0	0	NA	NA	43.02	5	0.280142	NA	0.928881	2.01717	132.789	0.178623
1790	chr8	21544683	21658915	114233	0	0	NA	NA	45.32	6	0.341407	NA	2.60124	3.2518	67.6415	0.162824
1791	chr8	21658916	21920673	261758	2	0.00215466	1	2	50.79	9	0.229219	0.000242023	2.20127	1.64887	225.92	0.248088
1792	chr8	21920674	22036360	115687	2	0.00487522	1	2	41.04	4	0.267964	0.00031097	0.337534	0.229352	0	0.275898
1793	chr8	22036361	22234312	197952	11	0.00284918	3.27761	10	56.1	10	0.298052	0.000251948	5.3886	1.77823	795.588	0.311796
1794	chr8	22234313	22265593	31281	1	0.0180301	0	1	47.64	8	0.127873	0.000211216	0.152233	0.0565477	0	0.331328
1795	chr8	22265594	22365111	99518	1	0.00566732	0	1	42.61	5	0.291405	0.00030394	0.0574206	0.0355487	0	0.276488
1796	chr8	22365112	22441898	76787	2	0.00734499	0	1	48.66	8	0.195346	0.000198345	1.83566	1.33609	312.322	0.363778
1797	chr8	22441899	22547875	105977	1	0	0	1	39	3	0.2359	0.000259875	0.0269605	0.0333821	111.352	0.245524
1798	chr8	22547876	22638147	90272	3	0.00624778	1.58496	3	56.54	10	0.343407	0.000407969	3.36555	0.646631	147.28	0.339866
1799	chr8	22638148	23031697	393550	4	0.00143311	2	4	48.95	8	0.251556	0.000289813	2.06911	1.02028	494.036	0.254722
1800	chr8	23031698	23063063	31366	1	0	0	1	39.55	3	0.255053	0.000306755	13.2691	6.71094	0	0.234742
1801	chr8	23063064	23579148	516085	8	0.00109284	2.40564	6	46.54	7	0.259647	0.000247932	1.87126	0.507266	74.416	0.293402
1802	chr8	23579149	23799291	220143	2	0.00256197	0	1	42.87	5	0.27255	0.000540015	2.21505	1.22937	225.06	0.247133
1803	chr8	23799292	24881708	1082417	4	0.000521056	1.5	3	37.79	2	0.240203	0.00026176	0.435541	0.875923	19.234	0.178261
1804	chr8	24881709	25941109	1059401	6	0.000532376	2.58496	6	41.11	4	0.215216	0.000174694	1.12734	0.96007	69.2281	0.232672
1805	chr8	25941110	26867473	926364	6	0.000608832	2.58496	6	42.94	5	0.261236	0.000278796	1.29952	1.03303	64.2154	0.244119
1806	chr8	26867474	27230949	363476	0	0	NA	NA	38.55	2	0.209092	NA	0.482126	0.394189	0	0.190263
1807	chr8	27230950	27676519	445570	7	0.00126579	2.80735	7	47.53	7	0.204233	0.000229191	1.06874	0.277893	211.932	0.215849
1808	chr8	27676520	27867778	191259	3	0.00294888	1.58496	3	39.96	3	0.235283	0.000183146	0.423268	0.12948	63.6024	0.229848
1809	chr8	27867779	27996542	128764	1	0.00438011	0	1	49.04	8	0.264049	0.000268749	4.40089	0.164847	176.53	0.209248
1810	chr8	27996543	28310541	313999	2	0.00179618	1	2	42.62	5	0.251593	0.000206265	1.72281	0.478835	18.8887	0.222898
1811	chr8	28310542	28495583	185042	3	0.00304796	1.58496	3	46.44	7	0.178338	0.000170843	3.88593	1.77803	308.238	0.309932
1812	chr8	28495584	28576309	80726	1	0	0	1	35.76	1	0.111488	9.99413e-05	0	0	0	0.214285
1813	chr8	28576310	30823089	2246780	15	0.000251026	3.90689	15	42.41	5	0.231442	0.000229751	1.48914	0.525123	36.222	0.250436
1814	chr8	30823090	37125587	6302498	10	8.94883e-05	3.32193	10	38.56	2	0.228005	0.000216362	0.448507	0.41566	21.5298	0.183277
1815	chr8	37125588	37471183	345596	0	0	NA	NA	42.89	5	0.286462	NA	1.66175	1.00831	46.8012	0.185965
1816	chr8	37471184	38073573	602390	9	0.000936271	3.16993	9	47.75	8	0.209167	0.000202332	2.14546	0.231977	209.446	0.270041
1817	chr8	38073574	38380759	307186	7	0.00183602	2.80735	7	41.67	4	0.22462	0.000214591	0.285236	0.143957	25.6265	0.305783
1818	chr8	38380760	38506507	125748	2	0.00448516	1	2	48.73	8	0.174953	0.00013657	0.840698	0.281335	32.364	0.314459
1819	chr8	38506508	38997588	491081	4	0.00114849	2	4	44.71	6	0.234177	0.000218071	2.23612	0.360199	29.0936	0.249108
1820	chr8	38997589	39342676	345088	2	0.00163437	0	1	37.67	2	0.226029	0.000234698	0.256668	0.0768877	0	0.197576
1821	chr8	39342677	39858252	515576	2	0.00109392	0	1	34.89	1	0.131891	0.000154172	0.217975	0.0548937	8.25823	0.175795
1822	chr8	39858253	40828660	970408	3	0.000581199	1.58496	3	40.01	3	0.253502	0.000239605	1.55558	0.204155	20.0269	0.202179
1823	chr8	40828661	41609014	780354	4	0.000722749	2	4	44.1	6	0.233227	0.000176268	1.79165	0.222142	72.4762	0.227396
1824	chr8	41609015	41916330	307316	2	0.00183524	1	2	49.69	8	0.231033	0.000286592	2.32121	0.143897	132.424	0.298816
1825	chr8	41916331	42050752	134422	1	7.43926e-06	0	1	38.54	2	0.141346	0.000155091	0.00708513	0	0	0.245705
1826	chr8	42050753	43214410	1163658	16	0.000484678	3.875	15	44.08	6	0.215699	0.000229706	0.495163	0.031922	26.3986	0.302872
1827	chr8	43214411	46010506	2796096	0	0	NA	NA	39	3	0.140553	NA	0.0207776	0.00632621	2.92243	0.350874
1828	chr8	46010507	46042230	31724	0	0	NA	NA	52.36	9	1.2924	NA	0	0	0	0.256303
1829	chr8	46042231	46088806	46576	0	0	NA	NA	35.67	1	0.558227	NA	0.0204482	0	0	0.13517
1830	chr8	46088807	46153050	64244	0	0	NA	NA	57.04	10	0.513667	NA	0.0148247	0.0275336	0	0.276733
1831	chr8	46153051	46173230	20180	0	0	NA	NA	35.64	1	0.445986	NA	0	0	0	0.142772
1832	chr8	46173231	46264077	90847	0	0	NA	NA	57.98	10	0.374256	NA	0	0	0	0.320452
1833	chr8	46264078	46287805	23728	0	0	NA	NA	47.09	7	0.379299	NA	0.0401381	0	0	0.176395
1834	chr8	46287806	46325958	38153	0	0	NA	NA	36.5	1	0.262103	NA	0	0	0	0.136711
1835	chr8	46325959	46344078	18120	0	0	NA	NA	58.77	10	0.607064	NA	0.105121	0	0	0.230611
1836	chr8	46344079	46373304	29226	0	0	NA	NA	36.13	1	0.273729	NA	0.0325873	0	0	0.157703
1837	chr8	46373305	46449122	75818	0	0	NA	NA	55.45	10	0.369305	NA	0	0	0	0.297635
1838	chr8	46449123	46571565	122443	0	0	NA	NA	36.35	1	0.408353	NA	0.0311132	0	0	0.150099
1839	chr8	46571566	47687780	1116215	1	0.000505279	0	1	40.81	4	0.251744	0.000227192	0.0631396	0.00633881	19.6531	0.193955
1840	chr8	47687781	48983831	1296051	6	0.000435168	2.58496	6	43.05	5	0.237645	0.000234246	0.347582	0.0682407	49.8981	0.251028
1841	chr8	48983832	51270803	2286972	2	0.000246614	1	2	36.27	1	0.236557	0.000241835	0.3444	0.0812127	1.56093	0.181127
1842	chr8	51270804	53458969	2188166	7	0.00025775	2.80735	7	39.32	3	0.227131	0.000226545	1.03502	0.17461	10.1167	0.210585
1843	chr8	53458970	54494455	1035486	6	0.000544672	2.58496	6	41.77	4	0.235638	0.000256256	1.1313	0.148618	23.3884	0.257344
1844	chr8	54494456	55049337	554882	1	0.00101643	0	1	38.21	2	0.216262	0.000203542	0.624768	0.280529	0	0.183925
1845	chr8	55049338	56613999	1564662	10	0.000360461	3.32193	10	40.8	4	0.230082	0.000234045	0.768169	0.249843	11.5908	0.226729
1846	chr8	56614000	57202138	588139	1	0.000958957	0	1	38.39	2	0.210835	0.000222612	0.775664	0.219553	18.0208	0.197456
1847	chr8	57202139	57220039	17901	0	0	NA	NA	56.1	10	1.62002	NA	0	0	0	0.472066
1848	chr8	57220040	57381907	161868	0	0	NA	NA	42.22	5	0.315072	NA	1.2356	0.71031	0	0.187778
1849	chr8	57381908	59136324	1754417	6	0.000321474	2.58496	6	38.52	2	0.241106	0.000225937	1.5618	0.355908	11.5661	0.200866
1850	chr8	59136325	60206549	1070225	0	9.34383e-07	NA	NA	36.49	1	0.237333	0.260447	0.378209	0.249573	10.075	0.171166
1851	chr8	60206550	60840160	633611	3	0.000890136	1.58496	3	40.43	4	0.227269	0.000234732	0.324675	0.167504	19.5181	0.233661
1852	chr8	60840161	61166442	326282	0	0	NA	NA	43	5	0.275835	NA	3.09407	1.12221	47.1796	0.222918
1853	chr8	61166443	61851159	684717	2	0.000823698	1	2	39.04	3	0.233673	0.000224458	0.727459	0.428837	0	0.180666
1854	chr8	61851160	65269227	3418068	6	0.000165005	2.58496	6	37.47	2	0.218545	0.000216001	0.466437	0.352939	15.4605	0.183364
1855	chr8	65269228	67068155	1798928	16	0.00031352	4	16	40.49	4	0.192893	0.000192972	0.354715	0.157326	14.6811	0.230564
1856	chr8	67068156	67992314	924159	3	0.000610285	1.58496	3	39.34	3	0.231562	0.000224003	1.07693	0.373236	0	0.211685
1857	chr8	67992315	69278811	1286497	2	0.0004384	1	2	36.88	1	0.209872	0.000226374	1.31922	0.629727	3.45472	0.180443
1858	chr8	69278812	69831812	553001	2	0.00101989	1	2	39.96	3	0.222423	0.000217263	2.21996	0.639734	33.1838	0.216788
1859	chr8	69831813	70138344	306532	1	0.00183994	0	1	43.79	6	0.231623	0.000306091	2.88641	0.761717	28.6267	0.294964
1860	chr8	70138345	72951164	2812820	8	0.000200511	3	8	38.35	2	0.215442	0.000206529	1.34116	0.572262	16.8344	0.181738
1861	chr8	72951165	73472146	520982	5	0.00108257	2.32193	5	41.97	5	0.193865	0.000216375	1.33633	0.288597	62.0142	0.227785
1862	chr8	73472147	73730444	258298	1	0	0	1	36.89	1	0.174217	0.00018072	0.202796	0.315016	0	0.201501
1863	chr8	73730445	74417757	687313	6	0.000820587	2.58496	6	40.87	4	0.210966	0.000213236	1.1418	0.57906	34.0307	0.239866
1864	chr8	74417758	75493004	1075247	2	0.000524531	1	2	36.65	1	0.231575	0.000111732	0.631538	0.361918	0	0.184336
1865	chr8	75493005	79119124	3626120	6	0.000155538	2.58496	6	35.11	1	0.222828	0.000245471	0.408157	0.283419	15.7365	0.175905
1866	chr8	79119125	79665848	546724	1	0.0010316	0	1	37.17	1	0.228635	0.000254351	0.299625	0.313833	0	0.172205
1867	chr8	79665849	81345458	1679610	7	0.000335792	2.80735	7	40.72	4	0.198856	0.000215432	1.22253	0.494977	23.5066	0.224141
1868	chr8	81345459	81930314	584856	8	0.00096434	2.75	7	37.81	2	0.19321	0.000198923	0.605776	0.299421	10.5042	0.192923
1869	chr8	81930315	84773934	2843620	1	0.000198339	0	1	34.97	1	0.210295	0.000200387	0.373106	0.339638	7.79522	0.172934
1870	chr8	84773935	85148347	374413	1	0.00150636	0	1	36.73	1	0.205655	7.7234e-05	0.312876	0.15118	9.89871	0.178786
1871	chr8	85148348	85642231	493884	6	0.00114197	1.25163	3	38.67	2	0.230823	0.000224323	0.183196	0.128936	0	0.218216
1872	chr8	85642232	85838227	195996	0	0	NA	NA	47.34	7	0.193882	NA	0.00971854	0.00902502	0	0.469008
1873	chr8	85838228	86696614	858387	7	0.000657046	2.80735	7	38.22	2	0.216685	0.000209298	0.574731	0.397713	20.4698	0.193654
1874	chr8	86696615	89341113	2644499	3	0.000213273	1.58496	3	35.67	1	0.235205	0.000258836	0.411283	0.101002	8.32306	0.171618
1875	chr8	89341114	93329492	3988379	12	0.000141411	3.58496	12	37.32	2	0.212367	0.000198554	0.65286	0.380971	17.4751	0.177917
1876	chr8	93329493	96660704	3331212	22	0.000169308	4.45943	22	40.79	4	0.207132	0.000178351	1.10587	0.584629	22.577	0.21963
1877	chr8	96660705	97164092	503388	1	0	0	1	38	2	0.184748	0.00018665	0.281904	0.600881	14.6877	0.143806
1878	chr8	97164093	98416790	1252698	9	0.000450228	3.16993	9	42.67	5	0.201964	0.00020564	1.80414	0.706023	24.0506	0.22757
1879	chr8	98416791	98444730	27940	1	0.0201861	0	1	50.31	8	0.286328	0.000169607	0.920355	0.569786	0	0.293018
1880	chr8	98444731	98783783	339053	1	2.94939e-06	0	1	37.05	1	0.185812	0.000191346	0.014045	0.0991246	0	0.193932
1881	chr8	98783784	99090565	306782	1	0.00183844	0	1	40.56	4	0.189059	0.000130565	0.0279403	0.0634247	0	0.272025
1882	chr8	99090566	99809773	719208	2	0	0	1	35.92	1	0.20022	0.000193218	0.0119181	0.0295136	14.3194	0.186672
1883	chr8	99809774	100309144	499371	6	0.00112942	2.58496	6	39.21	3	0.186234	0.00019489	0.240306	0.591546	22.3164	0.219164
1884	chr8	100309145	101499072	1189928	5	0.000473978	2.32193	5	43.33	5	0.21766	0.000184298	2.95901	0.512854	76.6314	0.233062
1885	chr8	101499073	102411375	912303	4	0.000618216	2	4	40.11	3	0.247725	0.00025388	1.35609	0.546771	14.3704	0.1963
1886	chr8	102411376	102714223	302848	2	0.00186232	1	2	44.87	6	0.214629	6.10799e-05	1.7265	0.648327	114.116	0.259151
1887	chr8	102714224	102819126	104903	0	0	NA	NA	49.13	8	0.190652	NA	4.22166	1.56816	43.1738	0.233805
1888	chr8	102819127	103249668	430542	3	0.00130998	1.58496	3	42.14	5	0.204394	0.000195088	1.34274	0.521776	16.6332	0.211655
1889	chr8	103249669	103498625	248957	4	0.00226545	2	4	38.59	2	0.152637	0.000166743	0.451415	0.881034	0	0.215447
1890	chr8	103498626	103501970	3345	0	0	NA	NA	68.16	10	0	NA	0	0	1438.86	0.767174
1891	chr8	103501971	104197205	695235	0	0	NA	NA	35.17	1	0.218631	NA	0.12603	0.0305313	0	0.171633
1892	chr8	104197206	104811602	614397	3	0.000917973	1.58496	3	39.71	3	0.195313	0.000195588	0.477441	0.380032	26.5946	0.198553
1893	chr8	104811603	110012460	5200858	15	0.000108444	3.90689	15	37.01	1	0.223617	0.000213203	0.451582	0.597235	18.5304	0.180423
1894	chr8	110012461	114890746	4878286	1	0.000115614	0	1	34.37	1	0.221799	0.000245467	0.204798	0.310386	4.0922	0.181459
1895	chr8	114890747	116132902	1242156	1	0.000454049	0	1	36.15	1	0.207703	0.000238022	0.750628	0.403001	3.05025	0.197037
1896	chr8	116132903	119821137	3688235	14	0.000152919	3.80735	14	39.08	3	0.21555	0.000227225	0.832778	0.785101	9.07941	0.185461
1897	chr8	119821138	120130375	309238	2	0.00182384	1	2	42.69	5	0.242532	0.000225999	0.277184	0.440447	34.8229	0.248463
1898	chr8	120130376	122483094	2352719	5	0.000239723	2.32193	5	37.86	2	0.223996	0.000184745	0.800303	1.15558	16.0266	0.188253
1899	chr8	122483095	125001133	2518039	19	0.000223984	4.14266	18	42.83	5	0.222792	0.000233622	1.86921	1.41549	44.978	0.229438
1900	chr8	125001134	125358983	357850	3	0.00157608	1.58496	3	39.53	3	0.206791	0.000204598	0.247514	0.158177	0	0.212472
1901	chr8	125358984	125744610	385627	1	0.00146255	0	1	45.99	7	0.248945	0.000372856	3.72683	1.9036	113.124	0.224039
1902	chr8	125744611	126308903	564293	0	0	NA	NA	38.14	2	0.22506	NA	0.965405	1.68958	25.1386	0.159421
1903	chr8	126308904	126596652	287749	1	0.00196004	0	1	42.01	5	0.257169	0.000165673	2.09512	0.700788	0	0.219963
1904	chr8	126596653	127558745	962093	0	0	NA	NA	39.48	3	0.206841	NA	2.38274	1.07556	26.294	0.182948
1905	chr8	127558746	128126053	567308	1	0.000994169	0	1	45.57	7	0.255593	0.00059515	3.25352	1.21914	78.1932	0.227906
1906	chr8	128126054	128391683	265630	0	0	NA	NA	40.56	4	0.252231	NA	2.10823	1.0921	24.2763	0.151577
1907	chr8	128391684	129939016	1547333	1	0.000364498	0	1	38.71	2	0.234597	0.000208176	0.90172	0.700765	32.8487	0.17113
1908	chr8	129939017	130089643	150627	0	6.63892e-06	NA	NA	47.02	7	0.192529	0.201751	0.354082	0.575425	88.3201	0.28228
1909	chr8	130089644	131044646	955003	2	0.000590574	1	2	41.7	4	0.228272	0.000234598	1.03118	0.664944	41.1824	0.191357
1910	chr8	131044647	132022210	977564	1	0.000576944	0	1	38.2	2	0.264944	0.000118667	0.919697	0.77807	3.54067	0.158502
1911	chr8	132022211	132579983	557773	3	0.00101116	1.58496	3	43.43	5	0.224106	0.00025164	2.10876	1.50954	40.0112	0.181835
1912	chr8	132579984	132776669	196686	2	0.00286751	1	2	39.61	3	0.157612	0.000141232	0.290533	0.233827	0	0.195331
1913	chr8	132776670	132862304	85635	1	0	0	1	34.43	1	0.221872	0.000190684	0.0111216	0.0413118	0	0.19969
1914	chr8	132862305	133776707	914403	5	0.000616796	2.32193	5	46.54	7	0.242781	0.000248374	2.64866	2.70049	60.3436	0.207037
1915	chr8	133776708	134274259	497552	0	0	NA	NA	40.35	4	0.25726	NA	1.27101	0.970554	55.1243	0.155108
1916	chr8	134274260	134745484	471225	1	0.00119688	0	1	44.34	6	0.2589	0.00028056	0.945879	1.10361	24.0964	0.205722
1917	chr8	134745485	135877565	1132081	1	0.000498198	0	1	41.81	4	0.276482	0.000252426	1.20219	1.6703	9.63451	0.184755
1918	chr8	135877566	136302193	424628	0	0	NA	NA	39.41	3	0.237855	NA	0.84333	0.72483	13.0269	0.170526
1919	chr8	136302194	137823997	1521804	0	0	NA	NA	37.15	1	0.227362	NA	0.718458	0.88571	20.856	0.186366
1920	chr8	137823998	138571452	747455	1	0.00075456	0	1	41.44	4	0.268913	0.000294086	2.43752	3.874	18.3103	0.188271
1921	chr8	138571453	138944874	373422	1	0.00151036	0	1	46.6	7	0.219591	0.000227128	3.52218	2.46793	35.5335	0.209127
1922	chr8	138944875	139592957	648083	0	0	NA	NA	42.56	5	0.263855	NA	2.2161	2.47282	29.8535	0.171355
1923	chr8	139592958	139985049	392092	1	0.00143844	0	1	51.37	9	0.329004	0.00032557	1.45498	1.59702	66.2437	0.274562
1924	chr8	139985050	140442851	457802	1	0	0	1	45.13	6	0.20096	0.00023835	0.796781	1.88168	164.234	0.296624
1925	chr8	140442852	140681776	238925	2	0.00236057	1	2	49.17	8	0.234383	0.000280271	0.865	3.2279	75.8305	0.372109
1926	chr8	140681777	141000145	318369	0	0	NA	NA	39.6	3	0.223012	NA	0.00897446	0.0166681	39.6995	0.22248
1927	chr8	141000146	141306986	306841	2	0.00183809	1	2	51.72	9	0.316125	0.000332678	1.33156	4.65217	89.5114	0.364988
1928	chr8	141306987	141452178	145192	2	0.00388451	1	2	59.95	10	0.227285	0.000234142	1.58086	1.68125	419.6	0.293348
1929	chr8	141452179	141465378	13200	0	0	NA	NA	40.86	4	0	NA	0	0.134005	400.856	0.233996
1930	chr8	141465379	141802392	337014	0	0	NA	NA	55.33	10	0.305625	NA	1.56842	7.38485	480.449	0.261925
1931	chr8	141802393	141849701	47309	0	0	NA	NA	46.01	7	0.253652	NA	0.161051	0.598235	1200.92	0.228756
1932	chr8	141849702	142088718	239017	0	0	NA	NA	52	9	0.326337	NA	0.565819	4.55877	164.576	0.256131
1933	chr8	142088719	142442366	353648	1	0.00159481	0	1	56.28	10	0.344976	0.00041339	1.01259	2.28081	458.438	0.295028
1934	chr8	142442367	142641649	199283	2	0.00283015	1	2	60.48	10	0.281007	0.00024294	1.0992	2.93801	978.851	0.303514
1935	chr8	142641650	142734302	92653	4	0.00608723	2	4	48.44	8	0.215859	0.000203659	0.143909	1.24094	131.016	0.294598
1936	chr8	142734303	142822362	88060	5	0.00640472	1.92193	4	58.28	10	0.283897	0.000117709	0.540766	1.4061	640.585	0.249304
1937	chr8	142822363	142910594	88232	2	0.00639224	1	2	44.75	6	0.238009	0.000358607	0.205091	0.48115	0	0.220885
1938	chr8	142910595	143201369	290775	4	0.00193964	0.811278	2	51.31	9	0.233858	0.000121736	0.38977	4.24614	137.709	0.321349
1939	chr8	143201370	144117319	915950	37	0.000615754	4.97283	33	57.61	10	0.281675	0.000308871	0.137252	1.99105	427.63	0.400417
1940	chr8	144117320	144238626	121307	2	0.00464936	1	2	51.21	9	0.197845	0.000256434	0.0392557	0.379126	293.566	0.349983
1941	chr8	144238627	144555585	316959	22	0.00177941	4.27761	20	60.64	10	0.331273	0.000356102	0.030048	1.6519	184.806	0.40688
1942	chr8	144555586	144579402	23817	0	0	NA	NA	44	6	0.335895	NA	0	0	0	0.337352
1943	chr8	144579403	144636184	56782	1	0	0	1	55.27	10	0.281779	0.0002617	0	0	0	0.424991
1944	chr8	144636185	144905114	268930	7	0.0020972	1.14883	3	50.01	8	0.249135	0.00032681	0	0	74.0293	0.353306
1945	chr8	144905115	145138636	233522	2	0.00241519	1	2	43.75	6	0.184137	0.000373646	0	0	0	0.217037
1946	chr9	1	25659	25659	0	0	NA	NA	56.82	10	0.194863	NA	0	0	438.755	0.292055
1947	chr9	25660	694465	668806	3	0.000843294	1.58496	3	41.31	4	0.281098	0.000331993	0	0.00264482	38.3824	0.262052
1948	chr9	694466	1053808	359343	2	0.00156953	0	1	44.31	6	0.336726	0.000329889	0.212031	5.04557	32.8193	0.318391
1949	chr9	1053809	6521265	5467457	29	0.000103156	4.72005	27	39.42	3	0.296116	0.000292532	0.847104	3.57012	9.71929	0.204716
1950	chr9	6521266	6808677	287412	1	0.00196234	0	1	45.04	6	0.260949	0.000247212	0.901326	1.55093	13.5533	0.324908
1951	chr9	6808678	7800838	992161	2	0.000568456	1	2	39.69	3	0.324544	0.000285066	2.10607	2.15902	3.60742	0.186096
1952	chr9	7800839	8933340	1132502	0	8.83001e-07	NA	NA	37.66	2	0.338189	0.331048	1.44226	2.41315	28.6693	0.194248
1953	chr9	8933341	13250772	4317432	4	0.000130633	2	4	35.23	1	0.308285	0.000329828	1.09083	1.35653	12.8966	0.181968
1954	chr9	13250773	14312744	1061972	1	0.000531087	0	1	37.89	2	0.288143	0.000232464	2.64203	1.64399	23.1116	0.192228
1955	chr9	14312745	14316512	3768	0	0.149682	NA	NA	63.75	10	0	NA	2.27483	0.93889	1552.84	0.847681
1956	chr9	14316513	15719020	1402508	5	0.000402137	2.32193	5	39.55	3	0.303029	0.000386285	2.35025	1.08717	14.7029	0.236578
1957	chr9	15719021	16021106	302086	1	0	0	1	35.94	1	0.20855	0.000235157	0.0189164	0.0175665	0	0.186757
1958	chr9	16021107	16374882	353776	0	0	NA	NA	44.17	6	0.302451	NA	3.52395	1.05999	24.2042	0.202006
1959	chr9	16374883	17088548	713666	1	0.000790286	0	1	39.7	3	0.287249	0.000297072	0.584517	2.28524	50.6154	0.255822
1960	chr9	17088549	18704817	1616269	3	0.000348952	1.58496	3	37.92	2	0.292649	0.000283275	0.702983	1.49169	18.5544	0.193883
1961	chr9	18704818	19253043	548226	4	0.00102877	2	4	42.5	5	0.28273	0.0002431	2.07773	1.3616	15.066	0.240969
1962	chr9	19253044	20342120	1089077	4	0.00051787	2	4	39.72	3	0.280054	0.000245144	1.54874	1.07846	14.4153	0.19039
1963	chr9	20342121	22261367	1919247	21	0.000293865	1.87515	7	37.85	2	0.274587	0.000251259	1.05053	1.20091	2.01184	0.196562
1964	chr9	22261368	26490104	4228737	4	0.000133373	2	4	36.17	1	0.27928	0.000307742	1.23015	0.495682	8.40594	0.185928
1965	chr9	26490105	28192035	1701931	9	0.000331388	3.16993	9	38.99	3	0.254417	0.000228885	2.04701	0.51135	19.877	0.203285
1966	chr9	28192036	31763526	3571491	0	0	NA	NA	35.13	1	0.225396	NA	0.6056	0.420983	16.3207	0.179384
1967	chr9	31763527	32371408	607882	0	0	NA	NA	37.37	2	0.207277	NA	0.831943	0.51505	0	0.165918
1968	chr9	32371409	33071982	700574	10	0.000805054	3.32193	10	41.25	4	0.206973	0.000192933	1.33634	0.207041	16.7592	0.225619
1969	chr9	33071983	33372518	300536	5	0.00187665	2.32193	5	45.02	6	0.206298	0.000200002	1.44823	0.0647428	129.693	0.234675
1970	chr9	33372519	33484708	112190	3	0.00502719	0.918296	2	52.16	9	0.160442	7.81576e-05	2.15624	0.425701	262.104	0.262669
1971	chr9	33484709	33573194	88486	1	0.00637389	0	1	37.99	2	0.101711	0.000143551	0.548926	0.179913	58.4553	0.235264
1972	chr9	33573195	33606137	32943	0	0	NA	NA	50.16	8	0.151777	NA	9.97411	1.55715	637.381	0.130509
1973	chr9	33606138	34027188	421051	3	0.00133951	1.58496	3	41.69	4	0.282626	0.000277652	0.119883	0.0588151	52.9248	0.260355
1974	chr9	34027189	34489286	462098	7	0.00122052	2.80735	7	45.34	6	0.177452	0.000183533	0.288544	0.122493	52.95	0.282069
1975	chr9	34489287	34727621	238335	13	0.00236642	3.33468	11	51.39	9	0.239159	0.000221359	1.015	0.133592	137.861	0.236963
1976	chr9	34727622	34925961	198340	1	0.0028436	0	1	40.89	4	0.201674	0.000298552	0.28811	0.160531	0	0.185382
1977	chr9	34925962	35117424	191463	7	0.00294574	2.80735	7	47.5	7	0.308154	0.000309805	0.845633	0.0554322	27.3788	0.260728
1978	chr9	35117425	35517120	399696	1	0.00141107	0	1	41.46	4	0.205156	0.000205485	0.309764	0.0531064	13.2442	0.196024
1979	chr9	35517121	35872246	355126	20	0.00158817	4.22193	19	48.59	8	0.242168	0.000235041	0.72142	0.0697334	207.203	0.259503
1980	chr9	35872247	36116158	243912	4	0.00231231	2	4	40.94	4	0.209092	0.000283465	1.52282	0.145042	56.7721	0.215581
1981	chr9	36116159	36175162	59004	2	0.00955867	1	2	49.59	8	0.203376	0.000206037	1.85624	0	89.7169	0.286933
1982	chr9	36175163	36728247	553085	5	0.00101973	1.92193	4	43.18	5	0.220581	0.000239587	0.840323	0.0959456	0	0.299253
1983	chr9	36728248	37064239	335992	1	0.00167861	0	1	48.83	8	0.258935	0.000253731	3.44685	0.126351	223.227	0.246368
1984	chr9	37064240	37134029	69790	0	0.00808139	NA	NA	41.54	4	0.11463	0.180995	0.0818797	0	0	0.286646
1985	chr9	37134030	37360334	226305	1	0	0	1	36.34	1	0.190009	0.000180995	0.0126254	0.0859793	36.4456	0.214857
1986	chr9	37360335	37553916	193582	4	0.00291349	2	4	47.48	7	0.185968	0.000176165	1.68751	0.0822381	163.444	0.262553
1987	chr9	37553917	37801962	248046	4	0.00227377	2	4	43.7	6	0.258017	0.000260227	1.57808	0.363692	54.1958	0.263499
1988	chr9	37801963	37903100	101138	2	9.88748e-06	1	2	39.13	3	0.168087	0.000179873	0.00941681	0.0349793	0	0.242647
1989	chr9	37903101	38076831	173731	1	0.0032464	0	1	51	9	0.264777	0.000247831	0.345367	0.0916349	259.63	0.248126
1990	chr9	38076832	38443478	366647	2	0.00153826	1	2	46.08	7	0.259105	0.000167455	3.18464	0.115787	59.1648	0.200899
1991	chr9	38443479	38754843	311365	2	0.00181138	1	2	42.37	5	0.150948	0.000159785	4.81452	0.0738532	50.3937	0.255347
1992	chr9	38754844	41340898	2586055	4	0.000218093	2	4	39.1	3	0.0924188	9.99972e-05	0.981103	0.0246241	26.8952	0.244111
1993	chr9	41340899	41360284	19386	0	0	NA	NA	57.26	10	0.103167	NA	0	0	0	0.331415
1994	chr9	41360285	41628771	268487	0	0	NA	NA	34.41	1	0.0893898	NA	0	0	0	0.178781
1995	chr9	41628772	41785198	156427	0	0	NA	NA	46.57	7	0.127855	NA	0	0	145.4	0.246022
1996	chr9	41785199	42920289	1135091	2	0.000496876	1	2	39.46	3	0.068717	0	0.0033562	0.062334	36.2733	0.243184
1997	chr9	42920290	42986228	65939	0	0	NA	NA	44.95	6	0.13649	NA	0	0	87.6337	0.160396
1998	chr9	42986229	45518558	2532330	0	0	NA	NA	37.47	2	0.00355404	NA	0	0	0	0.394057
2000	chr9	60518559	61530283	1011725	1	0.000557464	0	1	39.03	3	0.0286639	0	0.0094136	0.0734315	18.8523	0.28356
2001	chr9	61530284	61675535	145252	0	0	NA	NA	47.51	7	0.172115	NA	0.045898	0.0487117	24.2013	0.251206
[truncated: 2,320 more rows]
