# Supplementary material for: Emergence and influence of sequence bias in evolutionarily malleable, mammalian tandem arrays
Source: BMC Biol. 2023 Aug 23;21:179. doi: 10.1186/s12915-023-01673-4 (PMC10463633; doi:10.1186/s12915-023-01673-4)
Supplement: Supplementary file 2 — Additional file 2. Isochore calls in the hg19 human genome assembly. [file 12915_2023_1673_MOESM2_ESM.xlsx]

## Sheet: hg19_isochores_dataset
iso_identifier	chrom	start	end	length	GC_percent	GC_decile	compartment
1	chr1	1	29883	29883	55.58	10	always A
2	chr1	29884	128624	98741	38.03	2	always A
3	chr1	128625	139703	11079	58.14	10	always A
4	chr1	139704	834181	694478	43.08	5	always A
6	chr1	1296096	1550500	254405	56.3	10	always A
7	chr1	1550501	1578524	28024	65.68	10	always A
8	chr1	1578525	1730661	152137	53.23	9	always A
9	chr1	1730662	1821305	90644	45.77	7	always A
10	chr1	1821306	1921201	99896	58.24	10	always A
11	chr1	1921202	1950136	28935	48.96	8	always A
14	chr1	4240612	4353324	112713	43.24	5	mostly B
15	chr1	4353325	4651963	298639	47.64	8	mostly B
16	chr1	4651964	4862580	210617	51.92	9	mostly B
18	chr1	5298469	5589174	290706	48.19	8	mostly B
19	chr1	5589175	5703472	114298	43.83	6	mostly B
21	chr1	6048742	6420965	372224	55.64	10	always A
22	chr1	6420966	6478396	57431	50.2	8	always A
23	chr1	6478397	6574064	95668	60.21	10	always A
24	chr1	6574065	6712191	138127	52.12	9	always A
25	chr1	6712192	6849119	136928	46.28	7	always A
26	chr1	6849120	6964832	115713	40.95	4	always A
28	chr1	7189583	7477041	287459	45.47	7	always A
29	chr1	7477042	7766065	289024	53.89	9	always A
31	chr1	8255310	8446026	190717	49.34	8	always A
32	chr1	8446027	8898890	452864	41.37	4	always A
35	chr1	10672577	10829192	156616	57.37	10	always A
37	chr1	11042917	11330347	287431	46.1	7	always A
38	chr1	11330348	11488724	158377	49.93	8	always A
40	chr1	12291398	12537874	246477	41.63	4	mostly A
41	chr1	12537875	12697204	159330	49.77	8	mostly A
46	chr1	16042767	16095233	52467	57.43	10	always A
47	chr1	16095234	16176734	81501	49.35	8	always A
48	chr1	16176735	16257632	80898	41.16	4	always A
49	chr1	16257633	16563865	306233	54.36	10	always A
51	chr1	17238236	17340033	101798	56.43	10	always A
52	chr1	17340034	17379854	39821	43.84	6	always A
54	chr1	19415965	19545529	129565	42.78	5	always A
55	chr1	19545530	19735307	189778	50.55	9	always A
56	chr1	19735308	19963099	227792	45.6	7	always A
58	chr1	20147279	20396408	249130	43.14	5	always A
60	chr1	21007713	21064276	56564	55.52	10	always A
61	chr1	21064277	21502230	437954	39.67	3	always A
63	chr1	22752061	22852112	100052	41.69	4	always A
65	chr1	23259930	23493769	233840	42.71	5	always A
66	chr1	23493770	23604888	111119	47.64	8	always A
67	chr1	23604889	23669993	65105	38.2	2	always A
70	chr1	25222402	25401199	178798	53.28	9	always A
71	chr1	25401200	25758324	357125	46.42	7	always A
72	chr1	25758325	25840188	81864	41.01	4	always A
73	chr1	25840189	25913484	73296	53.14	9	always A
75	chr1	27656311	27736697	80387	55.69	10	always A
76	chr1	27736698	27844191	107494	45	6	always A
77	chr1	27844192	27996195	152004	54.23	10	always A
80	chr1	29244873	29441622	196750	40.41	4	mostly A
81	chr1	29441623	29462037	20415	57.12	10	mostly A
83	chr1	31016849	31108378	91530	43.74	6	always A
84	chr1	31108379	31390516	282138	52.22	9	always A
85	chr1	31390517	31516966	126450	40.54	4	always A
87	chr1	32033210	32120742	87533	49.83	8	always A
88	chr1	32120743	32266676	145934	56	10	always A
89	chr1	32266677	32644807	378131	45.02	6	always A
90	chr1	32644808	32847067	202260	50.65	9	always A
92	chr1	33154222	33240354	86133	52.95	9	always A
93	chr1	33240355	33326481	86127	43.57	6	always A
94	chr1	33326482	33368654	42173	55.45	10	always A
95	chr1	33368655	33720544	351890	46.4	7	always A
96	chr1	33720545	33845753	125209	50.43	9	always A
98	chr1	35193644	35398276	204633	48.56	8	equally A or B
100	chr1	36022182	36046373	24192	56.11	10	always A
101	chr1	36046374	36397632	351259	44.31	6	always A
102	chr1	36397633	36547160	149528	38.76	2	always A
103	chr1	36547161	36648709	101549	53.93	9	always A
105	chr1	38742685	38910050	167366	41.55	4	equally A or B
107	chr1	39574330	39954756	380427	41.99	5	always A
108	chr1	39954757	39997689	42933	55.16	10	always A
111	chr1	41230712	41306060	75349	54.14	10	always A
112	chr1	41306061	41525603	219543	46.92	7	always A
113	chr1	41525604	41706572	180969	38.22	2	always A
114	chr1	41706573	41807594	101022	45.29	6	always A
116	chr1	42014124	42373567	359444	47.52	8	mostly A
118	chr1	43180963	43233510	52548	50.06	8	always A
119	chr1	43233511	43389490	155980	43.33	5	always A
120	chr1	43389491	43539717	150227	49.47	8	always A
121	chr1	43539718	43687096	147379	42.06	5	always A
122	chr1	43687097	43919817	232721	49.45	8	always A
123	chr1	43919818	43996381	76564	44.3	6	always A
125	chr1	44091964	44363207	271244	44.21	6	always A
126	chr1	44363208	44503225	140018	53.86	9	always A
128	chr1	45007606	45350124	342519	49.64	8	always A
130	chr1	46628999	46857923	228925	47.66	8	always A
132	chr1	47028809	47095752	66944	47.9	8	equally A or B
133	chr1	47095753	47602858	507106	41.16	4	equally A or B
134	chr1	47602859	47708098	105240	48.53	8	equally A or B
135	chr1	47708099	47861309	153211	41.97	5	equally A or B
137	chr1	48571611	48654460	82850	38.34	2	mostly B
138	chr1	48654461	48719859	65399	46.99	7	mostly B
139	chr1	48719860	48935919	216060	37.29	2	mostly B
142	chr1	50488194	50673027	184834	39.9	3	always B
143	chr1	50673028	50923885	250858	44.53	6	always B
145	chr1	51617379	51753603	136225	42.26	5	mostly B
146	chr1	51753604	51812461	58858	51.67	9	mostly B
149	chr1	53526009	53589750	63742	55.65	10	always A
150	chr1	53589751	53727009	137259	44.94	6	always A
151	chr1	53727010	53795143	68134	54.72	10	always A
152	chr1	53795144	53924935	129792	46.53	7	always A
154	chr1	54028329	54038070	9742	37.41	2	always A
155	chr1	54038071	54206928	168858	50.02	8	always A
156	chr1	54206929	54574362	367434	42.66	5	always A
158	chr1	55537782	55677652	139871	37.23	2	mostly A
162	chr1	62595193	62904172	308980	45.58	7	mostly B
165	chr1	65302050	65812659	510610	42.33	5	mostly B
174	chr1	84600081	84689074	88994	32.95	1	always B
176	chr1	86103583	86859952	756370	36.75	1	always B
178	chr1	91169998	91196555	26558	50.35	9	always B
181	chr1	94029273	94600883	571611	44.15	6	equally A or B
182	chr1	94600884	94989419	388536	38.9	3	equally A or B
184	chr1	95605316	95978747	373432	38.71	2	always B
192	chr1	109574442	109779759	205318	45.56	7	equally A or B
193	chr1	109779760	109817652	37893	57.95	10	equally A or B
194	chr1	109817653	109867064	49412	48.23	8	equally A or B
196	chr1	110008905	110091956	83052	50.57	9	always A
197	chr1	110091957	110162064	70108	39.77	3	always A
198	chr1	110162065	110175822	13758	60.31	10	always A
200	chr1	111163810	111331369	167560	41.09	4	mostly B
201	chr1	111331370	111728961	397592	37.65	2	mostly B
202	chr1	111728962	111800223	71262	45.66	7	mostly B
204	chr1	112259609	112588258	328650	47.17	7	equally A or B
206	chr1	113216754	113442058	225305	47.86	8	mostly A
207	chr1	113442059	113799875	357817	42.84	5	mostly A
209	chr1	114392228	114901070	508843	43.84	6	equally A or B
211	chr1	115354122	115593640	239519	36.1	1	mostly B
213	chr1	116316500	116669802	353303	39.53	3	mostly B
216	chr1	118074802	118230551	155750	46.08	7	always B
217	chr1	118230552	118386248	155697	40.78	4	always B
222	chr1	145291840	145613625	321786	45.55	7	always A
224	chr1	149782242	149918948	136707	47.46	7	mostly B
226	chr1	150119111	150453247	334137	44.32	6	always A
227	chr1	150453248	150604249	151002	48.83	8	always A
228	chr1	150604250	150932261	328012	41.57	4	always A
230	chr1	151349514	151771161	421648	44.4	6	always A
231	chr1	151771162	151839274	68113	51.98	9	always A
233	chr1	153309442	153779023	469582	48.36	8	equally A or B
235	chr1	154698048	154908582	210535	48.89	8	always A
237	chr1	155301804	155515527	213724	41.15	4	always A
238	chr1	155515528	155908986	393459	44.85	6	always A
240	chr1	156805822	156919172	113351	55.06	10	always A
242	chr1	157059541	157175230	115690	48.48	8	always B
243	chr1	157175231	157519163	343933	42.5	5	always B
244	chr1	157519164	157908070	388907	39.33	3	always B
248	chr1	160189828	160891178	701351	42.54	5	mostly B
250	chr1	161232219	161409366	177148	44.04	6	always A
251	chr1	161409367	161442211	32845	64.31	10	always A
252	chr1	161442212	161452230	10019	50.51	9	always A
253	chr1	161452231	161721211	268981	43.62	6	always A
254	chr1	161721212	161906982	185771	36.86	1	always A
256	chr1	162321177	162361810	40634	49.34	8	always B
257	chr1	162361811	162962722	600912	40.26	3	always B
260	chr1	166156281	166783942	627662	38.53	2	always B
262	chr1	167191933	167393317	201385	37.62	2	mostly B
263	chr1	167393318	167691917	298600	45.66	7	mostly B
264	chr1	167691918	167874766	182849	41.84	5	mostly B
266	chr1	168045531	168106926	61396	46.74	7	mostly B
269	chr1	171165514	171811834	646321	40.92	4	always B
275	chr1	178064778	178452220	387443	36.9	1	mostly B
276	chr1	178452221	178517611	65391	49.78	8	mostly B
277	chr1	178517612	178743408	225797	41.29	4	mostly B
278	chr1	178743409	178896013	152605	35.75	1	mostly B
280	chr1	179110386	179563131	452746	40.48	4	mostly B
281	chr1	179563132	179711460	148329	37.45	2	mostly B
282	chr1	179711461	179809052	97592	47.81	8	mostly B
283	chr1	179809053	179924743	115691	39.58	3	mostly B
285	chr1	180084568	180121766	37199	44.31	6	equally A or B
286	chr1	180121767	180254271	132505	50.64	9	equally A or B
287	chr1	180254272	180861532	607261	38.14	2	equally A or B
288	chr1	180861533	180926763	65231	52.83	9	equally A or B
291	chr1	182022309	182810425	788117	42.72	5	mostly B
293	chr1	183166525	183403208	236684	44.14	6	equally A or B
303	chr1	200519406	200838585	319180	39	3	mostly B
305	chr1	201477264	201712079	234816	48.82	8	always A
306	chr1	201712080	201839643	127564	42.85	5	always A
307	chr1	201839644	201969875	130232	47.48	7	always A
309	chr1	202288732	202549460	260729	39.57	3	always A
310	chr1	202549461	202682865	133405	49.89	8	always A
311	chr1	202682866	202995240	312375	43.64	6	always A
313	chr1	203156430	203765763	609334	46.94	7	always A
315	chr1	204033794	204131975	98182	52.19	9	always A
316	chr1	204131976	204942208	810233	46.95	7	always A
318	chr1	205048259	205196570	148312	42.74	5	always A
319	chr1	205196571	205673494	476924	49.09	8	always A
321	chr1	206610429	206762043	151615	49.25	8	always A
323	chr1	207206816	207970844	764029	39.07	3	equally A or B
327	chr1	210074363	210346047	271685	36.75	1	always B
329	chr1	212550425	212693191	142767	47.57	8	mostly A
331	chr1	213083351	213160916	77566	47.71	8	always B
332	chr1	213160917	213450524	289608	37.97	2	always B
334	chr1	214778886	214782846	3961	66.78	10	always B
338	chr1	223175628	223639892	464265	44.62	6	mostly B
339	chr1	223639893	223962133	322241	47.8	8	mostly B
341	chr1	225084585	225560907	476323	37.11	1	equally A or B
342	chr1	225560908	225614356	53449	41.2	4	equally A or B
343	chr1	225614357	225679144	64788	49.53	8	equally A or B
344	chr1	225679145	225839689	160545	38.26	2	equally A or B
346	chr1	227127108	227183222	56115	53.03	9	mostly A
347	chr1	227183223	227505305	322083	36.41	1	mostly A
348	chr1	227505306	227915068	409763	42.57	5	mostly A
349	chr1	227915069	227986448	71380	54.52	10	mostly A
351	chr1	228070606	228141866	71261	58.56	10	always A
352	chr1	228141867	228155234	13368	40.42	4	always A
353	chr1	228155235	228167559	12325	59.24	10	always A
354	chr1	228167560	228186132	18573	37.68	2	always A
355	chr1	228186133	228416145	230013	53.21	9	always A
356	chr1	228416146	228459338	43193	43.95	6	always A
357	chr1	228459339	228605111	145773	56.02	10	always A
358	chr1	228605112	228742781	137670	47.66	8	always A
359	chr1	228742782	228784313	41532	67.39	10	always A
362	chr1	233112123	233162353	50231	47.48	7	mostly B
364	chr1	234294977	234829710	534734	42.99	5	mostly A
366	chr1	235328035	235462133	134099	37.99	2	always A
367	chr1	235462134	235749545	287412	43.52	6	always A
368	chr1	235749546	235815931	66386	49.78	8	always A
370	chr1	236025699	236343405	317707	45.73	7	mostly B
371	chr1	236343406	236442518	99113	37.63	2	mostly B
376	chr1	242056400	242227885	171486	45.4	7	always B
378	chr1	243211370	243220579	9210	58.03	10	mostly B
379	chr1	243220580	243287271	66692	44.57	6	mostly B
382	chr1	245251720	245887923	636204	44.99	6	mostly B
384	chr1	246180062	246650467	470406	39.38	3	mostly B
385	chr1	246650468	246703635	53168	49.07	8	mostly B
387	chr1	247440491	247624211	183721	46.87	7	always B
388	chr1	247624212	247698838	74627	40.89	4	always B
391	chr2	1	381294	381294	42.14	5	mostly B
393	chr2	1478994	1880989	401996	50.7	9	mostly B
395	chr2	2044287	2501801	457515	41.03	4	mostly B
396	chr2	2501802	2638866	137065	45.55	7	mostly B
397	chr2	2638867	2800765	161899	51.55	9	mostly B
398	chr2	2800766	2828483	27718	42.47	5	mostly B
399	chr2	2828484	2886253	57770	51.35	9	mostly B
401	chr2	3101476	3834355	732880	48.03	8	mostly B
405	chr2	8357457	8627155	269699	44.66	6	equally A or B
406	chr2	8627156	8826241	199086	50.04	8	equally A or B
408	chr2	9232823	9542724	309902	47.13	7	always A
409	chr2	9542725	9769897	227173	42.27	5	always A
410	chr2	9769898	9877270	107373	47.53	8	always A
411	chr2	9877271	9965048	87778	52.13	9	always A
413	chr2	10142843	10702040	559198	51.39	9	always A
414	chr2	10702041	10826373	124333	40.8	4	always A
416	chr2	11312271	11482968	170698	36.46	1	always A
418	chr2	12052111	12329251	277141	42.04	5	mostly B
423	chr2	16435106	16987303	552198	41.77	4	always B
425	chr2	17758827	17843790	84964	44.19	6	always B
426	chr2	17843791	17966115	122325	35.93	1	always B
430	chr2	20090603	20261373	170771	38.87	3	mostly A
431	chr2	20261374	20377317	115944	48.09	8	mostly A
432	chr2	20377318	20436338	59021	54.88	10	mostly A
433	chr2	20436339	20549843	113505	37.79	2	mostly A
434	chr2	20549844	20708915	159072	46.31	7	mostly A
435	chr2	20708916	20883478	174563	51.91	9	mostly A
437	chr2	21097860	21287650	189791	44.82	6	always B
438	chr2	21287651	21467924	180274	36.73	1	always B
439	chr2	21467925	21677465	209541	41.8	4	always B
441	chr2	23164499	23495330	330832	42.13	5	mostly B
442	chr2	23495331	23699643	204313	45.98	7	mostly B
443	chr2	23699644	23930882	231239	52.22	9	mostly B
445	chr2	24132773	24449273	316501	44.31	6	always A
446	chr2	24449274	24582613	133340	38.29	2	always A
447	chr2	24582614	24715917	133304	43.64	6	always A
448	chr2	24715918	24993994	278077	37.03	1	always A
450	chr2	25451694	25612666	160973	52.95	9	always A
452	chr2	26100323	26262517	162195	47.57	8	always A
453	chr2	26262518	26670454	407937	42.77	5	always A
454	chr2	26670455	26809275	138821	52.94	9	always A
457	chr2	28064329	28530803	466475	38.73	2	always A
458	chr2	28530804	28927006	396203	48.28	8	always A
460	chr2	29172454	29297043	124590	49.48	8	equally A or B
461	chr2	29297044	29424179	127136	39.11	3	equally A or B
462	chr2	29424180	29580679	156500	47.3	7	equally A or B
464	chr2	30388974	30670991	282018	45.61	7	equally A or B
465	chr2	30670992	30900739	229748	38.33	2	equally A or B
470	chr2	38603397	38766941	163545	45.96	7	mostly A
471	chr2	38766942	38829103	62162	37.14	1	mostly A
476	chr2	42065796	42338895	273100	46.32	7	mostly A
477	chr2	42338896	42560506	221611	39.17	3	mostly A
478	chr2	42560507	42857214	296708	44.12	6	mostly A
479	chr2	42857215	42980082	122868	40.13	3	mostly A
482	chr2	44213293	44534214	320922	42.32	5	always A
483	chr2	44534215	44975728	441514	37.56	2	always A
485	chr2	45586288	45862605	276318	36.74	1	mostly A
488	chr2	47023586	47182330	158745	46.97	7	always A
489	chr2	47182331	47336082	153752	52.15	9	always A
490	chr2	47336083	47402062	65980	40.24	3	always A
493	chr2	49262891	49606821	343931	38.18	2	always B
499	chr2	62403995	62718602	314608	44.91	6	always A
501	chr2	64215838	64476710	260873	39.78	3	always A
504	chr2	68676692	68837421	160730	36.11	1	equally A or B
508	chr2	71417550	71676965	259416	39.12	3	mostly A
509	chr2	71676966	71769991	93026	48.92	8	mostly A
510	chr2	71769992	71848385	78394	54.87	10	mostly A
511	chr2	71848386	71883013	34628	39	3	mostly A
512	chr2	71883014	71947522	64509	51.77	9	mostly A
514	chr2	72353453	72387546	34094	57.81	10	mostly A
515	chr2	72387547	72415808	28262	41.95	5	mostly A
517	chr2	73050625	73113799	63175	41.8	4	always A
518	chr2	73113800	73228690	114891	52.58	9	always A
519	chr2	73228691	73521158	292468	48.49	8	always A
520	chr2	73521159	73827620	306462	39.05	3	always A
522	chr2	74177632	74640208	462577	45.94	7	always A
523	chr2	74640209	74790935	150727	52.13	9	always A
524	chr2	74790936	74874042	83107	39.7	3	always A
531	chr2	85033451	85199475	166025	46.18	7	always A
532	chr2	85199476	85359607	160132	41.96	5	always A
534	chr2	86282794	86597894	315101	43.79	6	always A
536	chr2	87425491	87575337	149847	44.3	6	equally A or B
537	chr2	87575338	87585657	10320	60.17	10	equally A or B
538	chr2	87585658	87600187	14530	29.94	1	equally A or B
539	chr2	87600188	87622912	22725	43	5	equally A or B
540	chr2	87622913	87730952	108040	60.38	10	equally A or B
541	chr2	87730953	87992728	261776	45.29	6	equally A or B
543	chr2	88271976	88856051	584076	43.74	6	mostly B
545	chr2	90447513	90450877	3365	70.88	10	always B
547	chr2	92027849	92040990	13142	54.18	10	always B
548	chr2	92040991	92326171	285181	39.11	3	always B
550	chr2	95326172	95390240	64069	34.59	1	mostly B
551	chr2	95390241	95456045	65805	45.14	6	mostly B
552	chr2	95456046	95522546	66501	35.97	1	mostly B
553	chr2	95522547	95534839	12293	45.15	6	mostly B
554	chr2	95534840	95547446	12607	62.32	10	mostly B
555	chr2	95547447	95636221	88775	39.73	3	mostly B
556	chr2	95636222	95729664	93443	50.85	9	mostly B
557	chr2	95729665	95930417	200753	43.42	5	mostly B
559	chr2	96021080	96102068	80989	49.12	8	mostly A
560	chr2	96102069	96305633	203565	38.02	2	mostly A
561	chr2	96305634	96502835	197202	46.25	7	mostly A
562	chr2	96502836	96674861	172026	36.37	1	mostly A
563	chr2	96674862	96763759	88898	50.22	8	mostly A
564	chr2	96763760	96825673	61914	56.8	10	mostly A
566	chr2	97454058	97670979	216922	52.19	9	always A
567	chr2	97670980	97780236	109257	42.21	5	always A
568	chr2	97780237	97930087	149851	35.74	1	always A
569	chr2	97930088	97939331	9244	54.98	10	always A
571	chr2	98112417	98205487	93071	35.44	1	mostly A
572	chr2	98205488	98382027	176540	48.43	8	mostly A
573	chr2	98382028	98611571	229544	38.73	2	mostly A
575	chr2	99484673	99567718	83046	47.94	8	mostly A
576	chr2	99567719	99750368	182650	37.09	1	mostly A
579	chr2	102139602	102897178	757577	42.31	5	mostly A
583	chr2	105332617	105608073	275457	43.27	5	always B
584	chr2	105608074	105716539	108466	37.19	2	always B
588	chr2	109345401	109521524	176124	37.96	2	mostly A
589	chr2	109521525	109985333	463809	47.33	7	mostly A
596	chr2	120518256	120958436	440181	38.06	2	mostly A
598	chr2	122057161	122133427	76267	45.39	7	mostly B
599	chr2	122133428	122439780	306353	40.56	4	mostly B
601	chr2	123010569	123638129	627561	37.99	2	always B
606	chr2	127394360	127796693	402334	45.78	7	always B
607	chr2	127796694	127865289	68596	59.07	10	always B
608	chr2	127865290	127980705	115416	46.5	7	always B
610	chr2	128321121	128376390	55270	50.09	8	always A
611	chr2	128376391	128439326	62936	57.85	10	always A
612	chr2	128439327	128474840	35514	46.51	7	always A
613	chr2	128474841	128531360	56520	38.41	2	always A
615	chr2	129017520	129085492	67973	57.32	10	mostly B
616	chr2	129085493	129096689	11197	36.47	1	mostly B
617	chr2	129096690	129405463	308774	49.56	8	mostly B
618	chr2	129405464	129600409	194946	44.79	6	mostly B
622	chr2	132230366	132304874	74509	53.39	9	always B
623	chr2	132304875	132453424	148550	41.2	4	always B
624	chr2	132453425	132510951	57527	34.82	1	always B
625	chr2	132510952	132524899	13948	56.3	10	always B
626	chr2	132524900	132585112	60213	44.75	6	always B
627	chr2	132585113	132594681	9569	66.22	10	always B
628	chr2	132594682	132598263	3582	41.99	5	always B
630	chr2	133009776	133046729	36954	50.87	9	always B
638	chr2	149274675	149405507	130833	43.91	6	mostly B
639	chr2	149405508	149547100	141593	36.6	1	mostly B
645	chr2	157106352	157319260	212909	40.41	4	always B
647	chr2	158589134	158929518	340385	40.69	4	always B
650	chr2	160155132	160471386	316255	36.13	1	always A
655	chr2	175519449	175662135	142687	44.74	6	mostly A
657	chr2	176154311	176931280	776970	39.05	3	mostly B
659	chr2	177054970	177075215	20246	41.15	4	mostly B
660	chr2	177075216	177248771	173556	36.39	1	mostly B
666	chr2	187806954	187850973	44020	45.81	7	always B
667	chr2	187850974	187897416	46443	37.44	2	always B
672	chr2	193058056	193061857	3802	55.97	10	always B
676	chr2	199178406	199974249	795844	35.66	1	always B
678	chr2	200320057	200336542	16486	56.05	10	always B
681	chr2	202228998	202718602	489605	38.83	3	always A
686	chr2	206468895	206849088	380194	44.52	6	equally A or B
690	chr2	209135761	209272650	136890	38.31	2	always B
695	chr2	217080789	217944816	864028	44.84	6	mostly A
697	chr2	218649525	218900963	251439	52.88	9	mostly A
699	chr2	219121004	219313265	192262	51.99	9	always A
700	chr2	219313266	219458755	145490	39.86	3	always A
701	chr2	219458756	219676168	217413	45.66	7	always A
702	chr2	219676169	219763450	87282	52.49	9	always A
703	chr2	219763451	219844405	80955	45.2	6	always A
704	chr2	219844406	219926224	81819	54.83	10	always A
706	chr2	220024359	220167995	143637	51.72	9	mostly A
707	chr2	220167996	220281713	113718	46.86	7	mostly A
708	chr2	220281714	220511256	229543	55.53	10	mostly A
709	chr2	220511257	220789885	278629	43.14	5	mostly A
712	chr2	223140641	223186115	45475	47.82	8	mostly B
718	chr2	231433373	231725827	292455	43.96	6	mostly A
719	chr2	231725828	231743631	17804	57.64	10	mostly A
720	chr2	231743632	231922345	178714	48.41	8	mostly A
722	chr2	232039532	232217553	178022	45.41	7	always A
723	chr2	232217554	232266164	48611	54.56	10	always A
724	chr2	232266165	232526674	260510	48.76	8	always A
725	chr2	232526675	232587929	61255	56.05	10	always A
726	chr2	232587930	232812781	224852	46.14	7	always A
728	chr2	233072872	233178487	105616	44.77	6	always A
729	chr2	233178488	233410954	232467	54.67	10	always A
730	chr2	233410955	233562758	151804	47.62	8	always A
731	chr2	233562759	233733867	171109	39.42	3	always A
732	chr2	233733868	233771417	37550	57.24	10	always A
734	chr2	234344193	234392131	47939	53.73	9	equally A or B
735	chr2	234392132	234619671	227540	38.81	3	equally A or B
737	chr2	235859041	235962663	103623	51.08	9	mostly A
740	chr2	237131824	237474338	342515	43.52	6	mostly A
741	chr2	237474339	237776581	302243	47.32	7	mostly A
743	chr2	238340823	238542590	201768	50.64	9	always A
744	chr2	238542591	238710276	167686	45.69	7	always A
745	chr2	238710277	238766287	56011	37.36	2	always A
746	chr2	238766288	238892929	126642	50.63	9	always A
748	chr2	239000158	239077191	77034	59.18	10	mostly A
749	chr2	239077192	239510596	433405	48.27	8	mostly A
750	chr2	239510597	239754427	243831	44.12	6	mostly A
753	chr2	241000285	241063312	63028	40.61	4	mostly A
754	chr2	241063313	241200226	136914	52.73	9	mostly A
755	chr2	241200227	241223950	23724	39.44	3	mostly A
756	chr2	241223951	241277641	53691	49.99	8	mostly A
757	chr2	241277642	241342577	64936	56.75	10	mostly A
758	chr2	241342578	241368680	26103	47.99	8	mostly A
759	chr2	241368681	241409038	40358	64.33	10	mostly A
760	chr2	241409039	241492269	83231	47.22	7	mostly A
761	chr2	241492270	241596616	104347	56.51	10	mostly A
762	chr2	241596617	241611512	14896	37.96	2	mostly A
763	chr2	241611513	241733643	122131	60.06	10	mostly A
764	chr2	241733644	241807972	74329	51.11	9	mostly A
765	chr2	241807973	241943163	135191	58.29	10	mostly A
767	chr2	242214044	242396044	182001	43	5	always A
768	chr2	242396045	242658446	262402	51.86	9	always A
769	chr2	242658447	242719401	60955	57.29	10	always A
770	chr2	242719402	242734540	15139	40.19	3	always A
771	chr2	242734541	242764743	30203	64.23	10	always A
772	chr2	242764744	242782404	17661	43.61	6	always A
773	chr2	242782405	242848459	66055	58.45	10	always A
775	chr2	243031679	243199373	167695	40.23	3	NA
782	chr3	9687241	9994331	307091	50.02	8	always A
784	chr3	10175641	10370173	194533	47.96	8	mostly A
785	chr3	10370174	10576113	205940	51.83	9	mostly A
787	chr3	11319619	11488101	168483	41.25	4	always A
789	chr3	12047894	12462000	414107	39.77	3	mostly A
790	chr3	12462001	12704105	242105	44.29	6	mostly A
791	chr3	12704106	12833984	129879	47.28	7	mostly A
793	chr3	13760324	13805486	45163	39.63	3	equally A or B
794	chr3	13805487	13938314	132828	51.38	9	equally A or B
796	chr3	14154314	14194819	40506	51.22	9	mostly A
797	chr3	14194820	14284043	89224	43.01	5	mostly A
798	chr3	14284044	14644861	360818	51.44	9	mostly A
799	chr3	14644862	14798144	153283	43.48	6	mostly A
800	chr3	14798145	14970247	172103	49.41	8	mostly A
802	chr3	15248970	15296836	47867	36.62	1	always A
803	chr3	15296837	15597772	300936	45.26	6	always A
804	chr3	15597773	15918720	320948	38.5	2	always A
807	chr3	17156093	17246215	90123	44.67	6	mostly B
814	chr3	27502699	27958888	456190	41.15	4	always B
817	chr3	31575932	31702854	126923	35.89	1	mostly B
821	chr3	36357697	36730447	372751	39.39	3	always B
823	chr3	37103312	37472093	368782	39.76	3	mostly A
825	chr3	38025988	38185416	159429	50.96	9	mostly B
826	chr3	38185417	38302002	116586	38.64	2	mostly B
827	chr3	38302003	38573310	271308	44.72	6	mostly B
828	chr3	38573311	38702193	128883	50.66	9	mostly B
830	chr3	39138291	39235912	97622	50.7	9	mostly B
831	chr3	39235913	39501409	265497	43.42	5	mostly B
834	chr3	41413384	41980670	567287	38.71	2	mostly B
836	chr3	43147724	43767379	619656	41.04	4	equally A or B
838	chr3	44249608	44451073	201466	38.21	2	equally A or B
839	chr3	44451074	44466750	15677	54.49	10	equally A or B
841	chr3	46698267	46761675	63409	56.92	10	mostly A
842	chr3	46761676	46885977	124302	42.18	5	mostly A
844	chr3	47055861	47204609	148749	40.14	3	always A
845	chr3	47204610	47626641	422032	47.23	7	always A
846	chr3	47626642	47787656	161015	40.84	4	always A
847	chr3	47787657	47913974	126318	48.56	8	always A
849	chr3	48095509	48344958	249450	47.3	7	always A
850	chr3	48344959	48438219	93261	41.44	4	always A
851	chr3	48438220	48473144	34925	58.15	10	always A
852	chr3	48473145	48593697	120553	50.32	8	always A
853	chr3	48593698	48727119	133422	56.78	10	always A
855	chr3	49020076	49220611	200536	51.71	9	always A
856	chr3	49220612	49673552	452941	47.46	7	always A
857	chr3	49673553	49765765	92213	57.2	10	always A
858	chr3	49765766	49819621	53856	43.43	5	always A
859	chr3	49819622	49978202	158581	52.66	9	always A
861	chr3	50157809	50713032	555224	55.83	10	always A
863	chr3	51369106	51701212	332107	45.35	7	equally A or B
864	chr3	51701213	51755680	54468	55.13	10	equally A or B
865	chr3	51755681	51962162	206482	42.11	5	equally A or B
867	chr3	52128495	52323830	195336	50.19	8	always A
868	chr3	52323831	52520796	196966	54.41	10	always A
869	chr3	52520797	52574112	53316	60.14	10	always A
870	chr3	52574113	52803914	229802	41.66	4	always A
871	chr3	52803915	52886564	82650	54.29	10	always A
872	chr3	52886565	52932709	46145	47.1	7	always A
874	chr3	53078785	53173161	94377	47.67	8	equally A or B
875	chr3	53173162	53308252	135091	52.9	9	equally A or B
876	chr3	53308253	53734561	426309	42.44	5	equally A or B
877	chr3	53734562	53894036	159475	48.3	8	equally A or B
881	chr3	57004561	57265835	261275	45.06	6	always A
882	chr3	57265836	57925217	659382	39.76	3	always A
888	chr3	69127643	69831312	703670	40.82	4	mostly B
890	chr3	71113044	71936044	823001	41.59	4	mostly B
894	chr3	75359499	75721938	362440	46.27	7	always B
895	chr3	75721939	75861513	139575	40.77	4	always B
904	chr3	101142238	101481005	338768	41.51	4	mostly B
905	chr3	101481006	101968338	487333	38.78	3	mostly B
910	chr3	114256953	114863650	606698	35.12	1	equally A or B
913	chr3	118217707	118883257	665551	38.97	3	mostly B
917	chr3	122604298	122883591	279294	48.35	8	always A
918	chr3	122883592	122997265	113674	38.41	2	always A
920	chr3	123207411	123336448	129038	40.57	4	always A
921	chr3	123336449	123545742	209294	46.88	7	always A
922	chr3	123545743	123679679	133937	38.4	2	always A
924	chr3	124461899	124522713	60815	50.06	8	always A
925	chr3	124522714	124941236	418523	44.87	6	always A
927	chr3	125075556	125389857	314302	41.75	4	always A
928	chr3	125389858	125819850	429993	45.63	7	always A
929	chr3	125819851	125880410	60560	52.02	9	always A
931	chr3	126024444	126278180	253737	51.62	9	always A
932	chr3	126278181	126568626	290446	43.41	5	always A
933	chr3	126568627	126663033	94407	48.25	8	always A
934	chr3	126663034	126701073	38040	53.69	9	always A
935	chr3	126701074	126758928	57855	62.16	10	always A
936	chr3	126758929	126827119	68191	52.04	9	always A
938	chr3	127162407	127217891	55485	52.41	9	always A
939	chr3	127217892	127250525	32634	40.3	4	always A
940	chr3	127250526	127543959	293434	50.53	9	always A
941	chr3	127543960	127700502	156543	40.86	4	always A
943	chr3	128025742	128100271	74530	51.01	9	always A
944	chr3	128100272	128218322	118051	56.84	10	always A
946	chr3	129231201	129360775	129575	55.82	10	always A
947	chr3	129360776	129611434	250659	39.36	3	always A
948	chr3	129611435	129922058	310624	47.2	7	always A
953	chr3	138189983	138478786	288804	39.53	3	mostly A
954	chr3	138478787	138709245	230459	46.28	7	mostly A
958	chr3	143049249	143647321	598073	38.95	3	mostly B
961	chr3	150420082	150890676	470595	41.77	4	mostly A
964	chr3	156544851	156771304	226454	35.82	1	mostly B
965	chr3	156771305	156905090	133786	43.45	5	mostly B
969	chr3	159705045	159944883	239839	43.67	6	mostly B
971	chr3	161165116	161701509	536394	36.76	1	always B
977	chr3	176396649	176887567	490919	38.59	2	always B
979	chr3	177087416	177500507	413092	40.51	4	mostly B
981	chr3	178144766	178962187	817422	38.26	2	mostly B
984	chr3	181412640	181674749	262110	41.62	4	always B
987	chr3	183514736	183851874	337139	45.31	6	always A
989	chr3	184108197	184256302	148106	45.44	7	always A
990	chr3	184256303	184323627	67325	54.94	10	always A
991	chr3	184323628	184515097	191470	49.12	8	always A
999	chr3	194703818	194993840	290023	49.11	8	always A
1001	chr3	195162340	195339118	176779	43.43	5	always A
1002	chr3	195339119	195590031	250913	51.11	9	always A
1003	chr3	195590032	195643655	53624	57.68	10	always A
1005	chr3	196074090	196690939	616850	43.77	6	always A
1006	chr3	196690940	196767461	76522	53.33	9	always A
1008	chr3	197057128	197434203	377076	48.06	8	always A
1009	chr3	197434204	197825727	391524	41.49	4	always A
1011	chr4	1	12458	12458	69.45	10	always A
1012	chr4	12459	489408	476950	40.64	4	always A
1013	chr4	489409	610687	121279	48.84	8	always A
1014	chr4	610688	909063	298376	56.72	10	always A
1015	chr4	909064	939524	30461	47.76	8	always A
1017	chr4	1049925	1185296	135372	47.52	8	always A
1018	chr4	1185297	1245399	60103	60.49	10	always A
1019	chr4	1245400	1283038	37639	45.63	7	always A
1020	chr4	1283039	1745408	462370	56.16	10	always A
1021	chr4	1745409	1809511	64103	65.22	10	always A
1022	chr4	1809512	1874011	64500	54.96	10	always A
1024	chr4	2041857	2083672	41816	60.68	10	always A
1025	chr4	2083673	2099382	15710	48.4	8	always A
1026	chr4	2099383	2243143	143761	42.19	5	always A
1027	chr4	2243144	2276952	33809	61.06	10	always A
1028	chr4	2276953	2471649	194697	52.98	9	always A
1029	chr4	2471650	2730649	259000	46.23	7	always A
1030	chr4	2730650	2787964	57315	50.39	9	always A
1031	chr4	2787965	2839827	51863	60.78	10	always A
1033	chr4	3077413	3218470	141058	43.49	6	always A
1034	chr4	3218471	3260211	41741	57.28	10	always A
1035	chr4	3260212	3410334	150123	49.06	8	always A
1036	chr4	3410335	3535032	124698	59.56	10	always A
1037	chr4	3535033	3883077	348045	54.95	10	always A
1040	chr4	5366058	5798567	432510	45.41	7	equally A or B
1042	chr4	6223567	6785743	562177	51.6	9	always A
1043	chr4	6785744	6868927	83184	40.65	4	always A
1046	chr4	8850658	8924821	74164	58.01	10	always A
1048	chr4	10282402	10646235	363834	42.16	5	equally A or B
1052	chr4	17465246	17813278	348033	43.98	6	always A
1059	chr4	36179439	36892127	712689	36.69	1	mostly B
1064	chr4	47335442	47914494	579053	37.82	2	mostly B
1066	chr4	49176770	49277002	100233	43.45	5	mostly B
1067	chr4	49277003	49337806	60804	51.39	9	mostly B
1068	chr4	49337807	49512180	174374	34.48	1	mostly B
1069	chr4	49512181	49660117	147937	43.43	5	mostly B
1074	chr4	57458140	57847275	389136	44.25	6	always A
1077	chr4	59322919	59332579	9661	49.14	8	always B
1088	chr4	83293600	83722819	429220	43.23	5	mostly A
1110	chr4	129438195	129794383	356189	42.32	5	always A
1114	chr4	139220719	139542101	321383	37.92	2	equally A or B
1116	chr4	141242319	141486670	244352	37.23	2	always A
1117	chr4	141486671	141852260	365590	40.91	4	always A
1124	chr4	151209741	151873684	663944	35.54	1	always A
1126	chr4	155059347	155969655	910309	38.13	2	always B
1136	chr4	171139553	171638311	498759	37.01	1	always B
1138	chr4	173369718	173728100	358383	36.57	1	always B
1141	chr4	178106189	178788279	682091	37.94	2	always B
1144	chr4	183674118	183719207	45090	42.04	5	mostly B
1145	chr4	183719208	183839332	120125	48.72	8	mostly B
1147	chr4	184232612	184366623	134012	46.98	7	always A
1150	chr4	187880292	187894917	14626	59.05	10	equally A or B
1154	chr4	190368240	190935911	567672	41.54	4	mostly B
1155	chr4	190935912	190945017	9106	63.39	10	mostly B
1156	chr4	190945018	190986333	41316	43.18	5	mostly B
1158	chr4	191014427	191041285	26859	39.77	3	NA
1159	chr4	191041286	191154276	112991	68.1	10	NA
1160	chr5	1	139086	139086	45.54	7	always A
1161	chr5	139087	464534	325448	51.59	9	always A
1162	chr5	464535	548054	83520	60.96	10	always A
1163	chr5	548055	661973	113919	52.96	9	always A
1164	chr5	661974	697838	35865	62.44	10	always A
1165	chr5	697839	744705	46867	43.15	5	always A
1166	chr5	744706	789166	44461	59.55	10	always A
1167	chr5	789167	837316	48150	43.1	5	always A
1168	chr5	837317	866321	29005	60.12	10	always A
1170	chr5	1003710	1296314	292605	59.06	10	always A
1171	chr5	1296315	1311526	15212	43.19	5	always A
1172	chr5	1311527	1527165	215639	54.5	10	always A
1173	chr5	1527166	1537357	10192	36.05	1	always A
1174	chr5	1537358	1965209	427852	51.31	9	always A
1176	chr5	3395559	3590290	194732	42.01	5	mostly B
1177	chr5	3590291	3607165	16875	59.63	10	mostly B
1178	chr5	3607166	3685226	78061	46.69	7	mostly B
1180	chr5	4280972	4863296	582325	38.62	2	always B
1182	chr5	6178231	6912613	734383	45.2	6	mostly B
1184	chr5	10029927	10344107	314181	44.02	6	mostly A
1185	chr5	10344108	10348071	3964	15.64	1	mostly A
1186	chr5	10348072	10440779	92708	39.65	3	mostly A
1187	chr5	10440780	10767339	326560	47.69	8	mostly A
1189	chr5	11334088	11954526	620439	38.16	2	always B
1191	chr5	13376270	13918067	541798	39.07	3	always B
1218	chr5	68358123	68953602	595480	42.7	5	always A
1220	chr5	69189514	69218526	29013	48.81	8	NA
1221	chr5	69218527	69321021	102495	34.63	1	NA
1222	chr5	69321022	69425697	104676	42.59	5	NA
1229	chr5	85860949	85867401	6453	51.29	9	always B
1231	chr5	90348280	90899546	551267	38.86	3	mostly B
1234	chr5	98858121	98872552	14432	50.12	8	always B
1254	chr5	131294743	131441548	146806	49.05	8	mostly A
1255	chr5	131441549	131528426	86878	38.76	2	mostly A
1256	chr5	131528427	131616409	87983	49.99	8	mostly A
1257	chr5	131616410	131798363	181954	45.32	6	mostly A
1258	chr5	131798364	131840167	41804	52.4	9	mostly A
1259	chr5	131840168	131973233	133066	39.19	3	mostly A
1261	chr5	132525633	132679202	153570	49.75	8	mostly A
1263	chr5	133113670	133433916	320247	47.86	8	always A
1264	chr5	133433917	133483659	49743	55.46	10	always A
1265	chr5	133483660	133739333	255674	41.65	4	always A
1266	chr5	133739334	133859755	120422	47.34	7	always A
1267	chr5	133859756	133936321	76566	52.64	9	always A
1269	chr5	134338860	134409023	70164	54.07	10	mostly A
1270	chr5	134409024	134940602	531579	46.61	7	mostly A
1274	chr5	137096814	137365953	269140	38.75	2	always A
1276	chr5	139012138	139295208	283071	53.58	9	always A
1277	chr5	139295209	139808981	513773	43.66	6	always A
1278	chr5	139808982	139921723	112742	37.16	1	always A
1280	chr5	140091087	140552345	461259	39.34	3	equally A or B
1281	chr5	140552346	140997721	445376	43.03	5	equally A or B
1284	chr5	142284239	142634429	350191	41.79	4	mostly A
1288	chr5	148155977	148574934	418958	41.92	5	mostly A
1289	chr5	148574935	148857958	283024	47.88	8	mostly A
1290	chr5	148857959	148924414	66456	39.38	3	mostly A
1293	chr5	150058824	150366039	307216	38.98	3	always A
1294	chr5	150366040	150567193	201154	48.6	8	always A
1296	chr5	151152703	151744908	592206	40.26	3	mostly B
1300	chr5	154278961	154722966	444006	41.21	4	always B
1304	chr5	159241693	159541173	299481	43.03	5	equally A or B
1305	chr5	159541174	159800711	259538	47.38	7	equally A or B
1307	chr5	160075290	160508184	432895	39.58	3	always B
1310	chr5	167281887	167575949	294063	42.2	5	mostly B
1313	chr5	169063258	169693806	630549	43.64	6	mostly B
1315	chr5	170225355	170294247	68893	41.07	4	mostly B
1316	chr5	170294248	170727452	433205	37.26	2	mostly B
1317	chr5	170727453	170974095	246643	48.69	8	mostly B
1320	chr5	172387212	172582421	195210	43.11	5	always A
1322	chr5	173300247	173470634	170388	39.39	3	equally A or B
1324	chr5	174201828	174996432	794605	42.25	5	mostly B
1326	chr5	175341878	175785436	443559	43.95	6	equally A or B
1327	chr5	175785437	175844522	59086	51.47	9	equally A or B
1328	chr5	175844523	175954543	110021	44.44	6	equally A or B
1330	chr5	176176792	176195077	18286	38.13	2	always A
1331	chr5	176195078	176236418	41341	51.92	9	always A
1332	chr5	176236419	176327992	91574	57.45	10	always A
1333	chr5	176327993	176486964	158972	42.99	5	always A
1334	chr5	176486965	176562023	75059	53.27	9	always A
1335	chr5	176562024	176594523	32500	43.88	6	always A
1336	chr5	176594524	176720838	126315	41.16	4	always A
1337	chr5	176720839	176852864	132026	53.02	9	always A
1338	chr5	176852865	176960611	107747	58.13	10	always A
1340	chr5	177041114	177351352	310239	43.4	5	mostly A
1341	chr5	177351353	177649227	297875	49.34	8	mostly A
1342	chr5	177649228	177827367	178140	53.45	9	mostly A
1344	chr5	178020350	178052804	32455	37.55	2	mostly A
1345	chr5	178052805	178407664	354860	45.13	6	mostly A
1346	chr5	178407665	178429427	21763	56.04	10	mostly A
1347	chr5	178429428	178538187	108760	41.3	4	mostly A
1348	chr5	178538188	178807973	269786	54.01	9	mostly A
1350	chr5	179218839	179235326	16488	64.6	10	mostly A
1351	chr5	179235327	179347163	111837	52.81	9	mostly A
1352	chr5	179347164	179498034	150871	42.11	5	mostly A
1353	chr5	179498035	179922227	424193	49.24	8	mostly A
1355	chr5	180016942	180076881	59940	60.27	10	equally A or B
1356	chr5	180076882	180112224	35343	47.53	8	equally A or B
1357	chr5	180112225	180458768	346544	41.98	5	equally A or B
1358	chr5	180458769	180759209	300441	48.43	8	equally A or B
1359	chr5	180759210	180838366	79157	37.23	2	equally A or B
1360	chr5	180838367	180915260	76894	46.54	7	equally A or B
1361	chr6	1	139780	139780	36.67	1	mostly A
1362	chr6	139781	241759	101979	46.32	7	mostly A
1363	chr6	241760	291630	49871	39.29	3	mostly A
1364	chr6	291631	475767	184137	48.54	8	mostly A
1365	chr6	475768	684920	209153	40.21	3	mostly A
1367	chr6	1376893	1394613	17721	58.55	10	mostly A
1368	chr6	1394614	1790071	395458	45.89	7	mostly A
1370	chr6	2356977	2839807	482831	43.15	5	mostly A
1374	chr6	6011220	6584521	573302	40.7	4	equally A or B
1376	chr6	7229229	7280055	50827	51.02	9	mostly A
1377	chr6	7280056	7922437	642382	43.1	5	mostly A
1383	chr6	15486196	15540060	53865	50.25	8	always A
1391	chr6	28730890	28986075	255186	43.52	6	equally A or B
1393	chr6	29467612	29979784	512173	45.73	7	equally A or B
1396	chr6	31170888	31421555	250668	43.13	5	always A
1397	chr6	31421556	31539720	118165	47.87	8	always A
1400	chr6	33124458	33184413	59956	55.82	10	always A
1401	chr6	33184414	33538614	354201	48.45	8	always A
1403	chr6	34218165	34359450	141286	42.73	5	always A
1404	chr6	34359451	34479035	119585	48.48	8	always A
1405	chr6	34479036	34560302	81267	55.55	10	always A
1407	chr6	35005218	35060947	55730	52.17	9	always A
1408	chr6	35060948	35167881	106934	43.64	6	always A
1409	chr6	35167882	35539405	371524	49.43	8	always A
1410	chr6	35539406	35655482	116077	39.85	3	always A
1411	chr6	35655483	35784583	129101	48.67	8	always A
1413	chr6	36084825	36365186	280362	46.66	7	always A
1414	chr6	36365187	36584625	219439	42.88	5	always A
1415	chr6	36584626	36817227	232602	50.48	9	always A
1416	chr6	36817228	36904103	86876	43.24	5	always A
1418	chr6	37192523	37439178	246656	43.01	5	always A
1419	chr6	37439179	37788356	349178	50.37	9	always A
1422	chr6	39147913	39339868	191956	49.98	8	mostly A
1423	chr6	39339869	39755004	415136	39.68	3	mostly A
1424	chr6	39755005	39902535	147531	48.03	8	mostly A
1426	chr6	40215300	40788590	573291	47.02	7	mostly A
1428	chr6	41372217	41756903	384687	52	9	always A
1429	chr6	41756904	41861602	104699	41.28	4	always A
1431	chr6	42423233	42652026	228794	39.92	3	always A
1432	chr6	42652027	42870232	218206	45.44	7	always A
1434	chr6	43277559	43380266	102708	43.28	5	always A
1435	chr6	43380267	43725648	345382	48.06	8	always A
1437	chr6	44281228	44422922	141695	40.9	4	always A
1438	chr6	44422923	44773185	350263	45.36	7	always A
1440	chr6	45340414	45984592	644179	41.97	5	always A
1445	chr6	53237094	53882083	644990	39.71	3	mostly A
1456	chr6	74374190	74751779	377590	39.29	3	always B
1461	chr6	89380839	89649497	268659	35.77	1	mostly B
1469	chr6	100338736	100894292	555557	37.1	1	always B
1470	chr6	100894293	100955315	61023	43.92	6	always B
1472	chr6	101318123	101883465	565343	37.06	1	always B
1474	chr6	104314792	104855042	540251	36.38	1	always B
1477	chr6	107129668	107493029	363362	44.64	6	equally A or B
1479	chr6	112382636	112699722	317087	39.07	3	mostly B
1495	chr6	147526443	147727244	200802	34.52	1	always B
1498	chr6	149640194	149742654	102461	36.63	1	mostly A
1499	chr6	149742655	149810222	67568	49.31	8	mostly A
1501	chr6	150143171	150465487	322317	47.18	7	mostly A
1506	chr6	155059327	155209417	150091	37.66	2	mostly B
1507	chr6	155209418	155588875	379458	44.18	6	mostly B
1512	chr6	160487887	160564043	76157	49.62	8	mostly B
1514	chr6	161547464	161608045	60582	48.66	8	mostly B
1517	chr6	163515663	163837285	321623	43.78	6	mostly B
1519	chr6	164000117	164176573	176457	45.59	7	mostly B
1520	chr6	164176574	164729178	552605	41.17	4	mostly B
1522	chr6	166030617	166426597	395981	43.86	6	mostly B
1523	chr6	166426598	166571525	144928	40.01	3	mostly B
1524	chr6	166571526	166795367	223842	43.93	6	mostly B
1526	chr6	167198851	167581854	383004	43.75	6	equally A or B
1528	chr6	168228813	168375566	146754	38.61	2	equally A or B
1529	chr6	168375567	168442474	66908	47.61	8	equally A or B
1530	chr6	168442475	168537436	94962	55.59	10	equally A or B
1533	chr6	170223415	170606814	383400	52.09	9	mostly A
1534	chr6	170606815	170742291	135477	43.62	6	mostly A
1535	chr6	170742292	170820064	77773	50.34	9	mostly A
1536	chr6	170820065	170996011	175947	39.34	3	mostly A
1538	chr7	1	30997	30997	40.82	4	always A
1539	chr7	30998	156131	125134	50.36	9	always A
1540	chr7	156132	307658	151527	59.74	10	always A
1541	chr7	307659	448599	140941	53.88	9	always A
1542	chr7	448600	645635	197036	58.6	10	always A
1543	chr7	645636	915072	269437	51.75	9	always A
1545	chr7	1124748	1269136	144389	52.84	9	always A
1546	chr7	1269137	1468368	199232	57.01	10	always A
1547	chr7	1468369	1610533	142165	61.39	10	always A
1548	chr7	1610534	1804358	193825	54.82	10	always A
1549	chr7	1804359	1878204	73846	48	8	always A
1550	chr7	1878205	1997423	119219	58.95	10	always A
1552	chr7	2319337	2507823	188487	50.51	9	always A
1553	chr7	2507824	2583672	75849	60.85	10	always A
1554	chr7	2583673	2641646	57974	51.25	9	always A
1555	chr7	2641647	2766620	124974	57.66	10	always A
1557	chr7	3342298	3918963	576666	39.51	3	equally A or B
1559	chr7	4105627	4314307	208681	51.17	9	mostly A
1560	chr7	4314308	4642438	328131	44.3	6	mostly A
1561	chr7	4642439	4820856	178418	50.33	9	mostly A
1562	chr7	4820857	4882993	62137	58.45	10	mostly A
1564	chr7	5262509	5674845	412337	54.74	10	always A
1566	chr7	6447526	6536467	88942	48.25	8	always A
1567	chr7	6536468	6712390	175923	53.59	9	always A
1577	chr7	35853419	35947170	93752	35.27	1	mostly B
1581	chr7	39212196	39991684	779489	41.42	4	mostly B
1583	chr7	43200616	43888694	688079	41.97	5	equally A or B
1585	chr7	44000885	44200391	199507	53.68	9	always A
1586	chr7	44200392	44252273	51882	46.5	7	always A
1587	chr7	44252274	44334556	82283	58.68	10	always A
1588	chr7	44334557	44994165	659609	46.18	7	always A
1590	chr7	45018966	45103976	85011	45.58	7	equally A or B
1591	chr7	45103977	45129674	25698	57.69	10	equally A or B
1592	chr7	45129675	45272321	142647	49.55	8	equally A or B
1593	chr7	45272322	45597376	325055	41.08	4	equally A or B
1594	chr7	45597377	45642063	44687	52.11	9	equally A or B
1595	chr7	45642064	45766920	124857	46.11	7	equally A or B
1596	chr7	45766921	45806341	39421	35.79	1	equally A or B
1597	chr7	45806342	45846397	40056	45.25	6	equally A or B
1598	chr7	45846398	45858729	12332	61.66	10	equally A or B
1599	chr7	45858730	45935170	76441	46.88	7	equally A or B
1601	chr7	47212234	47383718	171485	44.75	6	equally A or B
1602	chr7	47383719	47788453	404735	48.4	8	equally A or B
1604	chr7	48203114	48562581	359468	39.52	3	always B
1606	chr7	50184544	50261022	76479	45.05	6	mostly B
1607	chr7	50261023	50336374	75352	37.02	1	mostly B
1613	chr7	56430035	56446236	16202	63.86	10	always B
1614	chr7	56446237	56467074	20838	45.49	7	always B
1615	chr7	56467075	56854970	387896	40.58	4	always B
1616	chr7	56854971	56869511	14541	46.4	7	always B
1617	chr7	56869512	56900690	31179	64.21	10	always B
1619	chr7	57007594	57101551	93958	53.76	9	always B
1620	chr7	57101552	57242604	141053	39.63	3	always B
1621	chr7	57242605	57503362	260758	47.03	7	always B
1622	chr7	57503363	57636921	133559	36.19	1	always B
1623	chr7	57636922	57728027	91106	44.72	6	always B
1624	chr7	57728028	57828441	100414	36.31	1	always B
1625	chr7	57828442	57911802	83361	45.88	7	always B
1629	chr7	62469703	62575264	105562	46.35	7	always B
1631	chr7	63003380	63097450	94071	53.73	9	always B
1632	chr7	63097451	63204376	106926	46.06	7	always B
1633	chr7	63204377	63235003	30627	64.18	10	always B
1634	chr7	63235004	63251195	16192	47.67	8	always B
1638	chr7	69062304	69066605	4302	61.85	10	mostly A
1639	chr7	69066606	69895839	829234	39.51	3	mostly A
1643	chr7	74021531	74082463	60933	48.55	8	always A
1644	chr7	74082464	74174563	92100	41.82	4	always A
1646	chr7	75576632	75704575	127944	52.08	9	always A
1647	chr7	75704576	75792756	88181	42.26	5	always A
1649	chr7	76181222	76232227	51006	37.53	2	always A
1650	chr7	76232228	76280250	48023	47.36	7	always A
1651	chr7	76280251	76563899	283649	36.2	1	always A
1652	chr7	76563900	76696100	132201	49.12	8	always A
1663	chr7	99070806	99143798	72993	47.22	7	always A
1664	chr7	99143799	99564079	420281	42.41	5	always A
1665	chr7	99564080	99677729	113650	47.67	8	always A
1668	chr7	102064509	102331628	267120	54.36	10	mostly A
1670	chr7	104282507	104981530	699024	40.77	4	mostly B
1678	chr7	116837865	116968757	130893	42.31	5	mostly B
1680	chr7	117292934	117831147	538214	38.37	2	always B
1685	chr7	127152668	127293226	140559	44.29	6	mostly B
1686	chr7	127293227	127611847	318621	40.33	4	mostly B
1688	chr7	128172504	128466528	294025	44.21	6	always A
1689	chr7	128466529	128590066	123538	55.98	10	always A
1690	chr7	128590067	128689823	99757	39.61	3	always A
1694	chr7	131014561	131186317	171757	35.64	1	mostly A
1695	chr7	131186318	131341079	154762	49.93	8	mostly A
1696	chr7	131341080	131747940	406861	43.79	6	mostly A
1698	chr7	132268979	132478011	209033	44.2	6	equally A or B
1701	chr7	134671964	134841478	169515	36.79	1	equally A or B
1703	chr7	135028696	135334518	305823	38.69	2	mostly B
1704	chr7	135334519	135610805	276287	44.09	6	mostly B
1706	chr7	137303745	137557088	253344	40.14	3	always B
1708	chr7	138295361	138821655	526295	44.36	6	equally A or B
1710	chr7	139109295	139270323	161029	48.69	8	always A
1712	chr7	140089115	140400587	311473	47.74	8	equally A or B
1713	chr7	140400588	140623380	222793	38.12	2	equally A or B
1715	chr7	141284384	141996997	712614	39.57	3	always B
1717	chr7	142551719	142661878	110160	48.23	8	mostly B
1718	chr7	142661879	142980431	318553	40.23	3	mostly B
1720	chr7	143144979	143970604	825626	39.16	3	always B
1723	chr7	147530350	147802702	272353	39.28	3	always B
1726	chr7	149006778	149410244	403467	43.83	6	equally A or B
1727	chr7	149410245	149468386	58142	52.81	9	equally A or B
1728	chr7	149468387	149529160	60774	61.76	10	equally A or B
1729	chr7	149529161	149582904	53744	50.59	9	equally A or B
1731	chr7	150018547	150152214	133668	50.47	9	equally A or B
1732	chr7	150152215	150481177	328963	40.72	4	equally A or B
1733	chr7	150481178	150628358	147181	45.4	7	equally A or B
1734	chr7	150628359	150841399	213041	57.61	10	equally A or B
1736	chr7	151159757	151372049	212293	43.77	6	always A
1737	chr7	151372050	151603139	231090	51.58	9	always A
1738	chr7	151603140	151850032	246893	42.63	5	always A
1740	chr7	152131444	152809449	678006	45.43	7	mostly B
1743	chr7	154090023	154435196	345174	40.83	4	mostly B
1744	chr7	154435197	154648994	213798	45.54	7	mostly B
1745	chr7	154648995	154714494	65500	52.44	9	mostly B
1746	chr7	154714495	154973233	258739	43.42	5	mostly B
1748	chr7	155389228	155554693	165466	40.78	4	mostly B
1749	chr7	155554694	155645659	90966	52.47	9	mostly B
1751	chr7	156032811	156472475	439665	43.44	5	mostly B
1752	chr7	156472476	156684797	212322	38.56	2	mostly B
1753	chr7	156684798	156937234	252437	48.21	8	mostly B
1756	chr7	158391676	158734288	342613	43.83	6	equally A or B
1757	chr7	158734289	158952936	218648	49.92	8	equally A or B
1759	chr7	159030209	159138663	108455	39.3	3	equally A or B
1760	chr8	1	512226	512226	43.6	6	mostly A
1767	chr8	9414310	9639898	225589	36.97	1	equally A or B
1769	chr8	10190873	10292147	101275	47.5	7	equally A or B
1770	chr8	10292148	10375286	83139	41.1	4	equally A or B
1771	chr8	10375287	10592806	217520	50.76	9	equally A or B
1772	chr8	10592807	10742636	149830	43.09	5	equally A or B
1773	chr8	10742637	10945453	202817	49.02	8	equally A or B
1775	chr8	11269158	11335459	66302	52.38	9	mostly A
1776	chr8	11335460	11836251	500792	47.49	7	mostly A
1778	chr8	12268544	12295343	26800	53.62	9	equally A or B
1779	chr8	12295344	12579040	283697	45.49	7	equally A or B
1782	chr8	17166917	17667399	500483	41.19	4	mostly A
1787	chr8	21402194	21516427	114234	45.32	6	equally A or B
1788	chr8	21516428	21778184	261757	50.79	9	equally A or B
1789	chr8	21778185	21893871	115687	41.04	4	equally A or B
1791	chr8	22091826	22123106	31281	47.64	8	always A
1792	chr8	22123107	22222624	99518	42.61	5	always A
1793	chr8	22222625	22299411	76787	48.66	8	always A
1794	chr8	22299412	22405388	105977	39	3	always A
1795	chr8	22405389	22495660	90272	56.54	10	always A
1796	chr8	22495661	22889210	393550	48.95	8	always A
1797	chr8	22889211	22920576	31366	39.55	3	always A
1799	chr8	23436662	23656804	220143	42.87	5	mostly A
1804	chr8	27088467	27534036	445570	47.53	8	mostly A
1805	chr8	27534037	27725295	191259	39.96	3	mostly A
1806	chr8	27725296	27854059	128764	49.04	8	mostly A
1808	chr8	28168059	28353100	185042	46.44	7	always A
1809	chr8	28353101	28433826	80726	35.76	1	always A
1813	chr8	37328702	37931091	602390	47.75	8	equally A or B
1815	chr8	38238278	38364025	125748	48.73	8	always A
1816	chr8	38364026	38855107	491082	44.71	6	always A
1818	chr8	39200196	39705836	505641	34.84	1	always B
1820	chr8	40200582	40686179	485598	40.38	4	mostly B
1822	chr8	41466534	41773848	307315	49.69	8	always A
1823	chr8	41773849	41908270	134422	38.54	2	always A
1825	chr8	43069554	43388587	319034	38.88	3	always B
1826	chr8	43388588	43427380	38793	55.4	10	always B
1827	chr8	43427381	43838887	411507	37.31	2	always B
1830	chr8	47000429	47064672	64244	57.04	10	always B
1831	chr8	47064673	47084852	20180	35.64	1	always B
1832	chr8	47084853	47175699	90847	57.98	10	always B
1833	chr8	47175700	47199427	23728	47.09	7	always B
1834	chr8	47199428	47237580	38153	36.5	1	always B
1835	chr8	47237581	47255700	18120	58.77	10	always B
1836	chr8	47255701	47284926	29226	36.13	1	always B
1837	chr8	47284927	47360744	75818	55.45	10	always B
1838	chr8	47360745	47483187	122443	36.35	1	always B
1845	chr8	55407016	55961897	554882	38.21	2	always B
1848	chr8	58114698	58132598	17901	56.1	10	always B
1849	chr8	58132599	58294466	161868	42.22	5	always B
1852	chr8	61119109	61752719	633611	40.43	4	mostly B
1854	chr8	62079002	62763718	684717	39.04	3	always B
1859	chr8	70191047	70744047	553001	39.96	3	mostly B
1863	chr8	74384382	74642679	258298	36.89	1	mostly B
1867	chr8	80031360	80578083	546724	37.17	2	always B
1869	chr8	82257694	82842549	584856	37.81	2	mostly B
1872	chr8	86060583	86554460	493878	38.67	2	mostly B
1873	chr8	86554461	86850456	295996	47.34	7	mostly B
1880	chr8	99429019	99456958	27940	50.31	8	always A
1881	chr8	99456959	99796011	339053	37.05	1	always A
1883	chr8	100102794	100822001	719208	35.92	1	equally A or B
1887	chr8	103423604	103726451	302848	44.87	6	always A
1888	chr8	103726452	103831354	104903	49.13	8	always A
1890	chr8	104261897	104510853	248957	38.59	2	mostly B
1891	chr8	104510854	104514198	3345	68.16	10	mostly B
1893	chr8	105209434	105823830	614397	39.71	3	always B
1901	chr8	126013376	126371225	357850	39.53	3	mostly A
1902	chr8	126371226	126756854	385629	45.99	7	mostly A
1904	chr8	127321149	127608897	287749	42.01	5	mostly B
1907	chr8	129138300	129403929	265630	40.56	4	equally A or B
1912	chr8	133034458	133592230	557773	43.43	5	mostly B
1913	chr8	133592231	133788915	196685	39.61	3	mostly B
1914	chr8	133788916	133874549	85634	34.43	1	mostly B
1917	chr8	135286503	135757727	471225	44.34	6	mostly B
1922	chr8	140605201	140995259	390059	51.35	9	mostly B
1924	chr8	141540318	141657906	117589	51.7	9	mostly A
1926	chr8	142010187	142064920	54734	49.55	8	mostly A
1927	chr8	142064921	142317085	252165	52.19	9	mostly A
1928	chr8	142317086	142462278	145193	59.95	10	mostly A
1929	chr8	142462279	142515612	53334	48.36	8	mostly A
1930	chr8	142515613	142825157	309545	56.47	10	mostly A
1931	chr8	142825158	142833490	8333	36.35	1	mostly A
1933	chr8	143170080	143523727	353648	56.28	10	mostly A
1934	chr8	143523728	143723028	199301	60.48	10	mostly A
1935	chr8	143723029	143815720	92692	48.45	8	mostly A
1936	chr8	143815721	143903778	88058	58.28	10	mostly A
1937	chr8	143903779	143992010	88232	44.75	6	mostly A
1940	chr8	145172223	145293529	121307	51.21	9	always A
1941	chr8	145293530	145780969	487440	60.36	10	always A
1942	chr8	145780970	145804786	23817	44	6	always A
1943	chr8	145804787	145861569	56783	55.26	10	always A
1945	chr8	146130500	146364022	233523	43.75	6	always A
1946	chr9	1	25659	25659	56.82	10	equally A or B
1947	chr9	25660	694465	668806	41.31	4	equally A or B
1950	chr9	6521266	6808677	287412	45.04	6	mostly B
1955	chr9	14312744	14316511	3768	63.75	10	mostly B
1958	chr9	16021105	16374880	353776	44.17	6	mostly B
1969	chr9	33071981	33372516	300536	45.02	6	always A
1970	chr9	33372517	33484706	112190	52.16	9	always A
1971	chr9	33484707	33573192	88486	37.99	2	always A
1972	chr9	33573193	33606135	32943	50.16	8	always A
1974	chr9	34027187	34489284	462098	45.34	7	always A
1975	chr9	34489285	34727618	238334	51.39	9	always A
1976	chr9	34727619	34925958	198340	40.89	4	always A
1978	chr9	35117422	35546220	428799	41.62	4	always A
1979	chr9	35546221	35872243	326023	49.03	8	always A
1981	chr9	36116156	36175159	59004	49.59	8	always A
1982	chr9	36175160	36734781	559622	43.22	5	always A
1984	chr9	37064237	37134026	69790	41.54	4	always A
1985	chr9	37134027	37360331	226305	36.34	1	always A
1986	chr9	37360332	37553913	193582	47.48	7	always A
1987	chr9	37553914	37801959	248046	43.7	6	always A
1988	chr9	37801960	37903097	101138	39.13	3	always A
1990	chr9	38076829	38443475	366647	46.08	7	mostly B
1991	chr9	38443476	38745525	302050	42.38	5	mostly B
1994	chr9	42250246	42267692	17447	57.3	10	NA
1997	chr9	44050830	44738121	687292	39.73	3	always B
1999	chr9	45132851	45423925	291075	39.67	3	equally A or B
2000	chr9	45423926	45443255	19330	57.31	10	equally A or B
2001	chr9	45443256	45680087	236832	33.81	1	equally A or B
2002	chr9	45680088	45726657	46570	39.17	3	equally A or B
2003	chr9	45726658	45789236	62579	49.16	8	equally A or B
2005	chr9	46066269	46112848	46580	39.2	3	NA
2006	chr9	46112849	46391467	278619	46.57	7	NA
2007	chr9	46391468	46684918	293451	35.61	1	NA
2011	chr9	67659461	67809363	149903	47.04	7	equally A or B
2013	chr9	68298213	68316310	18098	57.28	10	always B
2015	chr9	70462431	70645108	182678	34.2	1	equally A or B
2016	chr9	70645109	70663187	18079	57.66	10	equally A or B
2020	chr9	73002217	73259366	257150	42.91	5	always B
2026	chr9	79680631	79810652	130022	39.94	3	always B
2035	chr9	91213143	91961658	748516	42.05	5	equally A or B
2037	chr9	92099540	92804207	704668	47.11	7	equally A or B
2039	chr9	93480243	93959118	478876	44.4	6	mostly B
2042	chr9	95031337	95360454	329118	39.27	3	always A
2043	chr9	95360455	95572319	211865	47.91	8	always A
2044	chr9	95572320	95643602	71283	39.16	3	always A
2045	chr9	95643603	95770802	127200	46.53	7	always A
2047	chr9	96089194	96328717	239524	42.18	5	equally A or B
2048	chr9	96328718	96406056	77339	49.28	8	equally A or B
2049	chr9	96406057	96449991	43935	56.39	10	equally A or B
2050	chr9	96449992	96655887	205896	42.65	5	equally A or B
2051	chr9	96655888	96742975	87088	54.08	10	equally A or B
2054	chr9	101868341	101920740	52400	37.44	2	mostly B
2063	chr9	114225041	114404873	179833	43.92	6	mostly A
2064	chr9	114404874	114554577	149704	37.13	1	mostly A
2066	chr9	115818240	115852921	34682	58.7	10	always A
2068	chr9	116256758	116474338	217581	49.66	8	always A
2069	chr9	116474339	116745658	271320	42.31	5	always A
2071	chr9	117195777	117425428	229652	45.51	7	mostly B
2072	chr9	117425429	117853371	427943	41.96	5	mostly B
2078	chr9	123358919	123470031	111113	37.72	2	equally A or B
2079	chr9	123470032	123618092	148061	42.57	5	equally A or B
2080	chr9	123618093	123715853	97761	49.23	8	equally A or B
2081	chr9	123715854	123962987	247134	38.27	2	equally A or B
2083	chr9	124097567	124235319	137753	40.61	4	mostly A
2084	chr9	124235320	124306483	71164	48.15	8	mostly A
2085	chr9	124306484	124549754	243271	53.18	9	mostly A
2086	chr9	124549755	124853270	303516	44.52	6	mostly A
2087	chr9	124853271	124992167	138897	49.53	8	mostly A
2089	chr9	125091735	125169427	77693	49.1	8	equally A or B
2091	chr9	126028184	126100252	72069	47.15	7	always A
2092	chr9	126100253	126190395	90143	55.05	10	always A
2093	chr9	126190396	126392810	202415	44.65	6	always A
2094	chr9	126392811	126691272	298462	39.25	3	always A
2096	chr9	127228403	127285268	56866	57.84	10	always A
2097	chr9	127285269	127531694	246426	40.32	4	always A
2098	chr9	127531695	127654534	122840	52.15	9	always A
2100	chr9	128132535	128210440	77906	52.21	9	always A
2101	chr9	128210441	128259512	49072	43.79	6	always A
2102	chr9	128259513	128508304	248792	41.44	4	always A
2103	chr9	128508305	128511419	3115	70.18	10	always A
2104	chr9	128511420	128745154	233735	37.59	2	always A
2105	chr9	128745155	128862074	116920	51.82	9	always A
2107	chr9	129210235	129370854	160620	50.05	8	always A
2108	chr9	129370855	129471893	101039	56.59	10	always A
2111	chr9	132653430	132877761	224332	44.23	6	always A
2113	chr9	133376030	133589233	213204	49.68	8	always A
2114	chr9	133589234	133755391	166158	43.96	6	always A
2115	chr9	133755392	133990340	234949	54.84	10	always A
2117	chr9	134102551	134755568	653018	50.39	9	always A
2118	chr9	134755569	134979476	223908	43.11	5	always A
2120	chr9	135023495	135126962	103468	54.91	10	always A
2121	chr9	135126963	135227770	100808	41.44	4	always A
2122	chr9	135227771	135857068	629298	47.12	7	always A
2123	chr9	135857069	135975441	118373	51.55	9	always A
2125	chr9	136047473	136198056	150584	48.85	8	always A
2127	chr9	137206611	137387146	180536	60.96	10	always A
2128	chr9	137387147	137500232	113086	50.54	9	always A
2129	chr9	137500233	137508576	8344	36.65	1	always A
2130	chr9	137508577	137734509	225933	56.19	10	always A
2131	chr9	137734510	137956943	222434	50.58	9	always A
2133	chr9	138512307	138554736	42430	43.79	6	always A
2134	chr9	138554737	138686762	132026	61.05	10	always A
2135	chr9	138686763	138811166	124404	47.78	8	always A
2136	chr9	138811167	138970364	159198	55.18	10	always A
2138	chr9	140362171	140514116	151946	54.9	10	always A
2140	chr9	141047767	141213431	165665	44.11	6	always A
2141	chr10	1	183360	183360	43.27	5	always A
2142	chr10	183361	305986	122626	37.35	2	always A
2147	chr10	4133433	4838509	705077	38.04	2	mostly B
2149	chr10	5501986	5708841	206856	50.97	9	mostly A
2150	chr10	5708842	5854657	145816	39.72	3	mostly A
2155	chr10	11197228	11497522	300295	45.76	7	mostly B
2156	chr10	11497523	11681579	184057	38.53	2	mostly B
2157	chr10	11681580	11959081	277502	47.81	8	mostly B
2163	chr10	19027630	19917756	890127	36.2	1	always B
2165	chr10	21281229	21523076	241848	40.85	4	mostly B
2166	chr10	21523077	21859303	336227	44.45	6	mostly B
2169	chr10	25467919	25903598	435680	36.79	1	always B
2171	chr10	28166420	28548215	381796	37.71	2	mostly B
2173	chr10	31011096	31139210	128115	47.58	8	mostly A
2174	chr10	31139211	31344369	205159	38.31	2	mostly A
2175	chr10	31344370	31507667	163298	42.81	5	mostly A
2176	chr10	31507668	31864472	356805	36.63	1	mostly A
2178	chr10	32069192	32175588	106397	35.78	1	always A
2179	chr10	32175589	32554516	378928	42.47	5	always A
2182	chr10	34522925	34912557	389633	38.35	2	equally A or B
2189	chr10	43209521	43420902	211382	44.22	6	always B
2190	chr10	43420903	43970962	550060	49.87	8	always B
2192	chr10	44827860	44895851	67992	50.86	9	mostly B
2193	chr10	44895852	44976671	80820	43.84	6	mostly B
2195	chr10	45341177	45497125	155949	49.28	8	mostly B
2196	chr10	45497126	45825560	328435	39.48	3	mostly B
2197	chr10	45825561	45971375	145815	46.02	7	mostly B
2199	chr10	46803612	46959655	156044	37.91	2	equally A or B
2201	chr10	47009145	47284430	275286	45.19	6	mostly B
2202	chr10	47284431	47584276	299846	37.06	1	mostly B
2203	chr10	47584277	47789190	204914	49.28	8	mostly B
2204	chr10	47789191	47980582	191392	42.88	5	mostly B
2206	chr10	48144942	48235443	90502	42.96	5	mostly B
2207	chr10	48235444	48463358	227915	49.47	8	mostly B
2208	chr10	48463359	48687179	223821	44.83	6	mostly B
2209	chr10	48687180	48727623	40444	52.09	9	mostly B
2210	chr10	48727624	48823161	95538	36.56	1	mostly B
2212	chr10	49543171	49648587	105417	36.63	1	mostly B
2213	chr10	49648588	49680554	31967	55.93	10	mostly B
2216	chr10	52417587	52471267	53681	49.02	8	always B
2223	chr10	69441631	69919874	478244	39.82	3	always B
2226	chr10	71560734	71726361	165628	51.96	9	always A
2227	chr10	71726362	71811439	85078	39.52	3	always A
2228	chr10	71811440	71909127	97688	47.82	8	always A
2229	chr10	71909128	71991921	82794	40.83	4	always A
2231	chr10	72363838	72428572	64735	43.99	6	always A
2232	chr10	72428573	72546888	118316	52.68	9	always A
2233	chr10	72546889	72660599	113711	42.51	5	always A
2235	chr10	73849223	73996711	147489	41.55	4	always A
2238	chr10	75242011	75488963	246953	43.46	5	always A
2239	chr10	75488964	75760479	271516	48.84	8	always A
2240	chr10	75760480	75983829	223350	40.94	4	always A
2242	chr10	76478714	76589774	111061	44.97	6	always A
2243	chr10	76589775	76788403	198629	40.2	3	always A
2245	chr10	77274702	77989893	715192	41.83	4	equally A or B
2250	chr10	81206928	81274312	67385	46.62	7	always A
2251	chr10	81274313	81889871	615559	41.65	4	always A
2252	chr10	81889872	81967802	77931	49.94	8	always A
2255	chr10	85622528	85931291	308764	42	5	always B
2257	chr10	86018622	86089299	70678	42.8	5	always B
2259	chr10	87734379	87861822	127444	45.33	6	always B
2261	chr10	88163964	88280566	116603	40.02	3	equally A or B
2262	chr10	88280567	88408147	127581	45.38	7	equally A or B
2263	chr10	88408148	88476833	68686	56.68	10	equally A or B
2264	chr10	88476834	88491280	14447	45.83	7	equally A or B
2265	chr10	88491281	88972028	480748	42.28	5	equally A or B
2266	chr10	88972029	88997759	25731	53.39	9	equally A or B
2268	chr10	89114586	89161795	47210	49.4	8	equally A or B
2272	chr10	94609070	94819467	210398	36.84	1	equally A or B
2273	chr10	94819468	94835278	15811	59.1	10	equally A or B
2276	chr10	96167723	96987486	819764	38.59	2	always B
2278	chr10	97378380	97966952	588573	39.44	3	mostly B
2280	chr10	98640483	98755916	115434	38.38	2	equally A or B
2282	chr10	99701915	99896967	195053	45.24	6	mostly A
2284	chr10	100006577	100231211	224635	47.92	8	mostly B
2287	chr10	102239533	102372429	132897	45.64	7	always A
2288	chr10	102372430	102651886	279457	50.26	8	always A
2289	chr10	102651887	102728681	76795	39.89	3	always A
2291	chr10	103084746	103122453	37708	45.5	7	always A
2292	chr10	103122454	103308216	185763	38.33	2	always A
2293	chr10	103308217	103380376	72160	51.46	9	always A
2295	chr10	104134996	104185724	50729	56.37	10	always A
2296	chr10	104185725	104611918	426194	48.47	8	always A
2298	chr10	105199415	105551901	352487	51.95	9	always A
2299	chr10	105551902	105650879	98978	47.51	8	always A
2302	chr10	111568700	111963252	394553	41.62	4	always B
2303	chr10	111963253	111988415	25163	50.58	9	always B
2305	chr10	112077535	112278060	200526	47.51	8	mostly B
2306	chr10	112278061	112455024	176964	41.09	4	mostly B
2307	chr10	112455025	112632765	177741	45.34	7	mostly B
2308	chr10	112632766	112818412	185647	35.57	1	mostly B
2309	chr10	112818413	112891511	73099	47.38	7	mostly B
2312	chr10	114189989	114555806	365818	38.55	2	equally A or B
2314	chr10	115397660	115993383	595724	40.68	4	mostly B
2316	chr10	116170156	116582657	412502	42.19	5	mostly B
2317	chr10	116582658	116869497	286840	39.88	3	mostly B
2319	chr10	117530760	117708653	177894	37.84	2	always B
2321	chr10	118046093	118346986	300894	38.22	2	always B
2322	chr10	118346987	118580964	233978	47.5	7	always B
2323	chr10	118580965	118880805	299841	39.64	3	always B
2325	chr10	119025596	119132942	107347	37.51	2	mostly B
2326	chr10	119132943	119579393	446451	45.95	7	mostly B
2328	chr10	120204284	120513485	309202	42.35	5	mostly B
2330	chr10	121011496	121304775	293280	50.96	9	mostly A
2331	chr10	121304776	121354157	49382	40.46	4	mostly A
2332	chr10	121354158	121487143	132986	46.95	7	mostly A
2334	chr10	122669030	122763172	94143	46.58	7	mostly B
2336	chr10	123164213	123496861	332649	45.91	7	mostly B
2337	chr10	123496862	123729248	232387	39.7	3	mostly B
2339	chr10	124059554	124135280	75727	45.36	7	equally A or B
2340	chr10	124135281	124216523	81243	37.54	2	equally A or B
2341	chr10	124216524	124448499	231976	48.37	8	equally A or B
2342	chr10	124448500	124831828	383329	41.13	4	equally A or B
2343	chr10	124831829	124892254	60426	46.45	7	equally A or B
2344	chr10	124892255	124914828	22574	55.97	10	equally A or B
2346	chr10	125107528	125750475	642948	45.99	7	mostly B
2348	chr10	126209571	126433298	223728	54.02	9	mostly A
2349	chr10	126433299	126678091	244793	42.99	5	mostly A
2350	chr10	126678092	126921399	243308	49.66	8	mostly A
2354	chr10	133380380	133448399	68020	37.55	2	mostly B
2355	chr10	133448400	133906495	458096	49.59	8	mostly B
2358	chr10	135195245	135295705	100461	51.22	9	equally A or B
2359	chr10	135295706	135477885	182180	43.96	6	equally A or B
2360	chr10	135477886	135499109	21224	72.58	10	equally A or B
2361	chr10	135499110	135534747	35638	42.06	5	equally A or B
2362	chr11	1	120827	120827	36.55	1	always A
2363	chr11	120828	131380	10553	57.53	10	always A
2364	chr11	131381	189213	57833	43.71	6	always A
2365	chr11	189214	214784	25571	57.1	10	always A
2366	chr11	214785	277970	63186	46.53	7	always A
2368	chr11	1596144	1843502	247359	51.18	9	always A
2369	chr11	1843503	1913705	70203	62.04	10	always A
2370	chr11	1913706	1937610	23905	47.23	7	always A
2372	chr11	2062264	2105964	43701	40.46	4	always A
2373	chr11	2105965	2239671	133707	59.43	10	always A
2374	chr11	2239672	2277557	37886	41.62	4	always A
2375	chr11	2277558	2294450	16893	61.11	10	always A
2376	chr11	2294451	2317832	23382	47	7	always A
2377	chr11	2317833	2339303	21471	62.95	10	always A
2378	chr11	2339304	2395768	56465	49.45	8	always A
2379	chr11	2395769	2489234	93466	59.68	10	always A
2380	chr11	2489235	2528513	39279	43.94	6	always A
2381	chr11	2528514	2615220	86707	56.98	10	always A
2382	chr11	2615221	2672225	57005	37.34	2	always A
2383	chr11	2672226	2706315	34090	48.08	8	always A
2384	chr11	2706316	2851158	144843	54.52	10	always A
2385	chr11	2851159	2956375	105217	59.86	10	always A
2387	chr11	3107304	3256351	149048	55.84	10	always A
2388	chr11	3256352	3895314	638963	45.71	7	always A
2392	chr11	6215117	6621260	406144	45.16	6	always B
2393	chr11	6621261	6678488	57228	52.12	9	always B
2395	chr11	7433720	7696016	262297	45.21	6	always B
2396	chr11	7696017	7981519	285503	38.62	2	always B
2398	chr11	8075066	8136131	61066	50.87	9	equally A or B
2399	chr11	8136132	8211837	75706	39.67	3	equally A or B
2400	chr11	8211838	8412073	200236	50.4	9	equally A or B
2401	chr11	8412074	8614722	202649	37.57	2	equally A or B
2402	chr11	8614723	8862434	247712	46.26	7	equally A or B
2405	chr11	10309259	10759877	450619	44.36	6	always A
2407	chr11	11236740	11604945	368206	46.86	7	always A
2408	chr11	11604946	11810184	205239	42.24	5	always A
2409	chr11	11810185	11985220	175036	36.57	1	always A
2412	chr11	13297180	13405441	108262	45.74	7	equally A or B
2413	chr11	13405442	13480621	75180	35.8	1	equally A or B
2415	chr11	15580718	15999536	418819	43.06	5	always B
2417	chr11	16624226	16636002	11777	52.7	9	mostly B
2418	chr11	16636003	16783041	147039	38.02	2	mostly B
2420	chr11	17074868	17403232	328365	41.2	4	equally A or B
2421	chr11	17403233	17842046	438814	49.33	8	equally A or B
2428	chr11	28005598	28366753	361156	34.92	1	always B
2431	chr11	31014233	31791467	777235	35.79	1	always B
2432	chr11	31791468	31817264	25797	39.85	3	always B
2433	chr11	31817265	31849294	32030	54.82	10	always B
2437	chr11	34152134	34220463	68330	51.97	9	equally A or B
2438	chr11	34220464	34380848	160385	46.53	7	equally A or B
2441	chr11	36494989	36980611	485623	39.07	3	always B
2446	chr11	44124250	44277581	153332	40.01	3	mostly A
2447	chr11	44277582	44894403	616822	49	8	mostly A
2449	chr11	45014254	45902155	887902	47.29	7	mostly A
2450	chr11	45902156	45957177	55022	57.7	10	mostly A
2452	chr11	46140742	46291137	150396	44.45	6	always A
2453	chr11	46291138	46436856	145719	54.79	10	always A
2454	chr11	46436857	46959808	522952	44.48	6	always A
2456	chr11	47159251	47345714	186464	49.21	8	always A
2457	chr11	47345715	47484169	138455	53.67	9	always A
2463	chr11	57059833	57337976	278144	50.02	8	mostly B
2464	chr11	57337977	57525735	187759	46.48	7	mostly B
2465	chr11	57525736	57839201	313466	42.15	5	mostly B
2468	chr11	59271156	59627901	356746	42.32	5	always B
2471	chr11	61244056	61692591	448536	55.01	10	always A
2472	chr11	61692592	61895193	202602	46.12	7	always A
2473	chr11	61895194	61920554	25361	54.62	10	always A
2475	chr11	62162656	62795989	633334	49.84	8	always A
2477	chr11	63257272	63528738	271467	44.25	6	mostly A
2478	chr11	63528739	63537461	8723	66.28	10	mostly A
2479	chr11	63537462	63669668	132207	48.7	8	mostly A
2481	chr11	64139646	64320980	181335	48.46	8	always A
2482	chr11	64320981	64703680	382700	55.25	10	always A
2484	chr11	65291206	65431392	140187	58.85	10	always A
2485	chr11	65431393	65541900	110508	45.66	7	always A
2486	chr11	65541901	65820310	278410	53.38	9	always A
2487	chr11	65820311	65977519	157209	42.71	5	always A
2489	chr11	66116468	66514707	398240	50.39	9	always A
2490	chr11	66514708	66609391	94684	41.94	5	always A
2491	chr11	66609392	66639768	30377	61.64	10	always A
2492	chr11	66639769	66887822	248054	51.1	9	always A
2494	chr11	67025778	67293691	267914	55.93	10	always A
2495	chr11	67293692	67371808	78117	47.42	7	always A
2496	chr11	67371809	67443266	71458	54.8	10	always A
2497	chr11	67443267	67756610	313344	46.47	7	always A
2498	chr11	67756611	67823503	66893	59.12	10	always A
2500	chr11	68063577	68229492	165916	54.35	10	always A
2501	chr11	68229493	68389854	160362	41.83	4	always A
2502	chr11	68389855	68696561	306707	48.9	8	always A
2503	chr11	68696562	68891840	195279	54.34	10	always A
2505	chr11	70059174	70317557	258384	47.73	8	mostly A
2506	chr11	70317558	70741785	424228	52.76	9	mostly A
2509	chr11	72284452	72547538	263087	54.71	10	always A
2510	chr11	72547539	72851530	303992	38.73	2	always A
2511	chr11	72851531	72991548	140018	49.14	8	always A
2513	chr11	73120870	73646683	525814	42.8	5	always A
2514	chr11	73646684	73753795	107112	47.93	8	always A
2516	chr11	74150377	74380426	230050	42.6	5	always A
2517	chr11	74380427	74462219	81793	50.43	9	always A
2518	chr11	74462220	74841843	379624	41.49	4	always A
2520	chr11	75325733	75427697	101965	42.51	5	always A
2521	chr11	75427698	75537641	109944	48.79	8	always A
2522	chr11	75537642	75849257	311616	38.38	2	always A
2524	chr11	76033788	76157223	123436	43.19	5	always A
2525	chr11	76157224	76285595	128372	37.77	2	always A
2526	chr11	76285596	76521461	235866	50.44	9	always A
2527	chr11	76521462	76744968	223507	39.86	3	always A
2528	chr11	76744969	76774532	29564	48.42	8	always A
2529	chr11	76774533	76928619	154087	55.43	10	always A
2531	chr11	77700252	77869766	169515	45.16	6	always A
2532	chr11	77869767	77942703	72937	50.55	9	always A
2540	chr11	86142225	86773804	631580	42.07	5	mostly B
2544	chr11	93206488	93279207	72720	45.18	6	always B
2551	chr11	107432742	107916586	483845	41.84	5	always B
2554	chr11	113047891	113577864	529974	45.01	6	equally A or B
2555	chr11	113577865	113805932	228068	41.68	4	equally A or B
2557	chr11	114156790	114640360	483571	38.65	2	mostly B
2558	chr11	114640361	114868050	227690	42.63	5	mostly B
2559	chr11	114868051	114912778	44728	36.49	1	mostly B
2561	chr11	115061663	115371512	309850	37.95	2	mostly B
2562	chr11	115371513	115688296	316784	45.38	7	mostly B
2563	chr11	115688297	115754207	65911	37.52	2	mostly B
2565	chr11	116029975	116735728	705754	46.82	7	equally A or B
2566	chr11	116735729	116967167	231439	39.75	3	equally A or B
2569	chr11	118053781	118397906	344126	42.29	5	always A
2570	chr11	118397907	118475950	78044	45.12	6	always A
2571	chr11	118475951	118534391	58441	54.84	10	always A
2572	chr11	118534392	118592415	58024	47.81	8	always A
2573	chr11	118592416	118740576	148161	43.81	6	always A
2574	chr11	118740577	118801781	61205	55.77	10	always A
2576	chr11	120155617	120208331	52715	46.02	7	mostly A
2577	chr11	120208332	120378484	170153	37.82	2	mostly A
2578	chr11	120378485	120859130	480646	48.07	8	mostly A
2579	chr11	120859131	120963656	104526	37.92	2	mostly A
2584	chr11	124573965	124813547	239583	46.15	7	always B
2585	chr11	124813548	124939495	125948	38.51	2	always B
2586	chr11	124939496	124961048	21553	56.12	10	always B
2588	chr11	125008214	125339910	331697	48.52	8	mostly B
2589	chr11	125339911	125944505	604595	41.23	4	mostly B
2591	chr11	126197750	126481979	284230	51.36	9	mostly B
2592	chr11	126481980	126875853	393874	44.7	6	mostly B
2595	chr11	128318433	128551979	233547	42.66	5	mostly B
2596	chr11	128551980	128817529	265550	47.5	7	mostly B
2599	chr11	131521589	131567468	45880	50.26	8	mostly B
2601	chr11	133754405	133926275	171871	52.82	9	mostly B
2603	chr11	134093101	134227005	133905	46.01	7	mostly B
2604	chr11	134227006	134414793	187788	52.33	9	mostly B
2606	chr12	1	348678	348678	51.68	9	always A
2607	chr12	348679	512676	163998	40.47	4	always A
2608	chr12	512677	863906	351230	46.85	7	always A
2612	chr12	3067555	3477437	409883	51.89	9	mostly A
2613	chr12	3477438	3794406	316969	46.23	7	mostly A
2615	chr12	4562384	4887998	325615	39.67	3	equally A or B
2618	chr12	7317296	7780546	463251	38.6	2	mostly B
2620	chr12	8600477	8706754	106278	37.83	2	mostly B
2622	chr12	9109681	9436207	326527	38.24	2	mostly B
2623	chr12	9436208	9626384	190177	47.97	8	mostly B
2630	chr12	19484322	19593782	109461	44.11	6	always B
2635	chr12	28211399	28899124	687726	35.88	1	always B
2638	chr12	31077425	31277320	199896	49.42	8	mostly B
2639	chr12	31277321	31358974	81654	36.39	1	mostly B
2643	chr12	34217911	34353609	135699	40.24	3	always B
2644	chr12	34353610	34374476	20867	52.26	9	always B
2645	chr12	34374477	34439192	64716	42.24	5	always B
2646	chr12	34439193	34560321	121129	60.41	10	always B
2647	chr12	34560322	34856694	296373	37.97	2	always B
2650	chr12	38441698	38607104	165407	43.6	6	always B
2655	chr12	48097153	48399983	302831	51.02	9	mostly A
2657	chr12	49108604	49525518	416915	50.05	8	always A
2658	chr12	49525519	49657710	132192	44.53	6	always A
2659	chr12	49657711	49761794	104084	50.23	8	always A
2660	chr12	49761795	49925953	164159	41.53	4	always A
2661	chr12	49925954	49962507	36554	56	10	always A
2663	chr12	50184566	50518076	333511	49.88	8	always A
2665	chr12	52204935	52818971	614037	51.16	9	mostly A
2666	chr12	52818972	52908470	89499	43.03	5	mostly A
2669	chr12	54327265	54433692	106428	53.13	9	always A
2670	chr12	54433693	54828322	394630	48.82	8	always A
2671	chr12	54828323	54932013	103691	41.94	5	always A
2673	chr12	55054609	55496067	441459	39.19	3	always B
2674	chr12	55496068	55872278	376211	35.31	1	always B
2676	chr12	56019759	56895304	875546	47.61	8	always A
2678	chr12	57479813	57566821	87009	52.83	9	always A
2679	chr12	57566822	57639870	73049	59.3	10	always A
2680	chr12	57639871	57816918	177048	43.13	5	always A
2682	chr12	58293287	58345683	52397	41.56	4	always B
2687	chr12	64200123	64897726	697604	40.11	3	always B
2702	chr12	93161983	93288949	126967	35.81	1	equally A or B
2704	chr12	96428393	96659450	231058	45.19	6	mostly B
2708	chr12	100505090	100598569	93480	44.52	6	always B
2710	chr12	104006257	104749359	743103	42.35	5	equally A or B
2712	chr12	105162209	105577958	415750	38.24	2	mostly A
2714	chr12	107173315	107674837	501523	39.9	3	equally A or B
2716	chr12	108080747	108522402	441656	42.28	5	equally A or B
2718	chr12	112283713	112528787	245075	41.31	4	always A
2719	chr12	112528788	112637020	108233	47.63	8	always A
2721	chr12	113473860	113918196	444337	50.9	9	equally A or B
2724	chr12	115080422	115316287	235866	46.64	7	equally A or B
2726	chr12	116391587	116713938	322352	37.2	2	mostly A
2728	chr12	118586936	118809019	222084	39.51	3	equally A or B
2730	chr12	120508572	120809440	300869	50.67	9	always A
2734	chr12	123313846	123596625	282780	52.08	9	always A
2736	chr12	124744990	124778253	33264	49.89	8	always A
2738	chr12	125054419	125680709	626291	50.43	9	equally A or B
2739	chr12	125680710	125816589	135880	46.69	7	equally A or B
2745	chr12	132187606	132310599	122994	46.82	7	always A
2746	chr12	132310600	132436031	125432	56.97	10	always A
2747	chr12	132436032	132616630	180599	47.35	7	always A
2749	chr12	133202984	133452209	249226	52.11	9	always A
2750	chr12	133452210	133548455	96246	46.94	7	always A
2751	chr12	133548456	133784651	236196	41.02	4	always A
2752	chr12	133784652	133819598	34947	51.24	9	always A
2753	chr12	133819599	133851895	32297	40.22	3	always A
2755	chr13	19020001	19168486	148486	36.69	1	mostly B
2756	chr13	19168487	19723949	555463	42.76	5	mostly B
2757	chr13	19723950	19771178	47229	50.61	9	mostly B
2759	chr13	20317979	20534486	216508	43.94	6	always A
2760	chr13	20534487	20669613	135127	37.32	2	always A
2762	chr13	21013242	21144177	130936	43.53	6	always A
2763	chr13	21144178	21277044	132867	38.84	3	always A
2764	chr13	21277045	21323170	46126	48.43	8	always A
2765	chr13	21323171	21476189	153019	38.53	2	always A
2766	chr13	21476190	21946230	470041	44.27	6	always A
2769	chr13	23432579	23499664	67086	40.02	3	mostly B
2770	chr13	23499665	23561464	61800	50	8	mostly B
2771	chr13	23561465	23933893	372429	39.23	3	mostly B
2773	chr13	24519721	24528320	8600	60.63	10	mostly A
2774	chr13	24528321	24958523	430203	44.14	6	mostly A
2775	chr13	24958524	24969866	11343	57.29	10	mostly A
2777	chr13	25180194	25312351	132158	46.55	7	equally A or B
2778	chr13	25312352	25323191	10840	58.89	10	equally A or B
2780	chr13	27252849	27631649	378801	45.53	7	mostly A
2781	chr13	27631650	27744713	113064	38.58	2	mostly A
2783	chr13	28716084	28869752	153669	37.14	1	always A
2785	chr13	30035984	30171858	135875	47.43	7	always A
2786	chr13	30171859	30336505	164647	41.71	4	always A
2787	chr13	30336506	30483285	146780	38.37	2	always A
2791	chr13	36237976	36565791	327816	42.03	5	mostly B
2798	chr13	46517320	46625971	108652	35.2	1	equally A or B
2800	chr13	50069230	50584491	515262	42.45	5	equally A or B
2802	chr13	51548530	51922907	374378	43.29	5	equally A or B
2809	chr13	72438191	72441649	3459	61.23	10	always B
2816	chr13	96153732	96371904	218173	40.78	4	mostly B
2820	chr13	99065161	99457425	392265	46.1	7	equally A or B
2822	chr13	100534626	100620240	85615	47.08	7	equally A or B
2823	chr13	100620241	100644552	24312	56.47	10	equally A or B
2824	chr13	100644553	100751991	107439	43.4	5	equally A or B
2826	chr13	101055487	101723605	668119	42.56	5	mostly B
2834	chr13	111089209	111368786	279578	49.24	8	equally A or B
2837	chr13	113011829	113332700	320872	44.31	6	equally A or B
2838	chr13	113332701	113612465	279765	50.5	9	equally A or B
2839	chr13	113612466	113781309	168844	56.78	10	equally A or B
2840	chr13	113781310	113965089	183780	46.76	7	equally A or B
2842	chr13	114092445	114318902	226458	49.2	8	equally A or B
2843	chr13	114318903	114932736	613834	54.87	10	equally A or B
2846	chr14	19000001	19189775	189775	37.09	1	always B
2847	chr14	19189776	19322432	132657	45.35	7	always B
2849	chr14	20159336	20777375	618040	36.7	1	always B
2851	chr14	22044331	22849151	804821	38.48	2	mostly B
2853	chr14	23005802	23234560	228759	44.04	6	always A
2855	chr14	24144258	24519991	375734	41.6	4	mostly A
2856	chr14	24519992	24552348	32357	57.59	10	mostly A
2857	chr14	24552349	24913992	361644	50.57	9	mostly A
2865	chr14	35797869	35886714	88846	49.3	8	always A
2866	chr14	35886715	35938385	51671	41.34	4	always A
2871	chr14	49487518	49702129	214612	38.22	2	always B
2873	chr14	50436350	50574909	138560	45.9	7	always A
2878	chr14	61215250	61545520	330271	36.63	1	always B
2880	chr14	62062966	62417441	354476	39.92	3	always B
2882	chr14	63622372	63967298	344927	40.05	3	always B
2884	chr14	65088948	65181408	92461	46.53	7	always A
2885	chr14	65181409	65295121	113713	51.75	9	always A
2886	chr14	65295122	65880704	585583	44.6	6	always A
2888	chr14	66217397	66872187	654791	41.99	5	mostly B
2891	chr14	68088802	68289456	200655	42.64	5	always A
2892	chr14	68289457	68724848	435392	37.71	2	always A
2893	chr14	68724849	68934815	209967	41.15	4	always A
2895	chr14	69482742	69716161	233420	41.52	4	always A
2896	chr14	69716162	69830702	114541	48.77	8	always A
2897	chr14	69830703	69929646	98944	40.49	4	always A
2899	chr14	70079502	70657450	577949	44.47	6	equally A or B
2902	chr14	74562237	74669603	107367	39.84	3	always A
2904	chr14	75116717	75320417	203701	40.98	4	always A
2905	chr14	75320418	75372052	51635	45.4	7	always A
2906	chr14	75372053	75452828	80776	52.82	9	always A
2907	chr14	75452829	75642789	189961	42.09	5	always A
2909	chr14	76128071	76365882	237812	38.96	3	always A
2910	chr14	76365883	76538158	172276	43.22	5	always A
2911	chr14	76538159	76619113	80955	48.87	8	always A
2912	chr14	76619114	76755560	136447	40.55	4	always A
2914	chr14	77326881	77799946	473066	49.92	8	mostly A
2924	chr14	91054599	91239728	185130	43.37	5	mostly A
2925	chr14	91239729	91314033	74305	50.79	9	mostly A
2926	chr14	91314034	91525386	211353	38.62	2	mostly A
2927	chr14	91525387	91607917	82531	45.87	7	mostly A
2928	chr14	91607918	91908083	300166	49.86	8	mostly A
2930	chr14	92168589	92302018	133430	36.22	1	equally A or B
2931	chr14	92302019	92421252	119234	46.41	7	equally A or B
2932	chr14	92421253	92648219	226967	40.4	4	equally A or B
2934	chr14	93233045	93377499	144455	43.06	5	equally A or B
2935	chr14	93377500	93624856	247357	53.04	9	equally A or B
2936	chr14	93624857	93702792	77936	45.07	6	equally A or B
2938	chr14	94168995	94517178	348184	50.49	9	mostly B
2939	chr14	94517179	94642254	125076	45.04	6	mostly B
2940	chr14	94642255	94753281	111027	35.06	1	mostly B
2942	chr14	96747220	96827947	80728	36.5	1	mostly B
2943	chr14	96827948	96975674	147727	43.42	5	mostly B
2945	chr14	97042484	97107592	65109	51.13	9	always B
2946	chr14	97107593	97647903	540311	43.49	6	always B
2948	chr14	99262332	99583918	321587	45.87	7	mostly B
2949	chr14	99583919	99861360	277442	49.2	8	mostly B
2950	chr14	99861361	99974616	113256	42.51	5	mostly B
2952	chr14	100073320	100231202	157883	52.35	9	always A
2953	chr14	100231203	100571272	340070	43.85	6	always A
2954	chr14	100571273	100635042	63770	56.56	10	always A
2955	chr14	100635043	100750521	115479	48.05	8	always A
2956	chr14	100750522	100819059	68538	56.02	10	always A
2957	chr14	100819060	100970258	151199	46.49	7	always A
2958	chr14	100970259	100989096	18838	35.92	1	always A
2960	chr14	101061420	101068850	7431	38.15	2	equally A or B
2961	chr14	101068851	101372006	303156	52.79	9	equally A or B
2962	chr14	101372007	101467786	95780	35.07	1	equally A or B
2964	chr14	103364724	103420157	55434	56.45	10	always A
2965	chr14	103420158	103534484	114327	47.99	8	always A
2966	chr14	103534485	103605946	71462	59.67	10	always A
2967	chr14	103605947	103852756	246810	47.87	8	always A
2968	chr14	103852757	103970641	117885	41.95	5	always A
2969	chr14	103970642	103983575	12934	51.12	9	always A
2971	chr14	104018751	104159287	140537	48.05	8	mostly A
2972	chr14	104159288	104215222	55935	56.45	10	mostly A
2973	chr14	104215223	104313160	97938	42.96	5	mostly A
2974	chr14	104313161	104402144	88984	52.54	9	mostly A
2975	chr14	104402145	104546799	144655	42.51	5	mostly A
2976	chr14	104546800	104692458	145659	60.94	10	mostly A
2977	chr14	104692459	104863043	170585	54.01	9	mostly A
2978	chr14	104863044	104886963	23920	41.24	4	mostly A
2979	chr14	104886964	104912732	25769	59.09	10	mostly A
2981	chr14	105011420	105071755	60336	61.17	10	always A
2982	chr14	105071756	105099052	27297	44.88	6	always A
2983	chr14	105099053	105142435	43383	54.08	10	always A
2984	chr14	105142436	105294397	151962	60.33	10	always A
2985	chr14	105294398	105330307	35910	49.76	8	always A
2986	chr14	105330308	105364831	34524	64.43	10	always A
2987	chr14	105364832	105388755	23924	44.48	6	always A
2988	chr14	105388756	105564460	175705	55.82	10	always A
2989	chr14	105564461	105602706	38246	46.55	7	always A
2990	chr14	105602707	105708438	105732	63.31	10	always A
2992	chr14	106243875	106302051	58177	41.32	4	always B
2993	chr14	106302052	106396674	94623	57.09	10	always B
2994	chr14	106396675	106420675	24001	47.06	7	always B
2997	chr15	20000001	20148614	148614	36.52	1	always B
2998	chr15	20148615	20544099	395485	45.19	6	always B
2999	chr15	20544100	20564289	20190	58.22	10	always B
3000	chr15	20564290	20631907	67618	35.04	1	always B
3001	chr15	20631908	20796353	164446	44.38	6	always B
3002	chr15	20796354	20804826	8473	58.36	10	always B
3004	chr15	21214673	21234584	19912	57.18	10	always B
3005	chr15	21234585	21312693	78109	45.89	7	always B
3006	chr15	21312694	21318353	5660	67.33	10	always B
3008	chr15	22051534	22419859	368326	37.13	1	always B
3011	chr15	25291802	25340123	48322	50.46	9	always B
3012	chr15	25340124	25415175	75052	36.34	1	always B
3013	chr15	25415176	25499050	83875	58.43	10	always B
3014	chr15	25499051	25682997	183947	36.31	1	always B
3015	chr15	25682998	25856373	173376	40.9	4	always B
3020	chr15	29075428	29379696	304269	47.71	8	always B
3021	chr15	29379697	29434142	54446	56.06	10	always B
3022	chr15	29434143	29455404	21262	45.67	7	always B
3024	chr15	31439710	31574380	134671	48.8	8	mostly B
3025	chr15	31574381	31588983	14603	36.88	1	mostly B
3026	chr15	31588984	31697652	108669	53.17	9	mostly B
3027	chr15	31697653	31721959	24307	37.16	2	mostly B
3028	chr15	31721960	31891900	169941	45.92	7	mostly B
3030	chr15	32632855	32667468	34614	53.19	9	always B
3031	chr15	32667469	32784316	116848	45.3	6	always B
3033	chr15	34805471	34877858	72388	48.32	8	always B
3037	chr15	40330477	40453773	123297	48.56	8	always A
3038	chr15	40453774	40530428	76655	39.76	3	always A
3039	chr15	40530429	40772110	241682	52.96	9	always A
3041	chr15	41030006	41184880	154875	49.7	8	always A
3042	chr15	41184881	41258747	73867	55.35	10	always A
3043	chr15	41258748	41775860	517113	44.22	6	always A
3044	chr15	41775861	41823653	47793	55.43	10	always A
3045	chr15	41823654	41914532	90879	48.54	8	always A
3047	chr15	42095320	42187963	92644	57.67	10	always A
3048	chr15	42187964	42461087	273124	48.34	8	always A
3052	chr15	45312262	45385321	73060	45.31	6	mostly B
3053	chr15	45385322	45482379	97058	53.48	9	mostly B
3059	chr15	53178690	53776998	598309	39.26	3	always B
3063	chr15	57562079	57927331	365253	44.76	6	equally A or B
3065	chr15	62133939	62340334	206396	34.64	1	equally A or B
3066	chr15	62340335	62499562	159228	41.22	4	equally A or B
3068	chr15	63417666	63612593	194928	40.95	4	always A
3069	chr15	63612594	63797956	185363	46.64	7	always A
3071	chr15	64125240	64465247	340008	46.36	7	always A
3072	chr15	64465248	64964234	498987	41.55	4	always A
3074	chr15	65228021	65321244	93224	42.15	5	always A
3075	chr15	65321245	65395183	73939	51.01	9	always A
3076	chr15	65395184	65602003	206820	45.52	7	always A
3077	chr15	65602004	65734626	132623	51.05	9	always A
3079	chr15	66199656	66547978	348323	49.26	8	always A
3080	chr15	66547979	66851761	303783	43.48	6	always A
3082	chr15	67147266	67491509	344244	47.02	7	always A
3084	chr15	68090039	68128702	38664	55.83	10	always A
3085	chr15	68128703	68348041	219339	43.61	6	always A
3086	chr15	68348042	68484487	136446	37.21	2	always A
3087	chr15	68484488	68527344	42857	52.74	9	always A
3088	chr15	68527345	68591152	63808	39.72	3	always A
3089	chr15	68591153	68683930	92778	51.09	9	always A
3090	chr15	68683931	68693904	9974	29.11	1	always A
3092	chr15	69109634	69114008	4375	65.94	10	always A
3093	chr15	69114009	69264583	150575	39.65	3	always A
3094	chr15	69264584	69455226	190643	45.63	7	always A
3095	chr15	69455227	69565208	109982	36.28	1	always A
3096	chr15	69565209	69815906	250698	45.54	7	always A
3099	chr15	71054845	71170487	115643	44.61	6	mostly A
3100	chr15	71170488	71369921	199434	36.96	1	mostly A
3103	chr15	74431704	74460191	28488	41.03	4	always A
3104	chr15	74460192	74742778	282587	53.62	9	always A
3105	chr15	74742779	74879567	136789	45.14	6	always A
3106	chr15	74879568	74936936	57369	54.46	10	always A
3108	chr15	75010394	75147269	136876	53.66	9	always A
3109	chr15	75147270	75639193	491924	49.04	8	always A
3110	chr15	75639194	75661422	22229	57.59	10	always A
3111	chr15	75661423	75939155	277733	45.52	7	always A
3113	chr15	76033618	76079303	45686	49.25	8	mostly A
3114	chr15	76079304	76138859	59556	43.98	6	mostly A
3115	chr15	76138860	76351276	212417	38.34	2	mostly A
3116	chr15	76351277	76429730	78454	44.75	6	mostly A
3117	chr15	76429731	76508091	78361	52.67	9	mostly A
3118	chr15	76508092	76603124	95033	39.91	3	mostly A
3119	chr15	76603125	76639836	36712	50.51	9	mostly A
3121	chr15	77177548	77265106	87559	41.02	4	always A
3122	chr15	77265107	77333038	67932	54.23	10	always A
3123	chr15	77333039	77407622	74584	43.54	6	always A
3124	chr15	77407623	77787547	379925	37.97	2	always A
3126	chr15	78301270	78715526	414257	47.31	7	always A
3127	chr15	78715527	78907233	191707	41.56	4	always A
3129	chr15	79387676	79515911	128236	44.48	6	mostly B
3131	chr15	80353279	80443295	90017	38	2	mostly B
3134	chr15	82039170	82335328	296159	41.33	4	always B
3135	chr15	82335329	82340053	4725	67.64	10	always B
3136	chr15	82340054	82427023	86970	46.06	7	always B
3137	chr15	82427024	82584381	157358	37.8	2	always B
3138	chr15	82584382	82605844	21463	50.12	8	always B
3139	chr15	82605845	82631380	25536	61.12	10	always B
3140	chr15	82631381	82721989	90609	40.46	4	always B
3142	chr15	83024679	83098514	73836	38.78	3	mostly B
3143	chr15	83098515	83126401	27887	47.26	7	mostly B
3144	chr15	83126402	83147467	21066	58.31	10	mostly B
3145	chr15	83147468	83790254	642787	44.34	6	mostly B
3147	chr15	84819238	84853778	34541	47.47	7	always B
3148	chr15	84853779	84874889	21111	58.25	10	always B
3150	chr15	85340167	85526083	185917	48.45	8	always A
3151	chr15	85526084	85730653	204570	41.42	4	always A
3152	chr15	85730654	85753262	22609	57.89	10	always A
3153	chr15	85753263	85777110	23848	40.92	4	always A
3154	chr15	85777111	85794167	17057	47.87	8	always A
3155	chr15	85794168	85815619	21452	61.14	10	always A
3156	chr15	85815620	85842530	26911	44.46	6	always A
3158	chr15	86283448	86338459	55012	53.17	9	always B
3159	chr15	86338460	86631902	293443	44.25	6	always B
3161	chr15	88107729	88472292	364564	41.16	4	always B
3163	chr15	89790404	89861687	71284	39.81	3	equally A or B
3165	chr15	90040062	90163464	123403	42.49	5	always A
3166	chr15	90163465	90838983	675519	48.43	8	always A
3168	chr15	91356654	91505133	148480	53.45	9	equally A or B
3169	chr15	91505134	91589089	83956	46.15	7	equally A or B
3172	chr15	93426779	93567517	140739	38.63	2	always B
3173	chr15	93567518	93618299	50782	54.97	10	always B
3174	chr15	93618300	93982164	363865	45.12	6	always B
3177	chr15	99449509	99725263	275755	46.37	7	mostly B
3178	chr15	99725264	99942588	217325	38.48	2	mostly B
3180	chr15	100056260	100448565	392306	38.82	3	mostly B
3181	chr15	100448566	100890839	442274	46.63	7	mostly B
3183	chr15	101194449	101477063	282615	46.48	7	mostly B
3184	chr15	101477064	101540594	63531	41.3	4	mostly B
3186	chr15	102109672	102285008	175337	41.85	5	mostly B
3187	chr15	102285009	102322540	37532	53.14	9	mostly B
3188	chr15	102322541	102490649	168109	37.09	1	mostly B
3189	chr15	102490650	102531392	40743	52.64	9	mostly B
3190	chr16	1	552219	552219	54.1	10	always A
3192	chr16	1511605	1593791	82187	57.85	10	always A
3193	chr16	1593792	1781883	188092	52.13	9	always A
3194	chr16	1781884	1845681	63798	61.97	10	always A
3195	chr16	1845682	1877722	32041	53.5	9	always A
3196	chr16	1877723	1956027	78305	45.89	7	always A
3198	chr16	2296963	2392344	95382	53.23	9	always A
3199	chr16	2392345	2472259	79915	42.17	5	always A
3202	chr16	4231726	4855654	623929	53.42	9	always A
3209	chr16	11223446	11775719	552274	50.65	9	always A
3211	chr16	12008655	12751213	742559	47.06	7	mostly B
3213	chr16	14166611	14375077	208467	38.51	2	equally A or B
3214	chr16	14375078	14522390	147313	49.96	8	equally A or B
3215	chr16	14522391	14723307	200917	41.85	5	equally A or B
3217	chr16	15219088	15255380	36293	59.9	10	always A
3218	chr16	15255381	15743203	487823	44.84	6	always A
3221	chr16	17196880	17669553	472674	45.65	7	mostly B
3223	chr16	18300628	18427863	127236	45.62	7	mostly B
3224	chr16	18427864	18446959	19096	64.1	10	mostly B
3225	chr16	18446960	18468352	21393	47.02	7	mostly B
3226	chr16	18468353	18496461	28109	63.41	10	mostly B
3227	chr16	18496462	18515611	19150	48.83	8	mostly B
3232	chr16	28120414	28265385	144972	44.29	6	always A
3234	chr16	29347524	29515208	167685	46.79	7	always A
3235	chr16	29515209	29605750	90542	41.04	4	always A
3237	chr16	30221705	30345842	124138	42.89	5	always A
3238	chr16	30345843	30885651	539809	50.55	9	always A
3240	chr16	31244283	31335615	91333	43.33	5	mostly B
3241	chr16	31335616	31552327	216712	50.4	9	mostly B
3243	chr16	32791737	32852952	61216	35.79	1	always B
3244	chr16	32852953	32868252	15300	43.97	6	always B
3245	chr16	32868253	32899170	30918	59.83	10	always B
3246	chr16	32899171	32927742	28572	40.8	4	always B
3247	chr16	32927743	32981004	53262	51.44	9	always B
3249	chr16	33101306	33511851	410546	43.6	6	always B
3250	chr16	33511852	33516886	5035	63.99	10	always B
3251	chr16	33516887	33686728	169842	38.41	2	always B
3252	chr16	33686729	33739917	53189	51.4	9	always B
3253	chr16	33739918	33776157	36240	41.15	4	always B
3254	chr16	33776158	33807076	30919	59.78	10	always B
3255	chr16	33807077	33822339	15263	43.66	6	always B
3256	chr16	33822340	33934877	112538	37.72	2	always B
3257	chr16	33934878	33966525	31648	51.83	9	always B
3260	chr16	35051989	35285801	233813	36.81	1	always B
3262	chr16	46385802	46642533	256732	37.55	2	always B
3263	chr16	46642534	46825626	183093	44.78	6	always B
3264	chr16	46825627	46876414	50788	38.01	2	always B
3266	chr16	47113599	47872652	759054	38.31	2	always B
3268	chr16	49365897	49486038	120142	46.51	7	always B
3269	chr16	49486039	49958681	472643	50.67	9	always B
3271	chr16	50275197	50349874	74678	54.79	10	mostly B
3272	chr16	50349875	50401938	52064	38.62	2	mostly B
3273	chr16	50401939	50777010	375072	48.83	8	mostly B
3274	chr16	50777011	50827850	50840	35.17	1	mostly B
3277	chr16	54124649	54491951	367303	45.82	7	always B
3278	chr16	54491952	54961727	469776	41.44	4	always B
3279	chr16	54961728	54967641	5914	65.12	10	always B
3281	chr16	55215829	55491687	275859	42.62	5	always B
3282	chr16	55491688	55544572	52885	48.89	8	always B
3283	chr16	55544573	55668321	123749	36.36	1	always B
3284	chr16	55668322	55953527	285206	46.18	7	always B
3286	chr16	56147670	56224470	76801	36.92	1	mostly B
3287	chr16	56224471	56335766	111296	46.92	7	mostly B
3288	chr16	56335767	56402297	66531	54.01	9	mostly B
3289	chr16	56402298	56549724	147427	40.24	3	mostly B
3290	chr16	56549725	56774950	225226	47.35	7	mostly B
3291	chr16	56774951	56882904	107954	41.53	4	mostly B
3293	chr16	57183721	57276569	92849	41.82	4	mostly A
3294	chr16	57276570	57648237	371668	48.72	8	mostly A
3295	chr16	57648238	57837604	189367	54.04	9	mostly A
3296	chr16	57837605	57931392	93788	46.76	7	mostly A
3298	chr16	58145999	58881011	735013	44.37	6	always B
3303	chr16	66256618	66787576	530959	47.88	8	mostly B
3304	chr16	66787577	66875842	88266	40.9	4	mostly B
3306	chr16	67064799	67174887	110089	42.33	5	always A
3307	chr16	67174888	67284132	109245	57.04	10	always A
3308	chr16	67284133	67337751	53619	52.57	9	always A
3309	chr16	67337752	67419589	81838	42.17	5	always A
3310	chr16	67419590	67500196	80607	55.76	10	always A
3312	chr16	68120011	68263338	143328	41.29	4	always A
3313	chr16	68263339	68299140	35802	56	10	always A
3314	chr16	68299141	68881897	582757	48.05	8	always A
3317	chr16	70009700	70140879	131180	43.56	6	always A
3318	chr16	70140880	70678579	537700	48.04	8	always A
3319	chr16	70678580	70835317	156738	54.45	10	always A
3321	chr16	71074873	71371649	296777	39.14	3	mostly B
3322	chr16	71371650	71479339	107690	49.03	8	mostly B
3324	chr16	72243188	72821074	577887	37.78	2	always B
3326	chr16	73150887	73470988	320102	43.48	6	always B
3328	chr16	74341266	74490463	149198	49.04	8	always B
3329	chr16	74490464	74640227	149764	41.83	4	always B
3331	chr16	75237066	75302653	65588	58.42	10	always B
3332	chr16	75302654	75343712	41059	47.83	8	always B
3333	chr16	75343713	75456011	112299	41.23	4	always B
3334	chr16	75456012	75754840	298829	45.58	7	always B
3336	chr16	77223093	77249940	26848	48.8	8	always B
3337	chr16	77249941	77754691	504751	40.73	4	always B
3340	chr16	81038752	81129005	90254	43.55	6	mostly B
3341	chr16	81129006	81350764	221759	48.34	8	mostly B
3342	chr16	81350765	81425200	74436	41.07	4	mostly B
3343	chr16	81425201	81748493	323293	51	9	mostly B
3344	chr16	81748494	81974104	225611	47.71	8	mostly B
3346	chr16	83480737	83944005	463269	43.95	6	always B
3348	chr16	84086236	84203042	116807	45.57	7	always A
3350	chr16	85108956	85700049	591094	56.37	10	always A
3351	chr16	85700050	85882233	182184	51.45	9	always A
3353	chr16	87634825	87756727	121903	56.85	10	always A
3356	chr16	89269191	89601148	331958	51	9	always A
3357	chr16	89601149	89724944	123796	57.9	10	always A
3359	chr16	90114818	90232567	117750	45.02	6	always A
3360	chr16	90232568	90243931	11364	60.45	10	always A
3361	chr16	90243932	90354753	110822	39.11	3	always A
3362	chr17	1	240132	240132	53.72	9	always A
3363	chr17	240133	693090	452958	46.85	7	always A
3364	chr17	693091	881711	188621	50.98	9	always A
3366	chr17	1091186	1235707	144522	52.25	9	always A
3367	chr17	1235708	1358648	122941	46.53	7	always A
3368	chr17	1358649	1691148	332500	53.96	9	always A
3369	chr17	1691149	1829408	138260	45.71	7	always A
3370	chr17	1829409	1991740	162332	55.28	10	always A
3372	chr17	2238804	2306173	67370	57.13	10	mostly A
3373	chr17	2306174	2498480	192307	45.74	7	mostly A
3374	chr17	2498481	2588979	90499	41.86	5	mostly A
3375	chr17	2588980	2615928	26949	61.3	10	mostly A
3376	chr17	2615929	2948176	332248	51.54	9	mostly A
3378	chr17	3429483	3681856	252374	52.84	9	equally A or B
3379	chr17	3681857	3754467	72611	46.28	7	equally A or B
3380	chr17	3754468	3891045	136578	56.32	10	equally A or B
3383	chr17	5043860	5401031	357172	43.55	6	mostly B
3385	chr17	6308818	6480501	171684	51.83	9	mostly B
3386	chr17	6480502	6539585	59084	39.96	3	mostly B
3387	chr17	6539586	6618010	78425	50.68	9	mostly B
3388	chr17	6618011	6908380	290370	42.73	5	mostly B
3390	chr17	7076895	7388414	311520	54.41	10	always A
3392	chr17	8317061	8454442	137382	44.38	6	mostly B
3393	chr17	8454443	8532620	78178	38.79	3	mostly B
3395	chr17	9027365	9185752	158388	51.65	9	always B
3396	chr17	9185753	9666945	481193	43.16	5	always B
3398	chr17	10270000	10488932	218933	38.7	2	always B
3399	chr17	10488933	10755869	266937	45.41	7	always B
3403	chr17	15148303	15909733	761431	44.35	6	always B
3405	chr17	16185130	16308653	123524	46.53	7	equally A or B
3406	chr17	16308654	16424827	116174	51.63	9	equally A or B
3407	chr17	16424828	16505036	80209	42.75	5	equally A or B
3408	chr17	16505037	16707876	202840	39.27	3	equally A or B
3410	chr17	17394256	17683726	289471	53.68	9	always A
3411	chr17	17683727	17754892	71166	58.82	10	always A
3413	chr17	18000318	18169017	168700	55.23	10	always A
3414	chr17	18169018	18406668	237651	50.52	9	always A
3415	chr17	18406669	18527079	120411	39.14	3	always A
3416	chr17	18527080	18849310	322231	43.84	6	always A
3417	chr17	18849311	18951333	102023	56.54	10	always A
3419	chr17	19322372	19606451	284080	45.37	7	mostly B
3420	chr17	19606452	19677271	70820	52.9	9	mostly B
3422	chr17	20226291	20336454	110164	38.52	2	always B
3423	chr17	20336455	20494082	157628	50.48	9	always B
3424	chr17	20494083	20869617	375535	41.44	4	always B
3425	chr17	20869618	20921088	51471	51.55	9	always B
3427	chr17	21091811	21329918	238108	54.05	9	always B
3428	chr17	21329919	21438793	108875	46.35	7	always B
3429	chr17	21438794	21791940	353147	39.45	3	always B
3431	chr17	22030833	22189490	158658	35.37	1	always B
3432	chr17	22189491	22263006	73516	41.46	4	always B
3434	chr17	25263007	25524646	261640	39.12	3	always B
3435	chr17	25524647	25644201	119555	42.64	5	always B
3437	chr17	26004762	26065432	60671	40.63	4	always B
3438	chr17	26065433	26126320	60888	51.52	9	always B
3439	chr17	26126321	26370745	244425	44.49	6	always B
3440	chr17	26370746	26548072	177327	37.94	2	always B
3442	chr17	27577747	27888739	310993	42.02	5	always A
3443	chr17	27888740	27951002	62263	57.95	10	always A
3444	chr17	27951003	27976568	25566	44.93	6	always A
3447	chr17	29032248	29059640	27393	56.33	10	always A
3448	chr17	29059641	29432926	373286	43.46	5	always A
3449	chr17	29432927	29711619	278693	37.41	2	always A
3450	chr17	29711620	29930588	218969	51.39	9	always A
3453	chr17	33227111	33414912	187802	42.63	5	mostly B
3454	chr17	33414913	33523067	108155	48.16	8	mostly B
3456	chr17	34051689	34104515	52827	53.02	9	mostly B
3457	chr17	34104516	34487641	383126	43.96	6	mostly B
3458	chr17	34487642	34511631	23990	57.26	10	mostly B
3459	chr17	34511632	34947727	436096	46.4	7	mostly B
3462	chr17	36026126	36332913	306788	45.1	6	mostly A
3463	chr17	36332914	36350613	17700	57.11	10	mostly A
3464	chr17	36350614	36411790	61177	40.3	4	mostly A
3465	chr17	36411791	36564046	152256	47.09	7	mostly A
3466	chr17	36564047	36767062	203016	55.14	10	mostly A
3468	chr17	37079535	37213122	133588	43.44	5	always A
3469	chr17	37213123	37405549	192427	52.2	9	always A
3470	chr17	37405550	37700498	294949	43.72	6	always A
3471	chr17	37700499	37913260	212762	53.65	9	always A
3473	chr17	38060967	38722270	661304	50.06	8	always A
3475	chr17	39454401	39631173	176773	45.61	7	mostly B
3477	chr17	40346874	40427443	80570	43.37	5	always A
3478	chr17	40427444	40465332	37889	55.09	10	always A
3479	chr17	40465333	40660448	195116	45.71	7	always A
3480	chr17	40660449	40722233	61785	53.86	9	always A
3482	chr17	41189921	41600908	410988	45.58	7	always A
3484	chr17	42147868	42467549	319682	53.67	9	always A
3485	chr17	42467550	42580252	112703	41	4	always A
3486	chr17	42580253	42707421	127169	49.4	8	always A
3487	chr17	42707422	42808087	100666	42.77	5	always A
3489	chr17	43534099	43816885	282787	45.98	7	always A
3490	chr17	43816886	43933047	116162	53.5	9	always A
3492	chr17	44111081	44671250	560170	41.85	5	always A
3493	chr17	44671251	44840347	169097	38.53	2	always A
3494	chr17	44840348	44992016	151669	52.32	9	always A
3496	chr17	45098143	45765145	667003	42.05	5	always A
3497	chr17	45765146	45813424	48279	56.21	10	always A
3498	chr17	45813425	45878106	64682	44.36	6	always A
3500	chr17	46138720	46238529	99810	45.83	7	mostly A
3501	chr17	46238530	46506548	268019	38.49	2	mostly A
3503	chr17	47365413	47437885	72473	40.85	4	always A
3504	chr17	47437886	47509044	71159	47.13	7	always A
3505	chr17	47509045	47668168	159124	52.64	9	always A
3506	chr17	47668169	47754688	86520	40.58	4	always A
3507	chr17	47754689	47914155	159467	45.65	7	always A
3509	chr17	48292379	48331245	38867	42.07	5	always A
3510	chr17	48331246	48358181	26936	56.48	10	always A
3511	chr17	48358182	48608898	250717	48.67	8	always A
3512	chr17	48608899	48768433	159535	55.33	10	always A
3513	chr17	48768434	48842985	74552	42.56	5	always A
3515	chr17	49039455	49149471	110017	38.39	2	always B
3516	chr17	49149472	49969646	820175	42.28	5	always B
3518	chr17	53283567	53557585	274019	42.9	5	always B
3521	chr17	55333069	55923471	590403	46.81	7	always B
3523	chr17	56048832	56378640	329809	44.42	6	mostly B
3524	chr17	56378641	56450761	72121	53.64	9	mostly B
3525	chr17	56450762	56562333	111572	39.49	3	mostly B
3526	chr17	56562334	56770302	207969	46.62	7	mostly B
3530	chr17	59266182	59388966	122785	41.72	4	always B
3531	chr17	59388967	59573161	184195	50.72	9	always B
3532	chr17	59573162	59594348	21187	41.7	4	always B
3534	chr17	60142039	60336646	194608	43.5	6	always B
3535	chr17	60336647	60355178	18532	56.65	10	always B
3536	chr17	60355179	60689466	334288	41.32	4	always B
3537	chr17	60689467	60796210	106744	52.14	9	always B
3539	chr17	61044520	61487793	443274	37.27	2	mostly B
3540	chr17	61487794	61624368	136575	53.62	9	mostly B
3541	chr17	61624369	61896821	272453	44.75	6	mostly B
3544	chr17	63451559	63628186	176628	48.18	8	always B
3546	chr17	64181357	64632133	450777	43.12	5	always B
3547	chr17	64632134	64933321	301188	46.46	7	always B
3549	chr17	65063438	65240298	176861	37.97	2	mostly B
3551	chr17	66601298	66839251	237954	40.73	4	always B
3557	chr17	76104102	76143670	39569	60.58	10	always A
3558	chr17	76143671	76503897	360227	53.57	9	always A
3559	chr17	76503898	76676379	172482	49.75	8	always A
3560	chr17	76676380	76776092	99713	44.39	6	always A
3561	chr17	76776093	76869410	93318	49.86	8	always A
3564	chr17	78394682	78501366	106685	56.63	10	always A
3565	chr17	78501367	78788565	287199	46.74	7	always A
3566	chr17	78788566	78913348	124783	52.65	9	always A
3568	chr17	79520426	79608231	87806	49.44	8	always A
3569	chr17	79608232	79961359	353128	57.94	10	always A
3571	chr17	80066283	80170311	104029	51.08	9	always A
3572	chr17	80170312	80213189	42878	62.39	10	always A
3573	chr17	80213190	80408828	195639	55.77	10	always A
3574	chr17	80408829	80998048	589220	51.9	9	always A
3576	chr17	81008515	81073751	65237	61.19	10	always A
3577	chr17	81073752	81178305	104554	51.89	9	always A
3578	chr17	81178306	81195210	16905	39.31	3	always A
3579	chr18	1	14011	14011	62	10	always A
3582	chr18	2805480	2928064	122585	46.04	7	mostly B
3589	chr18	9081633	9402495	320863	38.48	2	always A
3590	chr18	9402496	9915390	512895	42.55	5	always A
[truncated: 2,260 more rows]

## Sheet: explanation of column names
Variable	Definition
iso_identifier	ID assigned to each isochore in chromosomal order
chrom	chromosome number
start	location of the start of the isochore
end	location of the end of the isochore
length	isochore length in bp
GC_percent	GC % of the isochore
GC_decile	GC% decile of the isochore (ie: isochores ranked 1st-432nd lowest GC % are in tranch 1)
compartment	A/B compartment assignment, where isochores were assigned to a compartment based on the compartment with the nearest midpoint. A/B compartments were summarized across the 21 tissue and cell types by calculating proportions A:B and B:A. We then used the larger of the 2 values to bin counts into 5 groups.
