# Supplementary material for: Emergence and influence of sequence bias in evolutionarily malleable, mammalian tandem arrays
Source: BMC Biol. 2023 Aug 23;21:179. doi: 10.1186/s12915-023-01673-4 (PMC10463633; doi:10.1186/s12915-023-01673-4)
Supplement: Supplementary file 3 — Additional file 3: Supplemental figures related to main figures 2-7. [file 12915_2023_1673_MOESM3_ESM.zip]

Archive with 7 entries (7 files):
- AdditionalFile3_supplemental_figures.docx
- Figure S2.pdf
- Figure S3.pdf
- Figure S4.pdf
- Figure S5.pdf
- Figure S6.pdf
- Figure S7.pdf
