# Supplementary material for: Emergence and influence of sequence bias in evolutionarily malleable, mammalian tandem arrays
Source: BMC Biol. 2023 Aug 23;21:179. doi: 10.1186/s12915-023-01673-4 (PMC10463633; doi:10.1186/s12915-023-01673-4)
Supplement: Supplementary file 5 — Additional file 5. Gene-wise data, including isochore assignment, k-means cluster, local sequence characteristics, variant rates. [file 12915_2023_1673_MOESM5_ESM.xlsx]

## Sheet: genomeBiology_submission_hg38_m
name	gene_prefixes	Ensembl_transcript	chrom	transcription_start	transcription_end	Strand	k_means_cluster	promoter_GC_fraction	flanking_GC_fraction	CDS_GC_fraction	promoter_GC_decile	obs_mis	obs_syn	obs_lof	pLI	oe_mis	oe_syn	oe_lof	gtex_count	CpG_island	tandem.gene.bins	isochore_GC_decile
OR4F5	OR	ENST00000641515.2	chr1	65418	71585	+	3.3	0.336	0.370502	0.426096	1	67	28	2	0.030354	0.81001	0.91766	0.85584	0	No	(-Inf,1]	2
OR4F29	OR	ENST00000426406.4	chr1	450739	451678	-	3.3	0.387	0.379316	0.460064	1	NA	NA	NA	NA	NA	NA	NA	0	No	(1,4]	5
OR4F16	OR	ENST00000332831.5	chr1	685715	686654	-	3.3	0.387	0.376332	0.460064	1	NA	NA	NA	NA	NA	NA	NA	0	No	(1,4]	5
SAMD11	SAMD	ENST00000616016.5	chr1	923922	944574	+	1.1	0.699	0.63006	0.700986	10	546	270	22	4.7681e-14	1.5082	1.6983	0.89656	19	Yes	(-Inf,1]	10
NOC2L	NOC	ENST00000327044.7	chr1	944202	959256	-	1.1	0.72	0.644726	0.603111	10	577	320	43	2.8933e-29	1.2489	1.6049	1.0291	54	Yes	(-Inf,1]	10
KLHL17	KLHL	ENST00000338591.8	chr1	960583	965719	+	1.1	0.75	0.622697	0.662519	10	467	360	26	1.3052e-16	1.0772	1.7903	0.90749	41	Yes	(-Inf,1]	10
PLEKHN1	PLEKH	ENST00000379410.8	chr1	966481	975865	+	1.1	0.693	0.616243	0.667211	9	480	216	25	1.1549e-14	1.2593	1.2377	0.80467	6	No	(-Inf,1]	10
HES4	HES	ENST00000304952.11	chr1	998963	1000097	-	1.1	0.77	0.596824	0.741742	10	103	53	6	1.3746e-05	1.139	1.2689	1.6997	49	Yes	(-Inf,1]	10
ISG15	ISG	ENST00000649529.1	chr1	1013496	1014540	+	1.3	0.554	0.607398	0.654618	4	117	63	0	0.40527	1.0115	1.0834	0	54	Yes	(-Inf,1]	10
AGRN	AGRN	ENST00000379370.7	chr1	1020119	1056116	+	1.1	0.808	0.640906	0.685239	10	1303	727	29	5.4727e-07	0.98257	1.2049	0.31914	50	Yes	(-Inf,1]	10
RNF223	RNF	ENST00000453464.3	chr1	1070966	1074306	-	1.1	0.643	0.631346	0.712	8	124	58	2	0.026565	1.1504	1.1454	0.95227	3	No	(-Inf,1]	10
C1orf159	C_orf	ENST00000421241.7	chr1	1081822	1116089	-	1.1	0.752	0.599179	0.659966	10	120	72	7	0.0001645	0.87288	1.0928	0.69466	47	Yes	(-Inf,1]	10
TTLL10	TTLL	ENST00000379289.6	chr1	1173879	1197936	+	1.1	0.664	0.611691	0.648368	9	387	167	20	1.2286e-11	0.9539	0.95647	0.77894	2	No	(-Inf,1]	10
TNFRSF18	TNFRSF	ENST00000379268.7	chr1	1203507	1206592	-	1.1	0.677	0.602656	0.676309	9	175	77	8	1.4516e-06	1.1281	1.1337	1.2557	13	Yes	(1,4]	10
TNFRSF4	TNFRSF	ENST00000379236.4	chr1	1211339	1214153	-	1.1	0.628	0.604328	0.697842	7	142	73	7	0.00015133	0.86334	0.97601	0.70548	10	No	(1,4]	10
SDF4	SDF	ENST00000360001.12	chr1	1216930	1232001	-	1.1	0.783	0.629251	0.602996	10	227	121	6	0.0091042	0.90199	1.0546	0.3872	54	Yes	(-Inf,1]	10
B3GALT6	B_GALT	ENST00000379198.5	chr1	1232236	1235041	+	1.1	0.763	0.632819	0.753535	10	93	61	3	0.022667	0.69359	0.9349	0.56389	53	Yes	(-Inf,1]	10
C1QTNF12	C1QTNF	ENST00000330388.2	chr1	1242452	1246722	-	1.1	0.748	0.610485	0.686469	10	NA	NA	NA	NA	NA	NA	NA	5	Yes	(-Inf,1]	10
UBE2J2	UBE	ENST00000349431.11	chr1	1253911	1273854	-	1.2	0.749	0.617131	0.537179	10	100	77	1	0.90974	0.60711	1.0302	0.082362	54	Yes	(-Inf,1]	10
SCNN1D	SCNN	ENST00000379116.10	chr1	1280435	1292025	+	1.1	0.524	0.616415	0.666252	3	526	299	45	1.6507e-33	1.1005	1.3399	1.2373	42	Yes	(-Inf,1]	10
ACAP3	ACAP	ENST00000354700.10	chr1	1292390	1307930	-	1.1	0.781	0.630531	0.643912	10	410	254	17	4.4135e-06	0.79314	1.1182	0.39045	54	Yes	(-Inf,1]	10
PUSL1	PUSL	ENST00000379031.10	chr1	1308596	1311677	+	1.1	0.765	0.651288	0.66886	10	217	113	23	2.6543e-20	1.3165	1.5361	2.0302	54	Yes	(-Inf,1]	10
INTS11	INTS	ENST00000435064.6	chr1	1311599	1324660	-	1.1	0.735	0.653605	0.603993	10	NA	NA	NA	NA	NA	NA	NA	54	Yes	(-Inf,1]	10
CPTP	CPTP	ENST00000343938.9	chr1	1324801	1328896	+	1.1	0.759	0.648932	0.654264	10	NA	NA	NA	NA	NA	NA	NA	54	Yes	(-Inf,1]	10
TAS1R3	TAS	ENST00000339381.6	chr1	1331279	1335314	+	1.1	0.664	0.65217	0.665494	9	732	387	34	6.7868e-25	1.2803	1.4015	1.1752	1	No	(-Inf,1]	10
DVL1	DVL	ENST00000378888.10	chr1	1335277	1349418	-	1.1	0.805	0.625466	0.659004	10	554	294	14	3.7313e-06	1.1442	1.4431	0.46872	54	Yes	(-Inf,1]	10
MXRA8	MXRA	ENST00000309212.11	chr1	1352690	1358555	-	1.1	0.67	0.61799	0.68322	9	208	143	13	1.6738e-07	0.81461	1.1743	0.71077	52	No	(-Inf,1]	10
AURKAIP1	AURK	ENST00000338338.10	chr1	1373735	1375207	-	1.1	0.647	0.573166	0.651667	8	126	71	6	9.9678e-05	1.0073	1.2504	0.99115	54	Yes	(-Inf,1]	10
CCNL2	CCN	ENST00000400809.8	chr1	1385710	1399335	-	1.2	0.689	0.535654	0.581574	9	312	152	7	0.16094	0.91791	1.1317	0.24999	54	Yes	(-Inf,1]	10
MRPL20	MRPL	ENST00000344843.12	chr1	1401908	1407293	-	1.1	0.683	0.542764	0.528889	9	105	51	8	2.7079e-06	1.2545	1.4947	1.123	54	Yes	(-Inf,1]	10
ANKRD65	ANKR	ENST00000537107.6	chr1	1418419	1421276	-	1.2	0.643	0.573945	0.748333	8	117	65	10	5.0619e-09	0.85748	1.0056	1.8729	39	No	(-Inf,1]	10
TMEM88B	TMEM	ENST00000378821.4	chr1	1425870	1430255	+	1.1	0.607	0.57161	0.75813	7	42	23	0	0.43487	1.2953	1.1184	0	9	No	(1,4]	10
VWA1	VW	ENST00000476993.2	chr1	1435689	1442882	+	1.2	0.709	0.577833	0.717489	10	219	100	5	0.0052878	1.0289	0.96012	0.50719	50	Yes	(-Inf,1]	10
ATAD3C	ATAD	ENST00000378785.7	chr1	1449688	1470163	+	3.1	0.451	0.589202	0.610841	2	302	135	15	7.2718e-09	1.1411	1.1659	0.76263	5	No	(1,4]	10
ATAD3B	ATAD	ENST00000673477.1	chr1	1471764	1497848	+	1.3	0.613	0.568819	0.642013	7	557	233	32	1.0032e-22	1.393	1.3327	1.0995	54	Yes	(1,4]	10
ATAD3A	ATAD	ENST00000378756.8	chr1	1512161	1534685	+	1.1	0.715	0.581035	0.639977	10	401	188	19	4.0861e-09	0.99824	1.0965	0.5635	53	Yes	(1,4]	10
TMEM240	TMEM	ENST00000378733.9	chr1	1534777	1540624	-	1.1	0.76	0.587211	0.637931	10	62	56	2	0.22904	0.5794	1.098	0.27646	30	Yes	(1,4]	10
SSU72	SSU	ENST00000291386.4	chr1	1541672	1574863	-	1.1	0.643	0.562669	0.524786	8	36	52	1	0.77861	0.32044	1.0826	0.10707	54	Yes	(-Inf,1]	10
FNDC10	FNDC	ENST00000422725.4	chr1	1598011	1600135	-	1.1	0.76	0.56826	0.776799	10	NA	NA	NA	NA	NA	NA	NA	23	Yes	(-Inf,1]	10
MIB2	MIB	ENST00000355826.10	chr1	1615499	1630605	+	1.1	0.65	0.590084	0.686541	8	644	395	19	2.8024e-07	0.93326	1.2394	0.42234	54	Yes	(-Inf,1]	10
MMP23B	MMP	ENST00000356026.10	chr1	1632172	1634654	+	1.1	0.733	0.577436	0.704177	10	35	23	1	0.11732	0.77474	1.1072	0.66399	1	Yes	(-Inf,1]	10
CDK11B	CDK	ENST00000341832.11	chr1	1635224	1659004	-	1.1	0.61	0.567715	0.568753	7	223	186	12	6.4813e-05	0.72447	1.4207	0.41842	54	Yes	(1,4]	9
SLC35E2B	SLC	ENST00000617444.5	chr1	1661477	1692795	-	1.2	0.703	0.539401	0.58046	10	162	110	6	0.0026282	0.80302	1.1231	0.48839	54	Yes	(-Inf,1]	9
CDK11A	CDK	ENST00000404249.8	chr1	1702378	1724357	-	1.1	0.602	0.539699	0.565941	6	339	163	27	1.385e-17	1.1347	1.3629	0.93647	54	Yes	(1,4]	9
NADK	NADK	ENST00000341426.9	chr1	1751231	1778470	-	1.1	0.769	0.526146	0.588367	10	277	167	20	1.1284e-10	0.72891	0.98771	0.68389	54	Yes	(-Inf,1]	9
GNB1	GNB	ENST00000378609.9	chr1	1785285	1891087	-	1.2	0.781	0.492754	0.560117	10	64	86	0	0.9992	0.2829	0.956	0	54	Yes	(-Inf,1]	7
CALML6	CALML	ENST00000307786.8	chr1	1915259	1917296	+	1.1	0.619	0.588524	0.553114	7	102	43	11	2.6089e-08	0.98575	1.0054	1.1138	1	No	(-Inf,1]	10
TMEM52	TMEM	ENST00000310991.8	chr1	1917590	1919279	-	1.1	0.71	0.584283	0.671429	10	114	52	3	0.014909	1.1064	1.1614	0.6706	6	Yes	(-Inf,1]	10
CFAP74	CFAP	ENST00000682832.2	chr1	1921956	2003786	-	1.1	0.614	0.562573	0.590244	7	NA	NA	NA	NA	NA	NA	NA	3	Yes	(-Inf,1]	10
GABRD	GABR	ENST00000378585.7	chr1	2019344	2030758	+	1.1	0.734	0.563634	0.632818	10	189	172	1	0.99345	0.64398	1.2409	0.051581	11	Yes	(-Inf,1]	10
PRKCZ	PRKC	ENST00000378567.8	chr1	2050410	2185395	+	1.2	0.742	0.575706	0.569421	10	224	160	7	0.541	0.59365	0.97107	0.21305	28	Yes	(-Inf,1]	10
FAAP20	FAAP	ENST00000378546.9	chr1	2189547	2194772	-	1.1	0.733	0.597863	0.707182	10	NA	NA	NA	NA	NA	NA	NA	48	Yes	(-Inf,1]	10
SKI	SKI	ENST00000378536.5	chr1	2228318	2310213	+	1.1	0.852	0.59351	0.681756	10	349	300	1	0.99901	0.79643	1.4276	0.040872	54	Yes	(-Inf,1]	10
MORN1	MORN	ENST00000378531.8	chr1	2321252	2391554	-	1.1	0.759	0.587039	0.634538	10	308	129	20	1.6137e-11	1.0467	1.004	0.76779	7	Yes	(-Inf,1]	10
RER1	RER	ENST00000605895.6	chr1	2391840	2405436	+	1.2	0.75	0.568023	0.49577	10	55	60	3	0.37879	0.45561	1.2026	0.22281	54	Yes	(-Inf,1]	10
PEX10	PEX	ENST00000447513.7	chr1	2403973	2412564	-	1.2	0.762	0.583759	0.671764	10	229	96	8	0.00054204	1.0562	0.9985	0.47658	53	Yes	(-Inf,1]	10
PLCH2	PLC	ENST00000378486.8	chr1	2476288	2505532	+	1.1	0.673	0.640326	0.644084	9	615	331	35	1.8065e-18	0.86948	1.1103	0.72075	26	No	(-Inf,1]	10
PANK4	PANK	ENST00000378466.9	chr1	2508536	2526596	-	1.1	0.657	0.629606	0.601206	8	362	280	6	0.98325	0.7008	1.176	0.15426	53	Yes	(-Inf,1]	10
HES5	HES	ENST00000378453.4	chr1	2528744	2530263	-	1.1	0.706	0.62672	0.702595	10	49	19	1	0.24882	1.2689	1.1734	0.29515	8	Yes	(-Inf,1]	10
TNFRSF14	TNFRSF	ENST00000355716.5	chr1	2556370	2563829	+	1.1	0.643	0.601246	0.620892	8	151	90	2	0.80752	0.86908	1.1793	0.14078	54	No	(-Inf,1]	10
PRXL2B	PRXL	ENST00000419916.8	chr1	2586776	2591468	+	1.1	0.729	0.5731	0.649916	10	NA	NA	NA	NA	NA	NA	NA	0	Yes	(-Inf,1]	10
MMEL1	MMEL	ENST00000378412.8	chr1	2590638	2633016	-	1.1	0.625	0.564723	0.593162	7	480	203	41	1.2441e-22	0.98394	0.99142	0.76824	1	No	(-Inf,1]	10
ACTRT2	ACTRT	ENST00000378404.4	chr1	3021466	3022903	+	1.3	0.576	0.537648	0.613757	5	256	135	6	0.0004766	1.0735	1.1309	0.70156	1	No	(-Inf,1]	10
PRDM16	PRDM	ENST00000270722.10	chr1	3069202	3438621	+	1.2	0.7	0.571202	0.625946	10	745	447	4	0.99999	0.87043	1.1039	0.081747	8	Yes	(-Inf,1]	10
ARHGEF16	ARHGEF	ENST00000378378.9	chr1	3454664	3481113	+	1.1	0.733	0.594671	0.634742	10	411	195	24	4.7056e-13	0.93866	1.0312	0.72402	18	Yes	(-Inf,1]	10
MEGF6	MEGF	ENST00000356575.9	chr1	3487950	3611508	-	2.1	0.722	0.612631	0.679204	10	923	479	65	3.7965e-34	0.95847	1.133	0.73856	33	Yes	(-Inf,1]	10
TPRG1L	TPRG	ENST00000378344.7	chr1	3625014	3630127	+	1.2	0.724	0.564912	0.595849	10	98	62	10	8.4721e-07	0.80062	1.2479	0.88071	54	Yes	(-Inf,1]	10
WRAP73	WRAP	ENST00000270708.12	chr1	3630769	3650103	-	1.3	0.549	0.55211	0.578453	4	291	145	14	1.4988e-06	0.99882	1.0829	0.51009	54	Yes	(-Inf,1]	10
TP73	TP	ENST00000378295.9	chr1	3652515	3736201	+	1.2	0.759	0.572865	0.635269	10	322	206	3	0.99696	0.74862	1.1096	0.099113	7	Yes	(-Inf,1]	10
CCDC27	CCDC	ENST00000294600.7	chr1	3752449	3771645	+	1.1	0.542	0.559873	0.577372	4	368	174	40	2.8657e-28	1.009	1.0789	1.1008	1	No	(-Inf,1]	10
SMIM1	SMIM	ENST00000642557.4	chr1	3772748	3775956	+	1.1	0.763	0.548451	0.607595	10	31	18	2	0.032962	0.66029	0.8532	0.80418	12	Yes	(-Inf,1]	10
LRRC47	LRRC	ENST00000378251.3	chr1	3778558	3796498	-	1.3	0.577	0.535973	0.638699	5	263	152	2	0.87056	0.83697	1.0763	0.12931	54	Yes	(-Inf,1]	10
CEP104	CEP	ENST00000378230.8	chr1	3812085	3857211	-	1.2	0.698	0.499853	0.483801	9	503	171	28	1.2281e-12	0.9458	0.85152	0.54175	51	Yes	(-Inf,1]	8
DFFB	DFF	ENST00000378209.8	chr1	3857475	3885429	+	1.2	0.721	0.500128	0.586037	10	187	80	10	1.1349e-05	0.91824	0.93834	0.63655	32	Yes	(-Inf,1]	8
C1orf174	C_orf	ENST00000361605.4	chr1	3889132	3900272	-	1.2	0.652	0.528852	0.52459	8	144	60	7	0.0001068	0.99458	1.0247	0.75226	54	Yes	(-Inf,1]	8
AJAP1	AJAP	ENST00000378191.5	chr1	4654608	4792534	+	1.2	0.753	0.508674	0.636731	10	200	106	0	0.99469	0.83022	0.98009	0	6	Yes	(-Inf,1]	9
NPHP4	NPHP	ENST00000378156.9	chr1	5862810	5992425	-	1.2	0.703	0.519795	0.607335	10	910	437	53	1.743e-29	1.0229	1.0999	0.78155	35	Yes	(-Inf,1]	9
KCNAB2	KCN	ENST00000378083.8	chr1	6045887	6101180	+	1.1	0.572	0.551167	0.592147	5	145	106	5	0.79978	0.55002	0.94745	0.18315	42	No	(-Inf,1]	10
CHD5	CHD	ENST00000262450.8	chr1	6101786	6180321	-	1.1	0.714	0.554798	0.59318	10	668	518	9	1	0.56491	1.0029	0.089818	16	Yes	(-Inf,1]	10
RPL22	RPL	ENST00000234875.9	chr1	6185019	6199595	-	2.2	0.579	0.543081	0.439276	5	32	27	2	0.15619	0.44543	0.96881	0.3299	54	Yes	(-Inf,1]	10
RNF207	RNF	ENST00000377939.5	chr1	6206118	6221299	+	1.2	0.668	0.526933	0.627822	9	353	156	23	5.4736e-12	0.93423	0.91207	0.67282	41	Yes	(-Inf,1]	10
ICMT	ICMT	ENST00000343813.10	chr1	6221192	6235964	-	1.2	0.673	0.555286	0.548538	9	54	50	2	0.79377	0.40862	0.88855	0.1431	53	Yes	(-Inf,1]	10
HES3	HES	ENST00000377898.4	chr1	6244178	6245578	+	1.1	0.614	0.565973	0.693405	7	68	46	1	0.27711	0.82145	1.2171	0.26882	0	No	(-Inf,1]	10
GPR153	GPR	ENST00000377893.3	chr1	6247352	6261098	-	1.1	0.752	0.575644	0.698907	10	240	121	11	6.8764e-07	0.88568	0.98471	0.78116	33	Yes	(-Inf,1]	10
ACOT7	ACOT	ENST00000361521.9	chr1	6264271	6393767	-	1.3	0.625	0.544319	0.619048	7	176	131	3	0.75926	0.65853	1.1519	0.16806	49	Yes	(-Inf,1]	10
HES2	HES	ENST00000377834.8	chr1	6415231	6419919	-	1.2	0.697	0.552224	0.733716	9	43	24	4	0.0026323	0.69932	0.77198	0.83641	4	Yes	(-Inf,1]	8
ESPN	ESPN	ENST00000645284.1	chr1	6424775	6460944	+	1.1	0.699	0.577598	0.687329	10	440	183	18	2.8667e-09	1.0106	0.92715	0.62985	13	Yes	(-Inf,1]	10
TNFRSF25	TNFRSF	ENST00000356876.8	chr1	6460785	6466173	-	1.1	0.643	0.600581	0.65949	8	205	107	8	0.0086475	0.73566	0.88278	0.33129	47	Yes	(-Inf,1]	10
PLEKHG5	PLEKH	ENST00000377728.8	chr1	6467121	6491667	-	1.1	0.582	0.598771	0.638861	5	552	288	18	3.3605e-06	0.83677	1.0136	0.3812	44	No	(-Inf,1]	10
NOL9	NOL	ENST00000377705.6	chr1	6521346	6554513	-	2.2	0.605	0.521974	0.508298	6	283	155	9	0.008884	0.77254	1.0757	0.31436	39	Yes	(-Inf,1]	9
TAS1R1	TAS	ENST00000333172.11	chr1	6555306	6579755	+	1.1	0.567	0.52444	0.581156	5	463	212	23	7.3432e-14	0.94834	0.95488	0.82875	1	Yes	(-Inf,1]	9
ZBTB48	ZBTB	ENST00000377674.9	chr1	6579993	6589280	+	1.2	0.645	0.540658	0.59313	8	348	200	12	0.00011507	0.83392	1.1582	0.39718	54	Yes	(-Inf,1]	9
KLHL21	KLHL	ENST00000377658.8	chr1	6590723	6602869	-	1.2	0.682	0.546825	0.686176	9	266	218	12	6.3071e-07	0.7739	1.3586	0.69579	54	Yes	(-Inf,1]	9
PHF13	PHF	ENST00000377648.5	chr1	6613730	6624030	+	1.2	0.737	0.538076	0.570321	10	124	103	0	0.98042	0.64329	1.2644	0	53	Yes	(-Inf,1]	9
THAP3	THAP	ENST00000054650.9	chr1	6624867	6633562	+	1.3	0.531	0.523043	0.594444	3	135	64	4	0.0072819	0.95179	1.0547	0.59925	53	Yes	(-Inf,1]	9
DNAJC11	DNAJ	ENST00000377577.10	chr1	6634169	6701816	-	1.3	0.651	0.4862	0.530357	8	237	139	4	0.99893	0.71455	1.0417	0.10677	53	Yes	(-Inf,1]	7
CAMTA1	CAMTA	ENST00000303635.12	chr1	6785453	7769706	+	2.1	0.735	0.4788	0.571286	10	725	417	7	1	0.71229	0.95666	0.091344	44	Yes	(-Inf,1]	7
VAMP3	VAMP	ENST00000054666.11	chr1	7771295	7781432	+	2.2	0.589	0.419193	0.471947	6	58	32	5	0.0025882	0.9572	1.4466	0.60522	54	Yes	(-Inf,1]	6
PER3	PER	ENST00000377532.8	chr1	7784290	7845177	+	2.1	0.776	0.422764	0.512524	10	701	314	36	1.3661e-17	1.0116	1.0945	0.63671	48	Yes	(-Inf,1]	6
UTS2	UTS	ENST00000361696.10	chr1	7847611	7853065	-	3.3	0.394	0.438273	0.434667	1	69	22	3	0.031612	0.90825	0.77511	0.4957	0	No	(-Inf,1]	6
TNFRSF9	TNFRSF	ENST00000377507.8	chr1	7915870	7940839	-	3.1	0.486	0.450373	0.492188	2	134	56	3	0.32153	0.91545	1.0013	0.23448	0	No	(-Inf,1]	6
PARK7	PARK	ENST00000338639.10	chr1	7961710	7985505	+	2.2	0.605	0.457524	0.498246	6	104	37	1	0.75335	0.9556	0.93095	0.11153	54	Yes	(-Inf,1]	6
ERRFI1	ERRFI	ENST00000377482.10	chr1	8011726	8026309	-	2.1	0.707	0.433117	0.470842	10	211	97	5	0.012152	0.84079	1.0187	0.4192	52	Yes	(-Inf,1]	6
SLC45A1	SLC	ENST00000471889.7	chr1	8318113	8344165	+	2.2	0.613	0.51708	0.629283	7	408	249	12	2.4761e-05	0.81558	1.0263	0.45953	32	Yes	(-Inf,1]	8
RERE	RERE	ENST00000400908.7	chr1	8352403	8817640	-	1.3	0.59	0.42672	0.60987	6	737	453	3	1	0.81038	1.1838	0.046333	54	Yes	(-Inf,1]	4
ENO1	ENO	ENST00000234590.10	chr1	8860999	8878686	-	1.2	0.708	0.486268	0.532567	10	219	109	11	1.914e-05	0.8528	1.0281	0.52198	54	Yes	(-Inf,1]	8
CA6	CA	ENST00000377443.7	chr1	8945867	8975092	+	1.3	0.524	0.475658	0.529666	3	174	67	8	0.00035958	0.9832	0.88331	0.50833	2	No	(-Inf,1]	8
SLC2A7	SLC	ENST00000400906.2	chr1	9002972	9026423	-	1.3	0.528	0.496998	0.589994	3	326	165	28	5.5393e-21	1.0036	1.0926	1.2234	0	No	(1,4]	8
SLC2A5	SLC	ENST00000377424.9	chr1	9035105	9069635	-	3.1	0.508	0.487093	0.569057	3	226	118	17	3.5691e-10	0.75039	0.83673	0.79382	7	No	(1,4]	8
GPR157	GPR	ENST00000377411.5	chr1	9100304	9129102	-	1.2	0.745	0.485926	0.654762	10	204	86	6	0.00097453	1.0126	0.87258	0.60123	18	Yes	(-Inf,1]	8
H6PD	H	ENST00000377403.7	chr1	9234773	9271337	+	1.3	0.682	0.513724	0.623316	9	549	247	17	8.5874e-09	1.1457	1.1514	0.62714	53	Yes	(-Inf,1]	8
SPSB1	SPSB	ENST00000328089.11	chr1	9292893	9369532	+	1.2	0.717	0.535246	0.599757	10	102	84	2	0.51982	0.54542	0.99268	0.18868	45	Yes	(-Inf,1]	8
SLC25A33	SLC	ENST00000302692.7	chr1	9539464	9585173	+	2.2	0.627	0.498208	0.462733	7	144	70	6	0.0059223	0.82238	1.0897	0.41778	30	Yes	(1,4]	8
TMEM201	TMEM	ENST00000340381.11	chr1	9588910	9614877	+	1.1	0.706	0.526584	0.65917	10	350	197	3	0.99004	0.81929	0.97185	0.1108	36	Yes	(-Inf,1]	8
PIK3CD	PIK	ENST00000377346.9	chr1	9651730	9729114	+	1.3	0.596	0.510166	0.607018	6	331	308	5	0.99999	0.5222	1.0877	0.093265	38	Yes	(-Inf,1]	8
CLSTN1	CLSTN	ENST00000377298.9	chr1	9728925	9823965	-	1.2	0.735	0.493354	0.561779	10	525	280	8	0.97757	0.88199	1.0633	0.17051	54	Yes	(-Inf,1]	8
CTNNBIP1	CTNNBIP	ENST00000377263.6	chr1	9848275	9910269	-	2.2	0.716	0.504732	0.609756	10	43	27	3	0.024772	0.79717	1.2957	0.54444	54	Yes	(-Inf,1]	8
LZIC	LZIC	ENST00000377223.6	chr1	9926292	9943391	-	2.2	0.568	0.460946	0.410122	5	69	29	6	0.0011711	0.75185	0.93111	0.57804	53	Yes	(-Inf,1]	6
NMNAT1	NMNAT	ENST00000377205.6	chr1	9943474	9985498	+	2.2	0.574	0.463238	0.460714	5	129	50	4	0.035353	0.85633	0.89142	0.38315	19	Yes	(-Inf,1]	6
RBP7	RBP	ENST00000294435.8	chr1	9997227	10016021	+	2.2	0.584	0.475739	0.474074	5	45	25	1	0.54133	0.63926	0.9451	0.15432	43	Yes	(-Inf,1]	6
UBE4B	UBE	ENST00000343090.11	chr1	10032957	10181239	+	2.2	0.612	0.446783	0.502174	7	488	284	5	1	0.62481	0.95017	0.074661	54	Yes	(-Inf,1]	6
KIF1B	KIF	ENST00000676179.1	chr1	10210569	10381603	+	2.3	0.703	0.431146	0.484865	10	663	348	11	1	0.67649	0.98857	0.10332	53	Yes	(-Inf,1]	6
PGD	PGD	ENST00000270776.13	chr1	10399063	10420511	+	1.2	0.655	0.477816	0.526171	8	220	129	3	0.98788	0.76786	1.1085	0.11301	54	Yes	(-Inf,1]	6
CENPS	CENP	ENST00000309048.8	chr1	10430432	10442808	+	2.2	0.588	0.481884	0.448441	6	NA	NA	NA	NA	NA	NA	NA	48	Yes	(-Inf,1]	6
CORT	CORT	ENST00000377049.4	chr1	10450030	10451998	+	3.1	0.53	0.486088	0.650943	3	92	27	2	0.013143	1.5714	0.96208	2.0858	11	No	(-Inf,1]	6
DFFA	DFF	ENST00000377038.8	chr1	10456521	10472529	-	3.1	0.479	0.473109	0.554217	2	176	71	8	8.6585e-05	0.93399	0.86873	0.64333	53	Yes	(-Inf,1]	6
PEX14	PEX	ENST00000356607.9	chr1	10474949	10630758	+	1.3	0.562	0.472555	0.609347	5	168	112	5	0.22566	0.75912	1.1152	0.24628	54	Yes	(-Inf,1]	6
CASZ1	CASZ	ENST00000377022.8	chr1	10636603	10796646	-	1.1	0.598	0.559647	0.647917	6	866	508	4	1	0.77994	0.97224	0.066338	28	Yes	(-Inf,1]	10
TARDBP	TARDBP	ENST00000240185.8	chr1	11012653	11025492	+	2.3	0.604	0.474578	0.470683	6	74	97	1	0.98542	0.31689	1.102	0.058054	54	Yes	(-Inf,1]	7
MASP2	MASP	ENST00000400897.8	chr1	11026522	11047239	-	2.3	0.582	0.495638	0.524503	5	395	173	24	3.0428e-14	0.9912	1.0713	0.81461	15	No	(-Inf,1]	7
SRM	SRM	ENST00000376957.7	chr1	11054588	11060018	-	1.1	0.683	0.512881	0.618262	9	81	82	4	0.23479	0.45941	1.0591	0.24947	54	Yes	(-Inf,1]	7
EXOSC10	EXOSC	ENST00000376936.9	chr1	11066617	11099869	-	2.2	0.587	0.487051	0.493228	6	453	194	32	1.9676e-14	0.89144	1.0037	0.54919	54	Yes	(-Inf,1]	7
MTOR	MTOR	ENST00000361445.9	chr1	11106534	11262551	-	2.2	0.557	0.449356	0.531373	4	731	548	19	1	0.48901	0.95969	0.12599	53	Yes	(-Inf,1]	7
ANGPTL7	ANGPT	ENST00000376819.4	chr1	11189354	11195981	+	3.1	0.458	0.438713	0.54755	2	201	85	22	9.168e-17	0.97423	1.0677	1.2487	13	No	(-Inf,1]	7
UBIAD1	UBIAD	ENST00000376810.6	chr1	11273197	11288434	+	2.2	0.626	0.488021	0.576205	7	137	106	4	0.019529	0.76474	1.2625	0.44836	38	Yes	(-Inf,1]	8
DISP3	DISP	ENST00000294484.7	chr1	11479154	11537551	+	1.2	0.722	0.518787	0.624791	10	NA	NA	NA	NA	NA	NA	NA	2	Yes	(-Inf,1]	9
FBXO2	FBX	ENST00000354287.5	chr1	11648386	11654429	-	1.1	0.748	0.538515	0.672278	10	164	72	8	0.00021527	0.98016	0.95008	0.55272	46	Yes	(1,4]	9
FBXO44	FBX	ENST00000251547.10	chr1	11654876	11663327	+	1.2	0.747	0.540744	0.609375	10	159	83	11	2.1091e-06	0.9243	1.015	0.6879	53	Yes	(1,4]	9
FBXO6	FBX	ENST00000376753.9	chr1	11664199	11674354	+	1.3	0.623	0.547403	0.586168	7	190	79	5	0.015153	1.0526	1.0259	0.39992	54	Yes	(1,4]	9
MAD2L2	MAD	ENST00000376692.9	chr1	11674479	11681148	-	1.3	0.655	0.550283	0.553459	8	81	48	4	0.082082	0.6153	0.83044	0.31349	54	Yes	(-Inf,1]	9
DRAXIN	DRAXIN	ENST00000294485.6	chr1	11691709	11725857	+	1.2	0.745	0.534784	0.629524	10	161	80	15	1.8935e-10	0.74679	0.85981	0.99562	0	Yes	(-Inf,1]	9
AGTRAP	AGTRAP	ENST00000314340.10	chr1	11736135	11750769	+	1.3	0.577	0.523084	0.602083	5	93	51	2	0.18842	0.87698	1.1313	0.30224	52	Yes	(-Inf,1]	9
C1orf167	C_orf	ENST00000688073.1	chr1	11762192	11789585	+	1.1	0.642	0.528652	0.652874	8	645	247	57	9.1452e-34	0.88374	0.81021	0.84334	1	No	(-Inf,1]	9
MTHFR	MTHFR	ENST00000376590.9	chr1	11785722	11805964	-	1.1	0.649	0.515447	0.577372	8	342	182	20	3.2068e-10	0.87268	1.1377	0.63433	48	Yes	(-Inf,1]	9
CLCN6	CLC	ENST00000346436.11	chr1	11806190	11843130	+	1.2	0.693	0.504244	0.546743	9	439	239	21	6.1077e-08	0.80778	1.0764	0.42226	53	Yes	(-Inf,1]	9
NPPA	NPP	ENST00000376480.7	chr1	11845708	11847783	-	2.2	0.561	0.502698	0.589912	4	100	45	5	0.00054522	1.0776	1.1268	0.91288	7	No	(1,4]	9
NPPB	NPP	ENST00000376468.4	chr1	11857463	11858945	-	1.2	0.635	0.516666	0.632099	8	88	34	7	9.8786e-06	1.0468	0.9781	1.1837	3	Yes	(1,4]	9
KIAA2013	KIAA	ENST00000376572.8	chr1	11919590	11926427	-	1.3	0.6	0.514964	0.665092	6	248	184	6	0.0097782	0.72173	1.0661	0.38251	54	Yes	(-Inf,1]	9
PLOD1	PLOD	ENST00000196061.5	chr1	11934716	11975537	+	1.3	0.621	0.519693	0.593864	7	423	198	30	1.4837e-15	0.94757	1.0441	0.69178	54	Yes	(-Inf,1]	9
MFN2	MFN	ENST00000235329.10	chr1	11980443	12013508	+	1.2	0.662	0.52123	0.546614	9	326	172	5	0.99415	0.77289	1.0532	0.13395	54	Yes	(-Inf,1]	9
MIIP	MIIP	ENST00000235332.6	chr1	12019497	12032045	+	1.3	0.604	0.52582	0.644387	6	257	95	27	1.3121e-20	1.04	0.90677	1.2749	54	Yes	(-Inf,1]	9
TNFRSF8	TNFRSF	ENST00000263932.7	chr1	12063302	12144207	+	1.3	0.552	0.512272	0.629754	4	320	162	6	0.86407	0.8625	0.9706	0.18208	3	Yes	(1,4]	9
TNFRSF1B	TNFRSF	ENST00000376259.7	chr1	12166990	12209220	+	1.3	0.629	0.52922	0.625541	7	235	114	4	0.50201	0.84318	0.9264	0.20822	48	Yes	(1,4]	9
VPS13D	VPS	ENST00000620676.6	chr1	12230029	12512047	+	2.2	0.596	0.432507	0.469203	6	2029	905	55	1.0749e-06	0.85577	0.99611	0.26529	51	Yes	(-Inf,1]	4
DHRS3	DHRS	ENST00000616661.5	chr1	12567909	12618210	-	1.3	0.6	0.511251	0.59956	6	133	78	3	0.22581	0.69854	0.92002	0.26067	53	Yes	(-Inf,1]	8
AADACL4	AADAC	ENST00000376221.2	chr1	12644084	12667076	+	3.1	0.482	0.468449	0.509804	2	275	88	6	0.0001543	1.1719	0.93051	0.89757	0	No	(1,4]	7
AADACL3	AADAC	ENST00000359318.8	chr1	12716109	12728760	+	2.2	0.543	0.423313	0.513889	4	212	92	3	0.011889	1.0688	1.1371	0.74091	0	No	(1,4]	7
C1orf158	C_orf	ENST00000614859.5	chr1	12746199	12763699	+	3.1	0.427	0.438296	0.529915	1	104	50	6	0.00025309	0.96197	1.1409	0.80482	1	No	(-Inf,1]	7
PRAMEF12	PRAME	ENST00000357726.5	chr1	12773737	12777906	+	3.1	0.439	0.452233	0.561983	2	301	158	8	5.2721e-05	1.2009	1.4772	0.69785	0	No	(4, Inf]	7
PRAMEF1	PRAME	ENST00000332296.7	chr1	12791396	12796628	+	3.1	0.409	0.449993	0.516491	1	326	140	14	3.2165e-11	1.3917	1.4315	1.3458	0	No	(4, Inf]	7
PRAMEF11	PRAME	ENST00000619922.1	chr1	12824604	12831410	-	3.1	0.427	0.439777	0.516354	1	365	132	6	0.00061604	1.7109	1.5551	0.66371	0	No	(4, Inf]	7
HNRNPCL1	HNRNP	ENST00000317869.7	chr1	12847376	12848720	-	3.3	0.441	0.444804	0.479592	2	183	46	0	0.37278	1.3303	0.94107	0	0	No	(1,4]	7
PRAMEF2	PRAME	ENST00000240189.2	chr1	12857085	12861909	+	3.1	0.408	0.445571	0.517895	1	392	158	13	4.7446e-10	1.74	1.5723	1.2124	0	No	(4, Inf]	7
PRAMEF4	PRAME	ENST00000235349.6	chr1	12879211	12886201	-	3.1	0.427	0.446359	0.510786	1	390	118	14	1.0209e-11	1.6847	1.3428	1.5324	0	No	(4, Inf]	7
PRAMEF10	PRAME	ENST00000235347.4	chr1	12892895	12898270	-	3.1	0.433	0.452605	0.524211	1	180	66	5	0.0011128	1.3872	1.3143	0.75264	0	No	(4, Inf]	7
PRAMEF6	PRAME	ENST00000376189.5	chr1	12938471	12947580	-	3.1	0.427	0.469826	0.519217	1	107	38	12	2.6109e-11	1.8061	1.6503	2.4732	0	No	(4, Inf]	7
PRAMEF27	PRAME	ENST00000436041.6	chr1	13049475	13056575	-	3.1	0.426	0.451611	0.511482	1	NA	NA	NA	NA	NA	NA	NA	0	No	(4, Inf]	7
HNRNPCL3	HNRNP	ENST00000617807.3	chr1	13060768	13062878	+	3.1	0.452	0.4455	0.485261	2	NA	NA	NA	NA	NA	NA	NA	0	No	(1,4]	7
HNRNPCL2	HNRNP	ENST00000621994.3	chr1	13115487	13116854	-	3.1	0.431	0.460763	0.477324	1	NA	NA	NA	NA	NA	NA	NA	0	No	(1,4]	7
PRAMEF26	PRAME	ENST00000624207.2	chr1	13148906	13156009	-	3.1	0.432	0.461219	0.517049	1	102	34	8	3.3135e-07	1.4526	1.3019	1.7162	0	No	(4, Inf]	7
HNRNPCL4	HNRNP	ENST00000323770.8	chr1	13163913	13165631	-	3.1	0.442	0.447774	0.486395	2	NA	NA	NA	NA	NA	NA	NA	0	No	(1,4]	7
PRAMEF9	PRAME	ENST00000415919.3	chr1	13171847	13179459	+	3.1	0.431	0.45159	0.515658	1	NA	NA	NA	NA	NA	NA	NA	0	No	(4, Inf]	7
PRAMEF13	PRAME	ENST00000625019.3	chr1	13196187	13201409	-	3.1	0.41	0.454004	0.522105	1	71	16	0	0.29184	1.3093	0.66687	0	0	No	(4, Inf]	7
PRAMEF33	PRAME	ENST00000437300.2	chr1	13303538	13308907	+	3.1	0.433	0.465802	0.524912	1	NA	NA	NA	NA	NA	NA	NA	0	No	(4, Inf]	7
PRAMEF15	PRAME	ENST00000376152.2	chr1	13315580	13322598	+	3.1	0.427	0.456347	0.51357	1	3	2	0	0.32928	0.89202	1.7724	0	0	No	(4, Inf]	7
PRAMEF14	PRAME	ENST00000334600.7	chr1	13341891	13347134	-	3.1	0.413	0.464222	0.515789	1	92	49	0	0.29026	1.1923	1.4579	0	0	No	(4, Inf]	7
PRAMEF17	PRAME	ENST00000376098.4	chr1	13389631	13392629	+	3.1	0.512	0.462716	0.515789	3	133	57	9	5.3177e-08	1.1099	1.2327	1.7023	0	No	(4, Inf]	7
LRRC38	LRRC	ENST00000376085.4	chr1	13474972	13514003	-	2.2	0.61	0.489212	0.653107	7	112	65	2	0.14423	0.72231	0.87049	0.34265	4	Yes	(-Inf,1]	7
PDPN	PDPN	ENST00000621990.5	chr1	13583831	13617957	+	1.3	0.574	0.455983	0.527607	5	158	79	7	0.00032048	1.1233	1.3648	0.61331	37	Yes	(-Inf,1]	7
PRDM2	PRDM	ENST00000311066.10	chr1	13700187	13825079	+	2.2	0.635	0.43289	0.474113	8	845	415	7	0.99996	0.90046	1.1373	0.11814	52	Yes	(-Inf,1]	5
KAZN	KAZN	ENST00000376030.7	chr1	14598684	15118043	+	1.2	0.691	0.488924	0.630155	9	350	216	8	0.59671	0.7076	0.9959	0.21123	38	Yes	(-Inf,1]	8
TMEM51	TMEM	ENST00000376008.3	chr1	15153746	15220478	+	1.2	0.711	0.477924	0.591864	10	140	77	2	0.30495	0.90229	1.0447	0.24296	37	Yes	(-Inf,1]	8
FHAD1	FHAD	ENST00000688493.1	chr1	15247222	15398328	+	2.2	0.591	0.479304	0.499324	6	97	43	7	0.00013667	0.75297	0.74184	0.71888	1	Yes	(-Inf,1]	8
EFHD2	EFH	ENST00000375980.9	chr1	15409887	15430339	+	1.2	0.709	0.518055	0.640387	10	96	56	4	0.0090981	0.75893	1.0231	0.55969	53	Yes	(-Inf,1]	8
CTRC	CTRC	ENST00000375949.5	chr1	15438442	15449242	+	1.3	0.52	0.514885	0.608426	3	168	72	17	1.2851e-12	1.0294	1.0301	1.1459	1	No	(-Inf,1]	8
CELA2A	CELA	ENST00000359621.5	chr1	15456731	15472091	+	3.1	0.476	0.492993	0.6	2	172	83	21	1.9736e-16	0.99232	1.0504	1.3288	1	No	(1,4]	8
CELA2B	CELA	ENST00000375910.8	chr1	15476103	15491395	+	3.1	0.464	0.485358	0.591358	2	183	89	11	2.5651e-06	1.0936	1.148	0.67191	1	No	(1,4]	8
CASP9	CASP	ENST00000333868.10	chr1	15491400	15524215	-	1.2	0.732	0.469396	0.56195	10	239	94	11	7.3826e-06	0.99511	0.97005	0.58845	49	Yes	(-Inf,1]	8
DNAJC16	DNAJ	ENST00000375847.8	chr1	15526847	15571733	+	3.1	0.553	0.460047	0.461047	4	412	167	24	3.6232e-11	0.94947	0.97057	0.55678	37	Yes	(-Inf,1]	6
AGMAT	AGMAT	ENST00000375826.4	chr1	15571698	15585051	-	2.2	0.586	0.459015	0.606232	6	162	68	11	1.2369e-07	0.83722	0.90196	0.93713	7	Yes	(-Inf,1]	6
DDI2	DDI	ENST00000480945.6	chr1	15617457	15669044	+	2.2	0.601	0.450727	0.515833	6	115	94	1	0.99819	0.49576	1.1266	0.043781	43	Yes	(-Inf,1]	6
RSC1A1	RSC	ENST00000345034.2	chr1	15659712	15662033	+	3.3	0.359	0.448596	0.428263	1	335	118	19	2.3498e-13	1.0381	0.98144	1.039	0	No	(-Inf,1]	6
PLEKHM2	PLEKH	ENST00000375799.8	chr1	15684319	15734769	+	1.1	0.753	0.519642	0.606536	10	467	270	17	1.7077e-05	0.77108	1.0044	0.3605	54	Yes	(-Inf,1]	6
SLC25A34	SLC	ENST00000294454.6	chr1	15736257	15741392	+	1.1	0.633	0.565467	0.657923	8	181	79	11	4.7127e-07	1.0474	1.0336	0.81355	20	No	(-Inf,1]	10
TMEM82	TMEM	ENST00000375782.2	chr1	15742498	15747982	+	1.3	0.592	0.569948	0.668605	6	215	106	11	3.0094e-07	1.0086	0.98147	0.85313	4	No	(-Inf,1]	10
FBLIM1	FBLIM	ENST00000375766.8	chr1	15758794	15786589	+	1.2	0.695	0.534559	0.631016	9	198	88	8	5.3941e-05	0.9002	0.96458	0.69527	37	Yes	(-Inf,1]	8
SPEN	SPEN	ENST00000375759.8	chr1	15847706	15940456	+	1.2	0.669	0.456876	0.519327	9	1697	822	4	1	0.82093	1.0144	0.03101	54	Yes	(-Inf,1]	4
ZBTB17	ZBTB	ENST00000375743.9	chr1	15941868	15976101	-	1.3	0.51	0.492277	0.626451	3	289	207	6	0.97933	0.54428	0.86372	0.15656	54	Yes	(-Inf,1]	9
SRARP	SRARP	ENST00000329454.2	chr1	16004235	16008807	+	1.3	0.527	0.540607	0.619608	3	NA	NA	NA	NA	NA	NA	NA	0	No	(-Inf,1]	9
HSPB7	HSP	ENST00000311890.14	chr1	16014028	16018043	-	1.1	0.61	0.567676	0.614035	7	108	65	3	0.016292	0.89067	1.1935	0.64569	39	No	(-Inf,1]	9
CLCNKA	CLC	ENST00000331433.5	chr1	16022035	16034050	+	1.1	0.609	0.574909	0.598353	7	406	210	29	4.2296e-17	1.0478	1.248	0.81818	7	No	(1,4]	9
CLCNKB	CLC	ENST00000375679.9	chr1	16043781	16057308	+	1.1	0.623	0.583783	0.599322	7	432	200	35	1.4025e-22	1.0791	1.2144	0.93478	6	No	(1,4]	9
FAM131C	FAM	ENST00000375662.5	chr1	16057768	16073651	-	1.3	0.643	0.569054	0.654804	8	155	72	5	0.011477	1.045	1.0858	0.42444	16	Yes	(-Inf,1]	9
EPHA2	EPH	ENST00000358432.8	chr1	16124336	16156069	-	1.3	0.587	0.544456	0.618901	6	508	281	17	1.073e-05	0.82376	1.0651	0.37025	37	Yes	(-Inf,1]	9
ARHGEF19	ARHGEF	ENST00000270747.8	chr1	16197853	16212652	-	1.3	0.576	0.540857	0.638439	5	401	162	33	3.9492e-20	0.87326	0.86019	0.86073	30	No	(-Inf,1]	9
CPLANE2	CPLANE	ENST00000375599.8	chr1	16231691	16237183	-	1.3	0.549	0.5091	0.620335	4	NA	NA	NA	NA	NA	NA	NA	0	Yes	(-Inf,1]	9
FBXO42	FBX	ENST00000375592.8	chr1	16246839	16352480	-	2.2	0.613	0.459166	0.525534	7	298	156	4	0.99503	0.71188	1.0113	0.11991	43	Yes	(-Inf,1]	7
SZRD1	SZRD	ENST00000401088.9	chr1	16367241	16398145	+	1.3	0.52	0.49	0.581699	3	81	35	1	0.59651	0.85135	0.90768	0.1416	54	Yes	(-Inf,1]	7
SPATA21	SPATA	ENST00000335496.5	chr1	16398642	16437424	-	1.3	0.499	0.496621	0.595745	3	274	121	25	1.1342e-17	1.0013	1.0976	1.0733	1	No	(-Inf,1]	7
NECAP2	NECAP	ENST00000337132.10	chr1	16440723	16460078	+	1.3	0.594	0.491284	0.588384	6	150	73	14	1.9626e-09	0.93977	1.0958	0.92969	54	Yes	(-Inf,1]	7
CROCC	CROCC	ENST00000375541.10	chr1	16921930	16972964	+	1.3	0.585	0.546727	0.679055	6	1171	518	55	1.2656e-24	1.0293	1.0352	0.56739	49	No	(-Inf,1]	10
MFAP2	MFAP	ENST00000375535.4	chr1	16974501	16980620	-	1.1	0.66	0.571589	0.585145	9	81	37	10	4.2671e-06	0.72579	0.82955	0.72403	27	Yes	(-Inf,1]	10
ATP13A2	ATP	ENST00000326735.13	chr1	16985957	17011928	-	1.3	0.651	0.537508	0.634208	8	624	342	24	8.9582e-09	0.85417	1.0377	0.41503	53	Yes	(-Inf,1]	10
SDHB	SDH	ENST00000375499.8	chr1	17018721	17054032	-	2.2	0.6	0.484428	0.498221	6	158	52	9	0.00024397	1.0231	0.99574	0.47277	54	Yes	(-Inf,1]	6
PADI2	PADI	ENST00000375486.9	chr1	17066760	17119451	-	1.2	0.652	0.494698	0.586587	8	385	172	22	4.9471e-11	0.93217	0.98395	0.62389	25	Yes	(4, Inf]	8
PADI1	PADI	ENST00000375471.5	chr1	17205127	17246007	+	1.3	0.552	0.518354	0.570281	4	446	185	26	2.0388e-15	1.1497	1.1567	0.81849	4	No	(4, Inf]	8
PADI3	PADI	ENST00000375460.3	chr1	17249097	17284233	+	1.3	0.559	0.507212	0.580952	4	400	167	20	2.3615e-10	0.97655	0.96466	0.64899	2	No	(4, Inf]	8
PADI4	PADI	ENST00000375448.4	chr1	17308196	17364004	+	2.2	0.557	0.490587	0.573293	4	396	165	27	4.6001e-16	1.011	0.94557	0.82412	3	No	(4, Inf]	8
PADI6	PADI	ENST00000619609.1	chr1	17372195	17401699	+	1.3	0.573	0.517068	0.546283	5	NA	NA	NA	NA	NA	NA	NA	0	No	(4, Inf]	8
RCC2	RCC	ENST00000375436.9	chr1	17406759	17439677	-	1.3	0.55	0.512796	0.599745	4	139	123	4	0.95567	0.48594	1.0791	0.14599	54	Yes	(-Inf,1]	8
ARHGEF10L	ARHGEF	ENST00000361221.8	chr1	17539697	17697869	+	1.2	0.714	0.537767	0.628906	10	672	351	18	0.00047308	0.84938	1.0254	0.29777	52	Yes	(-Inf,1]	8
ACTL8	ACT	ENST00000375406.2	chr1	17755332	17827063	+	3.1	0.452	0.490508	0.595822	2	199	122	1	0.31835	0.83892	1.1716	0.23921	1	No	(-Inf,1]	8
IGSF21	IGSF	ENST00000251296.4	chr1	18107797	18378483	+	1.3	0.641	0.497462	0.611823	8	296	129	5	0.20912	0.94843	0.97078	0.24948	16	Yes	(-Inf,1]	8
KLHDC7A	KLHDC	ENST00000400664.3	chr1	18480929	18485974	+	2.2	0.573	0.473249	0.652528	5	486	226	26	4.9895e-19	0.9392	0.96796	1.1547	2	No	(-Inf,1]	8
PAX7	PAX	ENST00000420770.7	chr1	18630845	18748866	+	1.2	0.594	0.506877	0.63307	6	292	167	5	0.14469	0.87609	1.1594	0.26527	0	Yes	(-Inf,1]	8
ALDH4A1	ALDH	ENST00000375341.8	chr1	18871429	18902555	-	1.3	0.64	0.537436	0.617021	8	357	150	13	1.3725e-05	1.007	0.96172	0.4492	52	Yes	(-Inf,1]	8
IFFO2	IFFO	ENST00000455833.7	chr1	18904279	18956676	-	2.1	0.728	0.525504	0.640283	10	145	86	4	0.72617	0.56369	0.81161	0.18352	46	Yes	(-Inf,1]	8
UBR4	UBR	ENST00000375254.8	chr1	19074509	19210266	-	1.3	0.598	0.455444	0.517233	6	2000	1142	16	1	0.70065	1.0172	0.062772	54	Yes	(-Inf,1]	5
EMC1	EMC	ENST00000477853.6	chr1	19215659	19251524	-	2.1	0.644	0.467455	0.536217	8	493	205	46	6.7281e-26	0.84271	0.87235	0.78902	51	Yes	(-Inf,1]	9
MRTO4	MRTO	ENST00000330263.5	chr1	19251804	19260128	+	1.3	0.618	0.488855	0.526389	7	139	53	0	0.98629	1.0088	1.0157	0	53	Yes	(-Inf,1]	9
AKR7A3	AKR	ENST00000361640.5	chr1	19282572	19288770	-	2.2	0.617	0.492331	0.626506	7	217	112	24	1.0209e-19	1.0322	1.217	1.5521	11	Yes	(1,4]	9
AKR7A2	AKR	ENST00000235835.8	chr1	19303964	19312144	-	1.2	0.741	0.511327	0.638889	10	211	99	15	1.9938e-10	1.0841	1.1152	0.99174	54	Yes	(1,4]	9
SLC66A1	SLC	ENST00000375153.8	chr1	19312325	19329300	+	1.2	0.732	0.524166	0.61758	10	NA	NA	NA	NA	NA	NA	NA	0	Yes	(-Inf,1]	9
CAPZB	CAPZ	ENST00000264202.8	chr1	19338774	19485539	-	1.2	0.74	0.496338	0.505495	10	58	55	2	0.91165	0.36703	0.89592	0.1204	54	Yes	(-Inf,1]	7
MICOS10	MICOS	ENST00000322753.7	chr1	19596978	19629820	+	3.1	0.553	0.464583	0.464135	4	NA	NA	NA	NA	NA	NA	NA	0	Yes	(-Inf,1]	7
NBL1	NBL	ENST00000375136.8	chr1	19644310	19658452	+	1.2	0.744	0.515809	0.64652	10	78	48	3	0.059018	0.61875	0.88305	0.39628	51	Yes	(-Inf,1]	8
HTR6	HTR	ENST00000289753.2	chr1	19664874	19680966	+	1.3	0.662	0.533726	0.681784	9	276	154	7	0.00018524	0.94356	1.0982	0.67952	0	Yes	(-Inf,1]	8
TMCO4	TMCO	ENST00000294543.11	chr1	19682239	19799916	-	1.3	0.662	0.494003	0.607874	9	377	169	31	1.6674e-20	0.97406	0.98712	0.96677	36	Yes	(-Inf,1]	8
RNF186	RNF	ENST00000375121.4	chr1	19814028	19815283	-	1.3	0.504	0.457204	0.635965	3	142	77	2	0.082589	1.0376	1.2217	0.45428	4	No	(-Inf,1]	8
OTUD3	OTUD	ENST00000375120.4	chr1	19882394	19912945	+	2.2	0.568	0.443769	0.516291	5	169	61	10	3.5645e-05	0.84737	0.8359	0.54379	41	Yes	(-Inf,1]	5
PLA2G2E	PLA	ENST00000375116.3	chr1	19920008	19923617	-	1.3	0.589	0.448208	0.599068	6	87	34	7	2.4363e-05	0.91742	0.84311	0.98866	0	No	(-Inf,1]	5
PLA2G5	PLA	ENST00000375108.4	chr1	20070193	20091911	+	3.1	0.498	0.460568	0.573141	2	82	30	7	5.3834e-05	0.91869	0.79893	0.85281	18	No	(1,4]	8
PLA2G2D	PLA	ENST00000375105.8	chr1	20111938	20119536	-	3.1	0.484	0.479704	0.577626	2	94	40	7	1.8079e-05	1.125	1.2135	1.0473	0	No	(1,4]	8
PLA2G2F	PLA	ENST00000375102.4	chr1	20139322	20150381	+	1.3	0.545	0.503284	0.58805	4	134	47	8	2.7094e-06	1.0715	0.91564	1.1229	2	No	(1,4]	8
PLA2G2C	PLA	ENST00000679259.1	chr1	20163054	20186518	-	1.3	0.524	0.506357	0.555556	3	81	34	3	0.035718	1.0107	0.97957	0.47361	0	No	(1,4]	8
UBXN10	UBXN	ENST00000375099.4	chr1	20186095	20196050	+	1.3	0.633	0.482962	0.524318	8	151	64	4	0.013862	0.94766	1.0042	0.49402	8	Yes	(-Inf,1]	8
VWA5B1	VW	ENST00000289815.13	chr1	20290874	20359518	+	2.2	0.563	0.49968	0.602248	5	602	249	49	9.1392e-33	0.89434	0.85123	1.0027	2	No	(-Inf,1]	8
CAMK2N1	CAMK	ENST00000375078.4	chr1	20482390	20486210	-	1.2	0.714	0.502917	0.603376	10	14	12	1	0.16681	0.35443	0.68212	0.43326	50	Yes	(-Inf,1]	8
MUL1	MUL	ENST00000264198.5	chr1	20499447	20508151	-	1.3	0.545	0.490069	0.565628	4	176	104	11	1.9108e-06	0.83407	1.1368	0.69601	54	Yes	(-Inf,1]	8
FAM43B	FAM	ENST00000332947.6	chr1	20552572	20555020	+	1.3	0.632	0.486005	0.742424	8	92	50	2	0.10664	0.84686	0.99356	0.39757	14	Yes	(-Inf,1]	8
CDA	CDA	ENST00000375071.4	chr1	20589096	20618903	+	2.2	0.571	0.47888	0.564626	5	75	28	4	0.0081038	0.908	0.81123	0.5798	30	No	(-Inf,1]	8
PINK1	PINK	ENST00000321556.5	chr1	20633457	20651511	+	2.2	0.583	0.493564	0.627721	5	308	166	18	1.8749e-10	0.97954	1.1889	0.76592	53	Yes	(-Inf,1]	8
DDOST	DDOST	ENST00000602624.7	chr1	20651776	20661369	-	2.2	0.631	0.501837	0.553788	7	239	133	9	0.00061409	0.86662	1.1091	0.4191	54	Yes	(-Inf,1]	8
KIF17	KIF	ENST00000400463.8	chr1	20664013	20718007	-	1.2	0.686	0.523694	0.615808	9	602	287	32	3.7556e-18	0.96773	1.0203	0.78398	10	Yes	(-Inf,1]	10
SH2D5	SH	ENST00000444387.7	chr1	20719730	20732703	-	1.3	0.589	0.50771	0.669025	6	240	109	14	6.4459e-08	0.88362	0.95168	0.69958	10	Yes	(-Inf,1]	10
HP1BP3	HP	ENST00000438032.6	chr1	20740265	20787307	-	2.3	0.634	0.454906	0.472323	8	186	125	3	0.98422	0.63572	1.1254	0.11615	54	Yes	(-Inf,1]	3
EIF4G3	EIF	ENST00000602326.6	chr1	20806478	21176897	-	2.1	0.626	0.401361	0.466301	7	605	302	4	1	0.71313	0.99639	0.04915	54	Yes	(-Inf,1]	3
ECE1	ECE	ENST00000374893.11	chr1	21217249	21290463	-	1.3	0.656	0.506355	0.573281	8	315	186	7	0.95987	0.69508	0.99163	0.17113	54	Yes	(-Inf,1]	8
NBPF3	NBPF	ENST00000318249.10	chr1	21440136	21484900	+	2.2	0.571	0.466707	0.504206	5	307	105	31	8.0766e-19	1.0048	0.86357	0.85274	2	Yes	(-Inf,1]	8
ALPL	ALPL	ENST00000374840.8	chr1	21509422	21578410	+	1.2	0.691	0.521624	0.594921	9	266	161	10	0.0003636	0.80395	1.0745	0.40858	43	Yes	(-Inf,1]	8
RAP1GAP	RAP	ENST00000374765.9	chr1	21596220	21669357	-	1.1	0.704	0.538823	0.589357	10	308	201	8	0.84376	0.69298	1.0337	0.19354	32	Yes	(-Inf,1]	8
USP48	USP	ENST00000308271.14	chr1	21678297	21783149	-	2.2	0.634	0.445593	0.425997	8	256	179	5	1	0.47175	0.9339	0.076433	54	Yes	(-Inf,1]	8
LDLRAD2	LDLRAD	ENST00000344642.7	chr1	21812264	21825225	+	3.1	0.515	0.526008	0.669109	3	161	81	7	0.00021385	1.0436	1.0964	0.66158	15	No	(-Inf,1]	8
HSPG2	HSPG	ENST00000374695.8	chr1	21822243	21937310	-	1.1	0.737	0.542931	0.645871	10	2571	1249	78	1.0376e-19	0.93887	1.0513	0.34121	38	Yes	(-Inf,1]	8
CELA3B	CELA	ENST00000337107.11	chr1	21977021	21989354	+	2.2	0.525	0.502511	0.615006	3	208	80	17	2.4372e-12	1.1708	1.1104	1.0936	2	No	(1,4]	8
CELA3A	CELA	ENST00000290122.8	chr1	22001656	22012542	+	2.2	0.534	0.490031	0.597786	3	196	87	14	8.0514e-09	1.1719	1.2629	0.83248	5	No	(1,4]	8
CDC42	CDC	ENST00000656825.1	chr1	22052708	22101360	+	2.2	0.626	0.452834	0.439236	7	17	45	1	0.78728	0.16302	1.122	0.10554	54	Yes	(-Inf,1]	8
WNT4	WNT	ENST00000290167.11	chr1	22117312	22143097	-	1.2	0.807	0.516712	0.633523	10	152	103	4	0.12766	0.69363	1.0504	0.28443	10	Yes	(-Inf,1]	8
ZBTB40	ZBTB	ENST00000375647.5	chr1	22451850	22531154	+	2.2	0.588	0.445021	0.512903	6	564	255	25	1.0543e-10	0.87834	0.9764	0.49643	44	Yes	(-Inf,1]	4
EPHA8	EPH	ENST00000166244.8	chr1	22563488	22603595	+	1.2	0.696	0.547494	0.651425	9	642	261	24	1.834e-10	0.92448	0.8855	0.506	0	Yes	(1,4]	9
C1QA	C	ENST00000374642.8	chr1	22636627	22639678	+	1.3	0.519	0.523138	0.628726	3	106	58	5	0.0038204	0.7032	0.9117	0.54902	51	No	(-Inf,1]	9
C1QC	C1QC	ENST00000374640.9	chr1	22643632	22648108	+	1.3	0.584	0.51709	0.631436	5	132	86	3	0.048591	0.89959	1.1515	0.42387	51	No	(-Inf,1]	9
C1QB	C1QB	ENST00000509305.6	chr1	22653235	22661637	+	1.3	0.559	0.519023	0.601852	4	116	74	2	0.15392	0.71488	1.09	0.3322	52	No	(-Inf,1]	9
EPHB2	EPH	ENST00000374630.8	chr1	22710838	22921500	+	1.2	0.747	0.510044	0.589328	10	465	267	3	0.99997	0.72717	0.99493	0.071037	4	Yes	(1,4]	9
TEX46	TEX	ENST00000566855.4	chr1	23010833	23015852	-	3.1	0.369	0.424035	0.489071	1	NA	NA	NA	NA	NA	NA	NA	0	No	(-Inf,1]	5
KDM1A	KDM	ENST00000400181.9	chr1	23019467	23083689	+	3.2	0.565	0.414929	0.507792	5	174	141	7	0.99667	0.38263	0.8451	0.14688	54	Yes	(-Inf,1]	5
HTR1D	HTR	ENST00000374619.2	chr1	23191894	23217502	-	1.2	0.655	0.480994	0.559083	8	221	97	6	0.00064061	0.98313	0.96561	0.65812	1	Yes	(-Inf,1]	8
HNRNPR	HNRNP	ENST00000302271.11	chr1	23304687	23344284	-	2.3	0.664	0.406654	0.467403	9	174	112	2	0.99935	0.47803	0.89462	0.066666	54	Yes	(-Inf,1]	2
ZNF436	ZNF	ENST00000314011.9	chr1	23359447	23369836	-	3.1	0.478	0.461938	0.474168	2	218	100	10	5.1273e-05	0.83064	1.0784	0.51782	47	No	(-Inf,1]	8
TCEA3	TCEA	ENST00000450454.7	chr1	23380908	23424748	-	2.2	0.64	0.485401	0.538682	8	168	76	7	0.0045078	0.81305	1.006	0.38887	38	Yes	(-Inf,1]	8
ASAP3	ASAP	ENST00000336689.8	chr1	23428562	23484179	-	1.2	0.721	0.494201	0.598451	10	435	191	27	8.33e-12	0.83295	0.85915	0.51535	50	Yes	(-Inf,1]	8
E2F2	E_F	ENST00000361729.3	chr1	23506437	23531233	-	1.3	0.587	0.50365	0.625571	6	196	128	4	0.25505	0.8187	1.1068	0.24501	7	Yes	(-Inf,1]	8
ID3	ID	ENST00000374561.6	chr1	23557925	23559501	-	1.3	0.553	0.486816	0.638889	4	92	60	0	0.72177	1.348	1.8448	0	53	Yes	(-Inf,1]	8
RPL11	RPL	ENST00000643754.2	chr1	23691805	23696835	+	3.1	0.532	0.466291	0.504655	3	51	44	0	0.96088	0.51972	1.3073	0	54	Yes	(-Inf,1]	8
ELOA	ELO	ENST00000613537.5	chr1	23743470	23762059	+	2.2	0.648	0.461532	0.504959	8	NA	NA	NA	NA	NA	NA	NA	54	Yes	(-Inf,1]	8
PITHD1	PITHD	ENST00000246151.9	chr1	23778417	23788232	+	2.2	0.604	0.494993	0.517296	6	66	36	5	0.0080936	0.65616	0.99403	0.45894	54	Yes	(-Inf,1]	8
LYPLA2	LYPLA	ENST00000374514.8	chr1	23791144	23795539	+	1.3	0.57	0.49909	0.594828	5	88	62	1	0.94955	0.60401	1.0514	0.072416	54	Yes	(-Inf,1]	8
GALE	GALE	ENST00000617979.5	chr1	23795598	23800754	-	1.1	0.66	0.499166	0.582617	9	217	85	16	1.4757e-10	1.0635	0.99795	0.91436	42	Yes	(-Inf,1]	8
HMGCL	HMGCL	ENST00000374490.8	chr1	23801884	23825429	-	1.3	0.551	0.48146	0.522495	4	157	67	11	2.5638e-06	0.9018	1.0201	0.67195	54	Yes	(-Inf,1]	8
FUCA1	FUCA	ENST00000374479.4	chr1	23845076	23868290	-	2.3	0.597	0.455295	0.526053	6	218	98	16	2.6956e-08	0.85137	0.97382	0.62144	53	Yes	(-Inf,1]	8
CNR2	CNR	ENST00000374472.5	chr1	23870514	23913362	-	3.1	0.488	0.471566	0.558633	2	173	88	8	6.5369e-06	0.86448	1.0435	0.97047	2	No	(-Inf,1]	8
PNRC2	PNRC	ENST00000334351.8	chr1	23959827	23963462	+	2.3	0.652	0.423828	0.4	8	10	7	0	0.33763	0.84788	1.5689	0	54	Yes	(-Inf,1]	8
SRSF10	SRSF	ENST00000492112.3	chr1	23964346	23980327	-	3.2	0.566	0.432428	0.439797	5	6	2	0	0.42275	0.51447	0.51721	0	53	Yes	(-Inf,1]	8
MYOM3	MYOM	ENST00000374434.4	chr1	24056040	24112135	-	1.3	0.567	0.499684	0.577422	5	908	378	76	1.4264e-47	1.0629	1.0438	0.91409	5	No	(-Inf,1]	8
IL22RA1	IL	ENST00000270800.2	chr1	24119770	24143140	-	1.3	0.544	0.506188	0.584928	4	320	142	8	0.0056855	0.97219	0.99529	0.34752	7	No	(-Inf,1]	8
IFNLR1	IFN	ENST00000327535.6	chr1	24154167	24187289	-	1.2	0.659	0.47962	0.600768	8	257	113	4	0.062532	0.87371	0.88023	0.33363	11	Yes	(-Inf,1]	8
GRHL3	GRHL	ENST00000361548.9	chr1	24319356	24355318	+	1.3	0.493	0.487006	0.546711	2	284	143	3	0.99292	0.78912	0.96115	0.10716	4	No	(-Inf,1]	8
STPG1	STPG	ENST00000337248.9	chr1	24356998	24413782	-	3.1	0.541	0.460406	0.464677	4	183	71	15	1.2043e-09	0.94941	0.92063	0.8696	5	Yes	(-Inf,1]	6
NIPAL3	NIPAL	ENST00000374399.9	chr1	24415801	24472976	+	2.2	0.544	0.437042	0.530713	4	218	116	10	6.9573e-05	0.87934	1.0627	0.4975	38	Yes	(-Inf,1]	6
RCAN3	RCAN	ENST00000374395.9	chr1	24502835	24541040	+	2.1	0.689	0.448183	0.480716	9	109	58	7	0.00015715	0.8441	1.0996	0.70058	23	Yes	(-Inf,1]	6
NCMAP	NCMAP	ENST00000374392.3	chr1	24556086	24609328	+	2.2	0.635	0.458389	0.556634	8	60	30	2	0.040542	0.93508	1.127	0.69492	5	Yes	(-Inf,1]	6
SRRM1	SRRM	ENST00000323848.14	chr1	24643301	24673281	+	2.1	0.657	0.441248	0.503867	8	426	214	3	1	0.82028	1.1653	0.05643	54	Yes	(-Inf,1]	6
CLIC4	CLIC	ENST00000374379.9	chr1	24745446	24844321	+	2.1	0.661	0.439731	0.437008	9	105	53	6	0.0010866	0.8048	1.0543	0.58737	53	Yes	(-Inf,1]	6
RUNX3	RUNX	ENST00000308873.11	chr1	24899510	24930276	-	1.2	0.733	0.519142	0.677083	10	155	133	2	0.84295	0.54885	1.0344	0.13455	9	Yes	(-Inf,1]	9
SYF2	SYF	ENST00000236273.9	chr1	25222275	25232502	-	3.1	0.529	0.458881	0.448087	3	128	56	6	0.0056136	0.93809	1.1768	0.42189	54	Yes	(-Inf,1]	7
RSRP1	RSRP	ENST00000243189.12	chr1	25242248	25247454	-	2.2	0.618	0.452867	0.548683	7	NA	NA	NA	NA	NA	NA	NA	54	Yes	(-Inf,1]	7
RHD	RHD	ENST00000328664.9	chr1	25272508	25330445	+	3.1	0.482	0.458036	0.535885	2	226	97	10	2.8534e-05	1.0629	1.0652	0.5606	0	No	(-Inf,1]	7
TMEM50A	TMEM	ENST00000374358.5	chr1	25338333	25362361	+	2.1	0.639	0.444899	0.421941	8	69	20	3	0.16293	0.78884	0.72902	0.28719	54	Yes	(-Inf,1]	7
RHCE	RHC	ENST00000294413.13	chr1	25362248	25420825	-	3.1	0.485	0.451495	0.536683	2	211	95	8	0.0011629	0.92493	0.98074	0.42587	0	No	(-Inf,1]	7
MACO1	MACO	ENST00000374343.5	chr1	25430896	25500209	+	2.1	0.639	0.437102	0.452632	8	NA	NA	NA	NA	NA	NA	NA	0	Yes	(-Inf,1]	4
LDLRAP1	LDLRAP	ENST00000374338.5	chr1	25543605	25568886	+	1.3	0.613	0.528048	0.604099	7	174	74	10	6.5037e-06	1.0439	0.96622	0.68577	49	Yes	(-Inf,1]	9
MAN1C1	MAN	ENST00000374332.9	chr1	25616790	25784450	+	1.2	0.767	0.490439	0.602747	10	278	173	8	0.20933	0.75613	1.0759	0.24044	34	Yes	(-Inf,1]	8
SELENON	SELENO	ENST00000361547.7	chr1	25800192	25818221	+	1.2	0.713	0.512076	0.626622	10	NA	NA	NA	NA	NA	NA	NA	54	Yes	(-Inf,1]	8
MTFR1L	MTFR	ENST00000374303.7	chr1	25819953	25832938	+	2.2	0.617	0.48945	0.52446	7	128	76	3	0.31279	0.77124	1.1565	0.23646	54	Yes	(-Inf,1]	8
AUNIP	AUNIP	ENST00000374298.4	chr1	25834005	25859457	-	2.2	0.549	0.487144	0.475791	4	166	65	13	3.4534e-09	0.93682	0.97072	1.0016	2	Yes	(-Inf,1]	8
PAQR7	PAQR	ENST00000675840.1	chr1	25861483	25875708	-	2.2	0.684	0.475298	0.591739	9	175	90	7	0.00028797	0.81705	0.91558	0.62574	47	Yes	(-Inf,1]	8
STMN1	STMN	ENST00000455785.7	chr1	25900115	25906419	-	2.1	0.691	0.482719	0.462222	9	48	26	3	0.075244	0.52507	0.82238	0.36537	49	Yes	(-Inf,1]	8
PAFAH2	PAFAH	ENST00000374282.8	chr1	25959766	25998063	-	2.2	0.52	0.471998	0.533503	3	239	88	16	3.8282e-09	1.0221	1.0352	0.73256	41	Yes	(-Inf,1]	8
EXTL1	EXTL	ENST00000374280.4	chr1	26021774	26036464	+	1.3	0.582	0.519277	0.622354	5	336	160	21	7.3142e-12	0.87054	0.98293	0.75162	10	No	(-Inf,1]	8
SLC30A2	SLC	ENST00000374276.4	chr1	26037251	26046118	-	1.1	0.711	0.524233	0.579982	10	185	94	5	0.080883	0.82552	0.97012	0.29232	3	Yes	(1,4]	8
TRIM63	TRIM	ENST00000374272.4	chr1	26051300	26067630	-	2.2	0.53	0.502412	0.536723	3	212	85	19	4.3041e-13	1.0348	1.0588	1.0021	3	No	(-Inf,1]	8
PDIK1L	PDIK	ENST00000374269.2	chr1	26111823	26125555	+	2.1	0.744	0.446432	0.436647	10	62	66	3	0.26436	0.329	0.9878	0.24874	18	Yes	(-Inf,1]	8
FAM110D	FAM	ENST00000374268.5	chr1	26159078	26163962	+	1.1	0.579	0.512754	0.727941	5	83	42	1	0.39402	0.70471	0.76105	0.20086	17	No	(-Inf,1]	8
C1orf232	C_orf	ENST00000634842.2	chr1	26164100	26168963	-	1.3	0.541	0.524488	0.654189	4	NA	NA	NA	NA	NA	NA	NA	0	No	(-Inf,1]	8
ZNF593	ZNF	ENST00000374266.7	chr1	26169907	26170873	+	1.1	0.63	0.531982	0.646914	7	62	25	5	0.00066476	0.76416	0.68413	0.86419	0	Yes	(1,4]	8
CNKSR1	CNKSR	ENST00000361530.11	chr1	26177490	26189884	+	1.3	0.571	0.523207	0.610644	5	376	168	45	4.289e-30	0.92072	0.99735	0.99999	27	No	(-Inf,1]	8
CATSPER4	CATSPER	ENST00000456354.7	chr1	26190601	26202964	+	1.3	0.568	0.512227	0.533474	5	263	109	19	5.7136e-11	0.93712	0.98626	0.76528	1	No	(-Inf,1]	8
CEP85	CEP	ENST00000451429.8	chr1	26234199	26278808	+	1.3	0.6	0.487205	0.51881	6	404	143	14	0.00027043	0.96911	0.90971	0.33885	26	Yes	(-Inf,1]	8
SH3BGRL3	SH	ENST00000270792.10	chr1	26280085	26281522	+	1.1	0.654	0.514805	0.599291	8	47	22	2	0.149	0.89678	0.90004	0.33737	54	Yes	(-Inf,1]	8
UBXN11	UBXN	ENST00000374222.6	chr1	26282281	26306636	-	1.3	0.54	0.51164	0.612924	4	299	159	23	1.3973e-13	0.94974	1.2007	0.80631	52	Yes	(-Inf,1]	8
CD52	CD	ENST00000374213.3	chr1	26317957	26320523	+	1.3	0.484	0.519461	0.5	2	27	11	0	0.40282	0.75823	0.79601	0	22	No	(-Inf,1]	8
CRYBG2	CRY	ENST00000308182.10	chr1	26321864	26354130	-	1.1	0.643	0.520592	0.62154	8	NA	NA	NA	NA	NA	NA	NA	0	No	(-Inf,1]	8
ZNF683	ZNF	ENST00000349618.8	chr1	26361633	26372750	-	1.3	0.536	0.513949	0.607261	4	284	109	12	1.1234e-07	1.0169	0.91845	0.82746	1	No	(1,4]	8
LIN28A	LIN	ENST00000326279.11	chr1	26410816	26429728	+	2.1	0.62	0.463577	0.596825	7	104	49	4	0.019369	0.82137	0.97344	0.44938	1	No	(-Inf,1]	8
DHDDS	DHDDS	ENST00000236342.12	chr1	26432320	26471306	+	1.3	0.573	0.466253	0.547904	5	152	65	5	0.24533	0.78014	0.85843	0.24279	53	Yes	(-Inf,1]	8
HMGN2	HMGN	ENST00000361427.6	chr1	26472439	26476642	+	2.1	0.658	0.472926	0.512821	8	45	19	0	0.86341	0.98714	1.1987	0	54	Yes	(-Inf,1]	8
RPS6KA1	RPS	ENST00000374168.7	chr1	26529760	26575025	+	1.3	0.635	0.503291	0.570199	8	279	179	12	0.0019056	0.60702	0.95547	0.31812	37	Yes	(-Inf,1]	8
ARID1A	ARID	ENST00000324856.13	chr1	26696014	26782104	+	2.1	0.731	0.462958	0.598279	10	823	494	2	1	0.69981	1.0756	0.022463	54	Yes	(-Inf,1]	8
PIGV	PIG	ENST00000674202.1	chr1	26787949	26800659	+	2.2	0.624	0.485792	0.519568	7	240	106	14	1.5131e-08	0.93026	0.97537	0.79188	45	Yes	(-Inf,1]	8
ZDHHC18	ZDHHC	ENST00000374142.9	chr1	26826687	26857604	+	1.3	0.671	0.509151	0.633248	9	129	65	7	0.0024011	0.66454	0.81874	0.42854	53	Yes	(-Inf,1]	8
SFN	SFN	ENST00000339276.6	chr1	26863148	26864456	+	1.1	0.571	0.504327	0.621151	5	114	52	2	0.36544	0.69373	0.65976	0.22375	14	No	(-Inf,1]	8
GPN2	GPN	ENST00000374135.9	chr1	26876131	26890283	-	2.2	0.603	0.504645	0.608789	6	175	92	5	0.01424	0.96424	1.1453	0.4052	54	Yes	(-Inf,1]	8
GPATCH3	GPATCH	ENST00000361720.10	chr1	26890487	26900467	-	1.3	0.478	0.49003	0.589354	2	327	127	22	6.3952e-14	1.0359	1.0243	0.88455	53	Yes	(-Inf,1]	8
NR0B2	NR	ENST00000254227.4	chr1	26911488	26913975	-	1.3	0.573	0.485282	0.629199	5	146	54	8	8.3377e-06	0.9435	0.83752	0.93359	8	No	(-Inf,1]	8
NUDC	NUDC	ENST00000321265.10	chr1	26921742	26946871	+	1.3	0.568	0.489478	0.555221	5	157	71	3	0.88682	0.83695	1.0044	0.1479	54	Yes	(-Inf,1]	8
KDF1	KDF	ENST00000320567.6	chr1	26949561	26960468	-	1.3	0.609	0.490403	0.621554	7	NA	NA	NA	NA	NA	NA	NA	17	Yes	(-Inf,1]	8
TRNP1	TRNP	ENST00000522111.3	chr1	26993691	27000886	+	1.2	0.648	0.510552	0.795322	8	13	8	0	0.3788	0.60979	0.77509	0	47	Yes	(-Inf,1]	8
TENT5B	TENT	ENST00000289166.6	chr1	27005019	27012850	-	1.3	0.613	0.51296	0.6518	7	NA	NA	NA	NA	NA	NA	NA	0	Yes	(-Inf,1]	8
SLC9A1	SLC	ENST00000263980.8	chr1	27098808	27155125	-	1.3	0.538	0.500343	0.590686	4	292	204	6	0.79049	0.56178	0.86245	0.19013	52	Yes	(1,4]	8
WDTC1	WDTC	ENST00000319394.8	chr1	27234631	27308636	+	2.1	0.682	0.463199	0.573255	9	209	162	3	0.99915	0.48418	0.93825	0.089065	54	Yes	(-Inf,1]	8
TMEM222	TMEM	ENST00000374076.9	chr1	27322162	27336400	+	1.3	0.588	0.53087	0.599681	6	111	44	9	3.9417e-06	0.89021	0.85776	0.85652	54	Yes	(-Inf,1]	8
SYTL1	SYTL	ENST00000616558.5	chr1	27342021	27353932	+	1.3	0.597	0.548239	0.66193	6	248	129	21	1.1537e-11	0.79325	0.98125	0.7336	22	No	(-Inf,1]	10
MAP3K6	MAP	ENST00000357582.3	chr1	27355183	27366961	-	1.3	0.576	0.560394	0.638221	5	651	271	36	1.0532e-16	0.87247	0.85736	0.58136	47	No	(-Inf,1]	10
FCN3	FCN	ENST00000270879.9	chr1	27369109	27374824	-	1.3	0.532	0.562416	0.593333	3	162	50	6	0.0038008	0.91086	0.74188	0.45406	17	No	(-Inf,1]	10
CD164L2	CD	ENST00000374030.3	chr1	27379175	27383333	-	1.2	0.665	0.553362	0.620952	9	101	33	8	1.1451e-05	0.94446	0.74883	0.88809	7	Yes	(-Inf,1]	10
GPR3	GPR	ENST00000374024.4	chr1	27392621	27395814	+	1.2	0.672	0.518489	0.605237	9	161	93	6	0.00026263	0.8115	1.0487	0.79835	4	Yes	(-Inf,1]	10
WASF2	WASF	ENST00000618852.5	chr1	27404229	27490167	-	1.3	0.588	0.470494	0.531062	6	206	107	2	0.97567	0.70802	0.96394	0.098816	54	Yes	(-Inf,1]	6
AHDC1	AHDC	ENST00000673934.1	chr1	27534244	27604144	-	1.2	0.653	0.549408	0.666043	8	764	488	0	1	0.74823	1.0332	0	52	Yes	(-Inf,1]	9
FGR	FGR	ENST00000374005.8	chr1	27612063	27635185	-	2.2	0.615	0.531577	0.586792	7	189	112	6	0.48408	0.5702	0.81018	0.21554	34	No	(-Inf,1]	9
IFI6	IFI	ENST00000361157.11	chr1	27666063	27672192	-	3.1	0.495	0.481231	0.641221	2	49	39	3	0.013731	0.59233	0.90971	0.69497	54	No	(-Inf,1]	9
FAM76A	FAM	ENST00000373954.11	chr1	27725960	27763116	+	2.2	0.649	0.437446	0.470779	8	92	59	11	1.0407e-05	0.59071	1.0677	0.56327	39	Yes	(-Inf,1]	6
STX12	STX	ENST00000373943.9	chr1	27773218	27824443	+	3.2	0.53	0.426051	0.476534	3	116	48	2	0.95624	0.78153	0.87656	0.10743	54	Yes	(-Inf,1]	6
PPP1R8	PPP	ENST00000311772.10	chr1	27830781	27851676	+	1.3	0.543	0.469384	0.519886	4	85	80	0	0.98791	0.42274	1.0203	0	54	Yes	(-Inf,1]	6
THEMIS2	THEMIS	ENST00000373921.8	chr1	27872543	27886675	+	2.2	0.609	0.493264	0.609731	7	309	140	8	0.0020207	0.82068	0.891	0.39502	32	Yes	(-Inf,1]	6
RPA2	RPA	ENST00000373912.8	chr1	27891523	27914575	-	2.2	0.563	0.475182	0.480935	5	119	51	3	0.50461	0.8193	0.98832	0.20226	54	Yes	(-Inf,1]	6
SMPDL3B	SMPDL	ENST00000373894.8	chr1	27934999	27959152	+	1.3	0.5	0.480722	0.565789	3	251	112	15	2.4146e-09	0.88467	0.89534	0.82731	6	No	(-Inf,1]	6
XKR8	XKR	ENST00000373884.6	chr1	27959972	27968093	+	1.2	0.664	0.478743	0.654882	9	154	100	12	4.0749e-08	0.71944	0.93919	0.91082	46	Yes	(-Inf,1]	6
EYA3	EYA	ENST00000373871.8	chr1	27970343	28088610	-	2.3	0.558	0.420088	0.450639	4	205	97	4	0.99702	0.68511	0.9144	0.11516	46	Yes	(-Inf,1]	6
PTAFR	PTAFR	ENST00000373857.8	chr1	28147165	28176690	-	2.2	0.535	0.476089	0.538387	4	159	76	2	0.24232	0.7251	0.86593	0.26949	7	No	(-Inf,1]	6
DNAJC8	DNAJ	ENST00000263697.6	chr1	28200277	28233029	-	3.1	0.513	0.4553	0.434383	3	86	41	6	0.050961	0.62615	0.90069	0.29718	54	Yes	(-Inf,1]	6
ATP5IF1	ATP	ENST00000335514.10	chr1	28236123	28238100	+	2.2	0.574	0.454239	0.535826	5	NA	NA	NA	NA	NA	NA	NA	0	Yes	(-Inf,1]	6
SESN2	SESN	ENST00000253063.4	chr1	28259517	28282491	+	1.3	0.597	0.472154	0.618157	6	218	128	14	4.1912e-07	0.73176	1.0331	0.57982	49	Yes	(-Inf,1]	6
MED18	MED	ENST00000373842.9	chr1	28329039	28335965	+	2.2	0.509	0.456558	0.519936	3	92	47	6	0.00015906	0.73571	1.1033	0.8915	43	Yes	(-Inf,1]	6
PHACTR4	PHACTR	ENST00000373839.8	chr1	28369739	28500364	+	2.2	0.554	0.441528	0.483642	4	334	126	15	2.8359e-06	0.84416	0.8942	0.44723	51	Yes	(-Inf,1]	6
RCC1	RCC	ENST00000683442.1	chr1	28506042	28538989	+	3.1	0.486	0.477944	0.580569	2	201	110	3	0.93109	0.71699	0.95384	0.13799	41	Yes	(-Inf,1]	8
TRNAU1AP	TRNAU	ENST00000373830.4	chr1	28553084	28578545	+	2.2	0.563	0.490386	0.515046	5	105	67	9	0.00024398	0.63417	1.09	0.47276	39	Yes	(-Inf,1]	8
RAB42	RAB	ENST00000465518.3	chr1	28592264	28595449	+	1.3	0.603	0.482335	0.648402	6	62	22	3	0.0029709	1.0395	0.81266	1.635	1	Yes	(-Inf,1]	8
TAF12	TAF	ENST00000373824.9	chr1	28602849	28643067	-	1.3	0.549	0.475803	0.487654	4	55	33	0	0.95008	0.61489	1.017	0	54	Yes	(-Inf,1]	8
GMEB1	GMEB	ENST00000373816.6	chr1	28668783	28719353	+	2.2	0.579	0.467078	0.503546	5	191	108	2	0.98549	0.62044	0.93992	0.092389	23	Yes	(-Inf,1]	8
YTHDF2	YTHDF	ENST00000373812.8	chr1	28736939	28769775	+	2.3	0.626	0.455116	0.482759	7	207	119	0	0.99943	0.64419	1.0097	0	54	Yes	(-Inf,1]	8
OPRD1	OPR	ENST00000234961.7	chr1	28812169	28871267	+	1.3	0.64	0.499028	0.655943	8	169	98	5	0.0033233	0.71079	0.88499	0.56836	0	Yes	(-Inf,1]	8
EPB41	EPB	ENST00000343067.9	chr1	28914568	29120041	+	1.3	0.636	0.429889	0.449326	8	406	160	17	3.5942e-05	0.87928	0.97264	0.3459	41	Yes	(-Inf,1]	4
TMEM200B	TMEM	ENST00000521452.2	chr1	29119428	29123903	-	1.2	0.723	0.500009	0.718615	10	157	78	5	0.0018333	0.94856	1.0321	0.66092	30	Yes	(-Inf,1]	10
SRSF4	SRSF	ENST00000373795.7	chr1	29147742	29181900	-	2.2	0.604	0.479598	0.542088	6	205	118	4	0.86723	0.62681	1.0941	0.16525	54	Yes	(-Inf,1]	8
MECR	MECR	ENST00000263702.11	chr1	29192656	29230934	-	1.3	0.559	0.486984	0.572193	4	214	98	11	2.2332e-05	0.97892	1.1044	0.51227	52	Yes	(-Inf,1]	8
PTPRU	PTPR	ENST00000373779.8	chr1	29236521	29326800	+	1.3	0.635	0.50324	0.616562	8	725	364	17	0.39251	0.77475	0.94851	0.22564	46	Yes	(-Inf,1]	8
MATN1	MATN	ENST00000373765.5	chr1	30711276	30723585	-	1.3	0.613	0.534513	0.597586	7	271	126	7	0.0025559	0.91105	0.97553	0.42428	0	No	(-Inf,1]	9
LAPTM5	LAPTM	ENST00000294507.4	chr1	30732468	30757774	-	1.3	0.567	0.531272	0.556401	5	134	66	1	0.90044	0.88755	1.0381	0.08437	51	No	(-Inf,1]	9
SDC3	SDC	ENST00000339394.7	chr1	30869465	30908758	-	1.2	0.752	0.517241	0.662152	10	246	133	2	0.41455	0.96839	1.1559	0.21097	49	Yes	(-Inf,1]	9
PUM1	PUM	ENST00000426105.7	chr1	30931505	31065717	-	1.3	0.612	0.427817	0.517522	7	361	257	3	1	0.52545	0.96694	0.049979	54	Yes	(-Inf,1]	4
NKAIN1	NKAIN	ENST00000373736.7	chr1	31179744	31239887	-	2.2	0.645	0.493876	0.589744	8	63	41	3	0.24678	0.57468	0.86048	0.25389	11	Yes	(-Inf,1]	7
SNRNP40	SNRNP	ENST00000263694.9	chr1	31259567	31296788	-	2.2	0.603	0.437142	0.496276	6	136	76	3	0.85265	0.68992	0.99145	0.15406	50	Yes	(-Inf,1]	7
ZCCHC17	ZCCHC	ENST00000344147.10	chr1	31297031	31364936	+	2.2	0.588	0.438743	0.451791	6	117	36	6	0.0052857	0.92494	0.8742	0.4266	54	Yes	(-Inf,1]	7
FABP3	FABP	ENST00000373713.7	chr1	31365252	31373076	-	1.2	0.622	0.46517	0.5	7	65	26	1	0.44326	0.86307	0.89018	0.18245	50	Yes	(-Inf,1]	7
SERINC2	SERINC	ENST00000373709.8	chr1	31413212	31434678	+	1.1	0.633	0.486413	0.616228	8	315	142	21	3.9153e-13	1.0424	1.0762	0.86636	26	Yes	(-Inf,1]	7
TINAGL1	TINAGL	ENST00000271064.12	chr1	31576514	31587686	+	1.1	0.617	0.467714	0.616097	7	246	96	11	0.00032933	0.79635	0.80337	0.3844	47	No	(-Inf,1]	7
HCRTR1	HCRTR	ENST00000403528.7	chr1	31617688	31627613	+	1.3	0.622	0.480434	0.604851	7	215	105	9	0.00017378	0.78005	0.95437	0.49572	0	Yes	(-Inf,1]	7
PEF1	PEF	ENST00000373703.5	chr1	31629865	31644876	-	2.2	0.588	0.51459	0.584795	6	156	68	8	0.00015066	0.93805	1.0498	0.58657	54	Yes	(-Inf,1]	7
COL16A1	COL	ENST00000373672.8	chr1	31652262	31704017	-	1.2	0.652	0.536013	0.637175	8	839	333	59	2.9031e-24	0.89958	0.92538	0.50517	49	No	(-Inf,1]	7
ADGRB2	ADGR	ENST00000373658.8	chr1	31727116	31764340	-	1.2	0.67	0.558573	0.637453	9	NA	NA	NA	NA	NA	NA	NA	18	Yes	(-Inf,1]	7
SPOCD1	SPOCD	ENST00000360482.7	chr1	31790421	31816022	-	3.1	0.502	0.495959	0.620378	3	590	251	26	2.491e-12	0.8888	0.92682	0.58068	3	No	(-Inf,1]	7
PTP4A2	PTP	ENST00000647444.2	chr1	31906420	31938368	-	2.2	0.672	0.437253	0.43254	9	37	35	0	0.96626	0.39716	1.1069	0	54	Yes	(-Inf,1]	7
KHDRBS1	KHDRBS	ENST00000327300.12	chr1	32013867	32043877	+	2.3	0.637	0.448519	0.569069	8	130	81	1	0.99423	0.55556	0.92976	0.050693	54	Yes	(-Inf,1]	7
TMEM39B	TMEM	ENST00000336294.10	chr1	32072938	32102863	+	2.2	0.592	0.471254	0.575389	6	212	140	8	0.0065082	0.70124	1.0771	0.34213	49	Yes	(1,4]	7
KPNA6	LAM	ENST00000373625.8	chr1	32108055	32176563	+	3.1	0.536	0.464509	0.49162	4	140	98	3	0.9994	0.46079	0.85105	0.086658	54	Yes	(-Inf,1]	7
TXLNA	TXLN	ENST00000373610.8	chr1	32179674	32198285	+	1.3	0.566	0.49597	0.572821	5	232	112	2	0.99731	0.74794	0.89922	0.076371	54	Yes	(-Inf,1]	7
CCDC28B	CCDC	ENST00000373602.10	chr1	32200594	32205387	+	1.1	0.552	0.51189	0.600332	4	83	48	11	3.2253e-09	0.72924	0.97583	1.4648	26	No	(-Inf,1]	7
IQCC	IQC	ENST00000291358.11	chr1	32205670	32208682	+	1.3	0.638	0.512601	0.54818	8	310	128	15	4.0474e-09	1.0517	1.0726	0.79683	20	Yes	(-Inf,1]	7
DCDC2B	DCDC	ENST00000409358.2	chr1	32209088	32216192	+	1.3	0.541	0.514955	0.585714	4	201	89	14	2.0422e-08	1.0392	1.1438	0.77285	1	No	(-Inf,1]	7
TMEM234	TMEM	ENST00000309777.11	chr1	32216199	32222353	-	1.3	0.59	0.520408	0.562648	6	68	34	10	4.7801e-08	0.90699	0.98235	1.2725	46	Yes	(1,4]	7
FAM167B	FAM	ENST00000373582.4	chr1	32247221	32248856	+	1.3	0.541	0.503012	0.664634	4	73	33	5	0.00077413	0.88467	0.86031	0.82913	29	No	(1,4]	7
LCK	LCK	ENST00000336890.10	chr1	32251264	32286165	+	2.2	0.586	0.493999	0.581046	6	151	123	2	0.99926	0.4597	0.8893	0.067478	5	No	(-Inf,1]	7
HDAC1	HDAC	ENST00000373548.8	chr1	32292082	32333626	+	2.2	0.576	0.499224	0.500345	5	147	92	6	0.61427	0.50102	0.79218	0.20512	54	Yes	(-Inf,1]	7
MARCKSL1	MARCKSL	ENST00000329421.8	chr1	32333838	32336233	-	1.2	0.7	0.509762	0.634354	10	107	48	3	0.014253	1.052	1.144	0.68376	54	Yes	(-Inf,1]	7
FAM229A	FAM	ENST00000432622.2	chr1	32361269	32362485	-	1.3	0.594	0.517221	0.734375	6	18	9	1	0.080917	0.87202	0.97124	1.3049	48	Yes	(1,4]	7
TSSK3	TSSK	ENST00000373534.4	chr1	32362538	32364312	+	1.2	0.68	0.511531	0.546468	9	156	61	3	0.057013	0.9977	0.95416	0.40099	35	Yes	(-Inf,1]	7
BSDC1	BSDC	ENST00000455895.7	chr1	32364632	32394441	-	1.3	0.576	0.488867	0.569992	5	219	97	7	0.02408	0.88755	0.92839	0.31085	54	Yes	(-Inf,1]	7
ZBTB8B	ZBTB	ENST00000609129.2	chr1	32465071	32496686	+	2.3	0.579	0.451473	0.553763	5	172	99	7	0.0012501	0.57373	0.7848	0.47803	0	Yes	(1,4]	7
ZBTB8A	ZBTB	ENST00000373510.9	chr1	32539426	32605941	+	3.1	0.501	0.443471	0.430618	3	170	86	7	0.0042899	0.68886	1.0078	0.39174	11	Yes	(1,4]	7
ZBTB8OS	ZBTB	ENST00000468695.6	chr1	32620819	32650550	-	2.1	0.574	0.439678	0.418651	5	75	30	2	0.70542	0.82512	0.96671	0.15735	53	Yes	(1,4]	7
RBBP4	RBBP	ENST00000373493.10	chr1	32651207	32686211	+	2.2	0.597	0.456402	0.447574	6	35	82	2	0.99565	0.14939	1.0271	0.080331	54	Yes	(-Inf,1]	7
SYNC	SYNC	ENST00000409190.8	chr1	32679905	32702770	-	2.1	0.711	0.475962	0.559696	10	216	83	11	1.8569e-05	0.88009	0.8425	0.52393	17	Yes	(-Inf,1]	7
KIAA1522	KIAA	ENST00000401073.7	chr1	32741829	32774970	+	1.2	0.718	0.511144	0.663014	10	622	295	8	0.026865	0.99211	1.119	0.29382	43	Yes	(-Inf,1]	7
YARS1	YARS	ENST00000373477.9	chr1	32775238	32817358	-	1.2	0.683	0.47031	0.500945	9	NA	NA	NA	NA	NA	NA	NA	0	Yes	(-Inf,1]	7
S100PBP	S100	ENST00000373475.10	chr1	32817652	32858875	+	2.1	0.654	0.456519	0.452323	8	220	95	2	0.94509	0.9856	1.1157	0.11125	42	Yes	(-Inf,1]	7
FNDC5	FNDC	ENST00000373471.9	chr1	32862267	32870912	-	1.2	0.702	0.497724	0.596244	10	73	28	1	0.5458	0.82006	0.81476	0.15322	26	Yes	(-Inf,1]	7
HPCA	HPCA	ENST00000373467.4	chr1	32886490	32894646	+	1.1	0.716	0.525156	0.570447	10	57	43	1	0.6783	0.44954	0.80759	0.12517	13	Yes	(-Inf,1]	7
TMEM54	TMEM	ENST00000373463.8	chr1	32894594	32901389	-	1.1	0.699	0.525328	0.615845	10	115	55	5	0.0030921	0.82306	0.92982	0.5787	51	Yes	(1,4]	7
RNF19B	RNF	ENST00000235150.5	chr1	32936448	32964809	-	2.2	0.567	0.465359	0.583333	5	233	135	4	0.92372	0.65968	1.0259	0.1547	54	Yes	(-Inf,1]	7
AK2	AK	ENST00000672715.1	chr1	33007985	33036883	-	3.1	0.526	0.472255	0.523611	3	133	69	8	6.2706e-05	0.98262	1.3911	0.67842	54	Yes	(-Inf,1]	7
AZIN2	AZIN	ENST00000294517.11	chr1	33081152	33123492	+	2.2	0.569	0.468302	0.571222	5	NA	NA	NA	NA	NA	NA	NA	21	Yes	(-Inf,1]	7
TRIM62	TRIM	ENST00000291416.10	chr1	33145398	33182043	-	1.3	0.586	0.47503	0.633754	6	225	130	14	3.1787e-08	0.74428	0.94644	0.7448	40	Yes	(-Inf,1]	7
ZNF362	ZNF	ENST00000539719.6	chr1	33256491	33300719	+	1.2	0.794	0.503046	0.629454	10	135	120	2	0.94115	0.5224	0.97403	0.11247	54	Yes	(-Inf,1]	7
A3GALT2	A_GALT	ENST00000442999.3	chr1	33306765	33321098	-	1.3	0.519	0.494365	0.666667	3	170	77	14	1.2823e-10	0.99002	0.98196	1.1727	0	No	(-Inf,1]	7
PHC2	PHC	ENST00000683057.1	chr1	33323625	33431095	-	3.1	0.573	0.46144	0.611628	5	367	195	8	0.54641	0.69341	0.8742	0.21434	54	Yes	(-Inf,1]	7
ZSCAN20	ZSCAN	ENST00000684572.1	chr1	33472644	33501643	+	3.1	0.529	0.451335	0.529693	3	486	207	14	0.00048141	0.8434	0.96313	0.32666	0	Yes	(-Inf,1]	6
CSMD2	CSMD	ENST00000373381.9	chr1	33513997	34165230	-	2.3	0.597	0.452802	0.576083	6	NA	NA	NA	NA	NA	NA	NA	0	Yes	(-Inf,1]	6
HMGB4	HMG	ENST00000681531.1	chr1	33864078	33864791	+	3.1	0.446	0.445054	0.475936	2	110	35	3	0.004348	1.0598	0.85275	1.2555	1	No	(-Inf,1]	6
C1orf94	C_orf	ENST00000488417.2	chr1	34176906	34219131	+	2.2	0.584	0.463692	0.567613	5	319	130	8	0.0093207	0.96115	0.92631	0.32854	1	Yes	(-Inf,1]	6
GJB5	GJ	ENST00000338513.1	chr1	34755046	34758512	+	1.3	0.547	0.502618	0.560827	4	164	71	7	1.3704e-05	0.98922	1.0322	1.1066	7	No	(1,4]	8
GJB4	GJ	ENST00000339480.3	chr1	34759739	34762327	+	1.3	0.583	0.507815	0.601748	5	193	94	5	0.00055114	1.1375	1.2281	0.91013	2	No	(1,4]	8
GJB3	GJ	ENST00000373366.3	chr1	34781213	34786364	+	1.3	0.528	0.495603	0.607626	3	187	65	5	0.0021767	1.1142	0.86972	0.63246	4	Yes	(1,4]	8
GJA4	GJ	ENST00000342280.5	chr1	34792998	34795747	+	1.3	0.636	0.467649	0.616766	8	166	84	4	0.055777	0.76761	0.8913	0.3427	44	Yes	(1,4]	8
SMIM12	SMIM	ENST00000521580.3	chr1	34850361	34859749	-	3.1	0.537	0.488651	0.548387	4	32	20	0	0.56679	0.55423	0.84959	0	50	Yes	(-Inf,1]	8
DLGAP3	DLGAP	ENST00000373347.6	chr1	34865435	34929650	-	1.2	0.772	0.470884	0.668027	10	415	256	1	0.99998	0.69699	0.99768	0.028591	14	Yes	(-Inf,1]	8
ZMYM6	ZMYM	ENST00000357182.9	chr1	34986164	35031945	-	3.1	0.469	0.415135	0.382102	2	529	191	30	6.2703e-13	0.81237	0.83065	0.51104	37	Yes	(1,4]	4
ZMYM1	ZMYM	ENST00000359858.9	chr1	35079384	35115859	+	3.2	0.528	0.425707	0.354622	3	460	192	21	1.317e-08	0.82145	0.9456	0.46022	24	Yes	(1,4]	4
SFPQ	SFPQ	ENST00000357214.6	chr1	35182935	35193145	-	3.2	0.507	0.431124	0.572034	3	187	172	1	0.99992	0.54685	1.5568	0.031943	54	Yes	(-Inf,1]	4
ZMYM4	ZMYM	ENST00000314607.11	chr1	35268708	35422058	+	3.2	0.524	0.400625	0.423929	3	499	249	8	1	0.61787	0.87554	0.096768	53	Yes	(1,4]	4
KIAA0319L	KIAA	ENST00000325722.8	chr1	35433491	35557403	-	1.2	0.666	0.436232	0.495873	9	455	185	16	0.0012186	0.81405	0.83931	0.29541	54	Yes	(-Inf,1]	4
NCDN	NCDN	ENST00000373243.7	chr1	35557798	35566779	+	1.2	0.697	0.485716	0.638356	9	235	203	1	0.99964	0.50775	0.93671	0.03686	53	Yes	(-Inf,1]	10
TFAP2E	TFAP	ENST00000373235.4	chr1	35573313	35595328	+	1.3	0.601	0.479067	0.673439	6	184	103	9	2.4455e-05	0.80983	0.98507	0.66363	22	Yes	(-Inf,1]	6
PSMB2	PSMB	ENST00000373237.4	chr1	35599540	35641526	-	3.2	0.536	0.443557	0.49835	4	82	31	1	0.91397	0.67847	0.6927	0.081419	54	Yes	(-Inf,1]	6
C1orf216	C_orf	ENST00000270815.5	chr1	35713876	35718884	-	1.3	0.631	0.472295	0.613043	7	129	56	5	0.0013436	0.97243	1.0138	0.71633	49	Yes	(-Inf,1]	6
CLSPN	CLSPN	ENST00000318121.8	chr1	35732111	35769978	-	2.2	0.557	0.447642	0.434577	4	616	248	19	0.0025864	0.90772	1.0073	0.27375	2	Yes	(-Inf,1]	6
AGO4	AGO	ENST00000373210.4	chr1	35808015	35857890	+	2.2	0.659	0.430148	0.475251	8	257	137	5	0.9999	0.51982	0.83702	0.1037	54	Yes	(1,4]	6
AGO1	AGO	ENST00000373204.6	chr1	35883208	35930532	+	1.1	0.639	0.431579	0.547009	8	171	200	0	1	0.31473	1.001	0	47	Yes	(1,4]	6
AGO3	AGO	ENST00000373191.9	chr1	35931104	36072500	+	2.3	0.659	0.410097	0.455285	8	170	143	4	0.99997	0.33906	0.84832	0.084318	19	Yes	(-Inf,1]	2
TEKT2	TEKT	ENST00000207457.8	chr1	36084093	36088275	+	1.1	0.593	0.489203	0.577726	6	268	100	19	7.4313e-12	1.0924	0.96822	0.85533	4	Yes	(-Inf,1]	9
ADPRS	ADPRS	ENST00000373178.5	chr1	36088891	36093932	+	1.2	0.667	0.510183	0.605311	9	NA	NA	NA	NA	NA	NA	NA	0	Yes	(-Inf,1]	9
COL8A2	COL	ENST00000397799.2	chr1	36095238	36125222	-	1.2	0.732	0.519941	0.688447	10	304	205	4	0.11765	0.7769	1.1065	0.28952	28	Yes	(-Inf,1]	9
TRAPPC3	TRAPPC	ENST00000373166.8	chr1	36136571	36149486	-	2.2	0.585	0.524772	0.488029	5	69	28	2	0.25083	0.66704	0.73005	0.26533	54	Yes	(-Inf,1]	9
MAP7D1	MAP	ENST00000474796.2	chr1	36156159	36180849	+	1.2	0.719	0.512318	0.664685	10	449	193	6	0.99199	0.87564	0.95605	0.14672	54	Yes	(-Inf,1]	9
THRAP3	THRAP	ENST00000354618.10	chr1	36224442	36305357	+	1.3	0.593	0.464576	0.495467	6	416	194	4	0.99998	0.74283	1.0091	0.083154	54	Yes	(-Inf,1]	8
SH3D21	SH	ENST00000453908.8	chr1	36306367	36321347	+	1.1	0.617	0.5008	0.597094	7	383	157	23	8.7925e-12	0.91936	0.88797	0.65289	23	No	(-Inf,1]	8
EVA1B	EVA	ENST00000490466.2	chr1	36322029	36323645	-	1.1	0.673	0.526523	0.716867	9	87	40	0	0.72896	0.79144	0.71692	0	52	Yes	(-Inf,1]	8
STK40	STK	ENST00000373132.4	chr1	36339627	36385924	-	1.3	0.623	0.517327	0.587156	7	218	107	1	0.99624	0.75742	0.8653	0.047901	54	Yes	(-Inf,1]	8
LSM10	LSM	ENST00000315732.3	chr1	36393435	36397908	-	1.3	0.565	0.488682	0.564516	5	72	35	3	0.0040741	0.85644	1.0678	1.3087	54	Yes	(-Inf,1]	8
OSCP1	OSCP	ENST00000235532.9	chr1	36417905	36450451	-	1.3	0.603	0.477079	0.5	6	172	82	17	7.0317e-10	0.78698	0.95241	0.75989	39	Yes	(-Inf,1]	8
MRPS15	MRPS	ENST00000373116.6	chr1	36455717	36464384	-	3.1	0.536	0.486952	0.514212	4	136	48	15	5.0041e-10	0.91873	0.86926	0.92638	54	Yes	(-Inf,1]	8
CSF3R	CSF	ENST00000373106.6	chr1	36466042	36482913	-	2.2	0.547	0.47798	0.619275	4	412	204	23	1.5225e-10	0.84689	1.006	0.5408	24	No	(-Inf,1]	8
GRIK3	GRI	ENST00000373091.8	chr1	36795526	37034515	-	1.2	0.745	0.497593	0.575725	10	386	264	4	0.99998	0.6523	1.0318	0.083968	11	Yes	(-Inf,1]	8
ZC3H12A	ZC	ENST00000373087.7	chr1	37474579	37484377	+	1.2	0.666	0.483762	0.625	9	253	171	6	0.14015	0.68108	1.0445	0.2591	40	Yes	(-Inf,1]	8
MEAF6	MEAF	ENST00000296214.10	chr1	37489992	37514766	-	2.2	0.616	0.47332	0.508681	7	44	37	4	0.12785	0.40051	0.9234	0.28434	54	Yes	(-Inf,1]	8
SNIP1	SNIP	ENST00000296215.8	chr1	37534448	37554293	-	3.1	0.512	0.454807	0.550798	3	201	79	4	0.42167	0.78286	0.83466	0.21804	36	Yes	(-Inf,1]	8
DNALI1	DNALI	ENST00000652629.1	chr1	37556939	37566857	+	2.2	0.525	0.444441	0.568855	3	168	75	16	4.1201e-11	0.99666	1.0998	0.99808	36	Yes	(-Inf,1]	8
GNL2	GNL	ENST00000373062.8	chr1	37566815	37595937	-	3.2	0.527	0.456106	0.45082	3	394	139	15	6.52e-05	0.96161	1.0099	0.35782	50	Yes	(-Inf,1]	8
RSPO1	RSPO	ENST00000356545.7	chr1	37611349	37634892	-	2.2	0.622	0.488666	0.621212	7	138	70	10	1.4418e-06	0.85664	1.0746	0.82679	11	Yes	(-Inf,1]	8
C1orf109	C_orf	ENST00000486637.2	chr1	37681569	37690529	-	2.2	0.559	0.487924	0.545752	4	104	39	10	1.4731e-06	0.92715	0.80845	0.82467	37	Yes	(1,4]	8
CDCA8	CDCA	ENST00000373055.6	chr1	37692515	37709719	+	1.2	0.659	0.497351	0.513642	8	126	45	7	0.0071651	0.77394	0.76963	0.36384	9	Yes	(-Inf,1]	8
EPHA10	EPH	ENST00000373048.9	chr1	37715975	37765120	-	1.2	0.629	0.483494	0.662372	7	512	255	40	1.2428e-26	0.89347	0.99565	0.98829	7	Yes	(-Inf,1]	8
MANEAL	MANEAL	ENST00000373045.11	chr1	37793846	37801133	+	1.2	0.662	0.472708	0.634643	9	215	94	6	0.004939	0.93021	0.9326	0.43201	12	Yes	(-Inf,1]	8
YRDC	YRDC	ENST00000373044.3	chr1	37802944	37808208	-	1.2	0.722	0.472731	0.65	10	112	55	5	0.0021751	0.97418	1.1591	0.63258	54	Yes	(-Inf,1]	8
C1orf122	C_orf	ENST00000373042.5	chr1	37807789	37809454	+	2.2	0.605	0.475002	0.738739	6	27	9	1	0.14325	0.79341	0.54335	0.51361	54	Yes	(1,4]	8
MTF1	MTF	ENST00000373036.5	chr1	37809573	37859592	-	1.2	0.644	0.460483	0.509726	8	272	159	5	0.96897	0.65043	0.95264	0.15244	36	Yes	(-Inf,1]	8
INPP5B	INPP	ENST00000373024.8	chr1	37860696	37947053	-	1.3	0.548	0.464135	0.491977	4	436	175	33	5.0487e-16	0.86062	0.88965	0.62336	37	No	(-Inf,1]	8
SF3A3	SF	ENST00000373019.5	chr1	37956974	37990022	-	2.2	0.574	0.487104	0.464807	5	99	90	1	1	0.37419	0.97037	0.025121	54	Yes	(-Inf,1]	8
FHL3	FHL	ENST00000373016.4	chr1	37996769	38005514	-	1.1	0.7	0.481624	0.584816	10	153	70	7	0.0017791	0.83504	0.9486	0.45012	48	Yes	(-Inf,1]	8
UTP11	UTP	ENST00000373014.5	chr1	38012733	38024820	+	2.2	0.548	0.515937	0.426509	4	NA	NA	NA	NA	NA	NA	NA	53	Yes	(-Inf,1]	8
POU3F1	POU	ENST00000373012.5	chr1	38043828	38046793	-	1.2	0.78	0.519777	0.743363	10	64	76	1	0.56469	0.42023	1.0336	0.14873	3	Yes	(-Inf,1]	8
RRAGC	RRAG	ENST00000373001.4	chr1	38838197	38859772	-	2.3	0.631	0.435599	0.454167	7	113	76	1	0.97538	0.5266	0.9131	0.063299	54	Yes	(-Inf,1]	6
MYCBP	MYC	ENST00000397572.5	chr1	38862492	38873348	-	2.3	0.589	0.423311	0.461538	6	32	11	0	0.84451	0.6323	0.60448	0	43	Yes	(-Inf,1]	6
GJA9	GJ	ENST00000357771.5	chr1	38874068	38881587	-	3.1	0.334	0.429267	0.424419	1	222	87	17	4.6528e-12	0.83829	0.86911	1.0452	1	No	(-Inf,1]	6
RHBDL2	RHBDL	ENST00000372990.6	chr1	38885806	38941830	-	2.3	0.573	0.445814	0.468202	5	159	45	12	8.9365e-08	0.98435	0.76594	0.84563	9	No	(-Inf,1]	6
AKIRIN1	AKIRIN	ENST00000432648.8	chr1	38991275	39006059	+	2.2	0.636	0.453538	0.552677	8	71	32	1	0.79347	0.84608	1.1075	0.10445	54	Yes	(-Inf,1]	6
NDUFS5	NDUF	ENST00000372969.8	chr1	39026349	39034615	+	2.2	0.559	0.453421	0.479751	4	69	15	3	0.026413	0.99576	0.73244	0.53097	54	Yes	(-Inf,1]	6
MACF1	MACF	ENST00000564288.6	chr1	39204694	39487138	+	3.1	0.511	0.427344	0.464664	3	2325	1077	18	1	0.81865	1.0246	0.056465	52	No	(-Inf,1]	5
BMP8A	BMP	ENST00000331593.6	chr1	39491635	39529869	+	1.2	0.765	0.491421	0.667494	10	128	73	10	1.9786e-06	0.73022	0.97896	0.79601	2	Yes	(-Inf,1]	10
PABPC4	PABPC	ENST00000372858.8	chr1	39560815	39576790	-	2.2	0.577	0.469936	0.523449	5	233	168	3	0.99905	0.58737	1.1781	0.08987	54	Yes	(-Inf,1]	8
HEYL	HEYL	ENST00000372852.4	chr1	39623434	39639643	-	1.2	0.699	0.499026	0.629179	10	190	61	11	3.2662e-07	1.0128	0.83152	0.84579	37	Yes	(-Inf,1]	8
NT5C1A	NT	ENST00000235628.2	chr1	39651228	39672107	-	1.2	0.655	0.514736	0.599819	8	209	104	9	8.335e-05	0.84498	1.011	0.552	2	Yes	(-Inf,1]	8
HPCAL4	HPCAL	ENST00000372844.8	chr1	39678647	39691433	-	1.2	0.67	0.495509	0.579861	9	90	26	7	3.2705e-05	0.75445	0.52354	0.93519	14	Yes	(-Inf,1]	8
PPIE	PPI	ENST00000324379.10	chr1	39738881	39756769	+	2.2	0.555	0.47761	0.504415	4	133	62	3	0.72832	0.7374	0.96291	0.17225	52	Yes	(-Inf,1]	8
BMP8B	BMP	ENST00000372827.8	chr1	39757181	39788865	-	1.2	0.748	0.499645	0.668321	10	146	62	7	0.0001897	0.85624	0.87187	0.67652	7	Yes	(-Inf,1]	8
OXCT2	OXCT	ENST00000327582.5	chr1	39769522	39771348	-	1.2	0.666	0.524312	0.629987	9	233	96	8	2.7337e-07	0.88886	0.78603	1.8004	1	Yes	(-Inf,1]	8
TRIT1	TRIT	ENST00000316891.10	chr1	39838109	39883504	-	2.2	0.561	0.451093	0.481481	4	227	81	19	4.0895e-11	0.86411	0.87112	0.77986	53	Yes	(-Inf,1]	8
MYCL	MYC	ENST00000372816.3	chr1	39895427	39901917	-	2.1	0.7	0.467888	0.612785	10	162	84	4	0.11551	0.79244	1.0138	0.29068	5	Yes	(-Inf,1]	8
MFSD2A	MFSD	ENST00000372811.10	chr1	39955144	39969956	+	1.3	0.637	0.484663	0.550534	8	211	110	9	0.011025	0.67574	0.853	0.30809	27	Yes	(-Inf,1]	8
CAP1	CAP	ENST00000372805.8	chr1	40040728	40072648	+	2.1	0.665	0.434106	0.489496	9	205	93	8	0.019817	0.77898	0.93201	0.30309	54	Yes	(-Inf,1]	5
PPT1	PPT	ENST00000642050.2	chr1	40072711	40097252	-	2.2	0.55	0.421929	0.5038	4	163	74	10	4.862e-05	0.99256	1.177	0.5215	54	Yes	(-Inf,1]	5
RLF	RLF	ENST00000372771.5	chr1	40161386	40240921	+	3.2	0.535	0.406832	0.39913	4	669	358	0	1	0.68766	1.0153	0	47	Yes	(-Inf,1]	5
TMCO2	TMCO	ENST00000372766.4	chr1	40247936	40251684	+	3.1	0.436	0.415197	0.409836	1	78	32	7	5.4723e-05	0.87769	0.93336	0.85024	1	No	(-Inf,1]	5
ZMPSTE24	ZMPSTE	ENST00000372759.4	chr1	40258235	40294180	+	2.2	0.595	0.451172	0.403361	6	228	77	24	8.8702e-16	0.93303	0.87634	0.94343	54	Yes	(-Inf,1]	5
COL9A2	COL	ENST00000372748.8	chr1	40300488	40317286	-	1.3	0.641	0.469116	0.682609	8	354	153	22	1.0453e-08	0.81875	0.90848	0.44515	38	Yes	(-Inf,1]	5
SMAP2	SMAP	ENST00000372718.8	chr1	40373726	40423322	+	2.2	0.57	0.420659	0.503101	5	180	71	8	0.017751	0.72805	0.82465	0.30657	54	Yes	(-Inf,1]	5
ZFP69B	ZFP	ENST00000361584.5	chr1	40450475	40463715	+	2.2	0.603	0.417789	0.42866	6	241	97	19	5.0197e-13	0.88384	0.97059	0.99315	1	Yes	(1,4]	5
ZFP69	ZFP	ENST00000372706.6	chr1	40477289	40496343	+	3.2	0.564	0.418238	0.423782	5	229	84	15	1.5454e-08	0.79804	0.82099	0.71831	2	Yes	(1,4]	5
EXO5	EXO	ENST00000415550.6	chr1	40508766	40516038	+	2.3	0.533	0.419734	0.486631	3	154	59	8	2.2661e-05	0.80643	0.79041	0.79818	8	Yes	(-Inf,1]	5
ZNF684	ZNF	ENST00000372699.8	chr1	40531636	40548167	+	3.1	0.461	0.416948	0.401055	2	169	58	12	3.7374e-08	0.86825	0.80852	0.91833	3	Yes	(-Inf,1]	5
RIMS3	RIMS	ENST00000372684.8	chr1	40620679	40665682	-	1.3	0.63	0.475217	0.617044	7	162	68	8	0.00014932	0.80659	0.83074	0.58744	25	Yes	(-Inf,1]	5
NFYC	NFY	ENST00000447388.8	chr1	40691703	40771603	+	3.1	0.527	0.452533	0.540675	3	104	67	7	0.10847	0.50559	0.87871	0.26135	54	Yes	(-Inf,1]	5
KCNQ4	KCN	ENST00000347132.10	chr1	40783786	40840452	+	1.2	0.702	0.524694	0.646073	10	288	156	7	0.46799	0.69876	0.87148	0.21825	19	Yes	(-Inf,1]	9
CITED4	CITED	ENST00000372638.4	chr1	40861053	40862363	-	1.3	0.619	0.493101	0.781982	7	11	11	0	0.34638	0.44694	0.80726	0	51	Yes	(-Inf,1]	7
CTPS1	CTPS	ENST00000650070.2	chr1	40979695	41012565	+	2.2	0.673	0.472849	0.478041	9	141	111	5	0.99259	0.42766	0.95349	0.13626	43	Yes	(-Inf,1]	7
SLFNL1	SLFNL	ENST00000302946.13	chr1	41015596	41021725	-	1.3	0.57	0.476937	0.647876	5	288	115	9	3.8491e-05	1.1054	0.98939	0.62025	1	No	(-Inf,1]	7
EDN2	EDN	ENST00000372587.5	chr1	41478774	41484683	-	1.2	0.64	0.534994	0.625698	8	108	37	3	0.060323	0.96568	0.84805	0.39334	5	No	(-Inf,1]	9
HIVEP3	HIVEP	ENST00000372583.6	chr1	41506364	41918922	-	3.1	0.441	0.479352	0.596732	2	1274	627	15	0.90584	0.9116	1.0453	0.20341	8	No	(-Inf,1]	7
GUCA2B	GUC	ENST00000372581.2	chr1	42153409	42155820	+	1.3	0.596	0.487188	0.631268	6	61	39	1	0.38097	0.89064	1.1673	0.20644	2	No	(1,4]	4
GUCA2A	GUC	ENST00000357001.3	chr1	42162689	42164745	-	1.3	0.591	0.479023	0.568966	6	86	35	1	0.28692	1.3823	1.2684	0.26098	2	No	(1,4]	4
FOXJ3	FOX	ENST00000361346.6	chr1	42176547	42335235	-	2.2	0.653	0.404508	0.461744	8	271	134	4	0.99598	0.79931	1.1184	0.11789	54	Yes	(-Inf,1]	4
RIMKLA	RIMKL	ENST00000431473.4	chr1	42380791	42424232	+	2.1	0.704	0.433396	0.556122	10	160	65	7	0.00063057	0.76305	0.77434	0.54054	6	Yes	(-Inf,1]	4
ZMYND12	ZMYND	ENST00000372565.8	chr1	42430328	42456022	-	2.1	0.625	0.422081	0.47541	7	172	67	10	4.084e-05	0.8596	0.87655	0.53385	6	Yes	(-Inf,1]	4
PPCS	PPCS	ENST00000372561.4	chr1	42456542	42461236	+	2.2	0.628	0.412257	0.556624	7	144	86	5	0.0080389	0.82869	1.1618	0.45965	54	Yes	(-Inf,1]	4
PPIH	PPI	ENST00000304979.8	chr1	42658422	42676758	+	2.2	0.526	0.420715	0.479401	3	55	35	8	7.4626e-05	0.53591	0.94898	0.65932	54	Yes	(-Inf,1]	4
YBX1	YBX	ENST00000321358.12	chr1	42682417	42703805	+	2.3	0.603	0.427733	0.565128	6	118	57	2	0.94646	0.64359	0.95165	0.11081	54	Yes	(-Inf,1]	4
CLDN19	CLDN	ENST00000296387.6	chr1	42733092	42740236	-	1.2	0.617	0.483865	0.62963	7	112	49	5	0.0049681	0.81322	0.7678	0.51487	2	No	(-Inf,1]	8
P3H1	P3H	ENST00000296388.10	chr1	42746373	42767028	-	1.2	0.681	0.487566	0.570782	9	NA	NA	NA	NA	NA	NA	NA	52	Yes	(-Inf,1]	8
C1orf50	C_orf	ENST00000372525.7	chr1	42767248	42779491	+	2.1	0.711	0.472905	0.555	10	113	41	4	0.026595	1.0826	0.91917	0.41243	54	Yes	(-Inf,1]	5
TMEM269	TMEM	ENST00000637012.2	chr1	42784990	42800827	+	2.2	0.612	0.445023	0.511438	7	NA	NA	NA	NA	NA	NA	NA	0	Yes	(-Inf,1]	5
SVBP	SVBP	ENST00000372521.9	chr1	42807051	42817397	-	3.2	0.508	0.439764	0.462687	3	NA	NA	NA	NA	NA	NA	NA	53	Yes	(-Inf,1]	5
ERMAP	ERMAP	ENST00000372517.8	chr1	42817121	42844991	+	2.3	0.627	0.435585	0.530812	7	234	105	17	4.9067e-10	0.87837	0.97188	0.77791	40	Yes	(-Inf,1]	5
ZNF691	ZNF	ENST00000651192.1	chr1	42846612	42852477	+	3.1	0.538	0.431254	0.553797	4	168	67	1	0.82372	0.89176	0.93467	0.099071	45	Yes	(-Inf,1]	5
SLC2A1	SLC	ENST00000426263.10	chr1	42925352	42958868	-	1.1	0.621	0.487954	0.588911	7	160	124	1	0.9941	0.52735	0.98683	0.050848	51	Yes	(-Inf,1]	8
FAM183A	FAM	ENST00000335282.5	chr1	43147903	43156396	+	2.2	0.514	0.420854	0.511111	3	72	22	3	0.041627	0.98344	0.8175	0.44787	4	Yes	(-Inf,1]	5
EBNA1BP2	EBNA	ENST00000236051.3	chr1	43164183	43172290	-	2.3	0.558	0.421326	0.510315	4	200	77	17	1.3668e-09	0.94843	0.96116	0.72613	53	Yes	(-Inf,1]	5
CFAP57	CFAP	ENST00000372492.9	chr1	43172329	43254358	+	2.2	0.595	0.449219	0.479883	6	NA	NA	NA	NA	NA	NA	NA	1	Yes	(-Inf,1]	5
TMEM125	TMEM	ENST00000439858.6	chr1	43269982	43274002	+	1.3	0.52	0.478323	0.669697	3	121	65	7	1.0028e-06	0.87214	0.96316	2.173	24	No	(-Inf,1]	8
C1orf210	C_orf	ENST00000523677.6	chr1	43281876	43285581	-	1.2	0.588	0.504497	0.605263	6	70	30	5	0.00017017	0.98146	1.0084	1.3028	16	No	(-Inf,1]	8
TIE1	TIE	ENST00000372476.8	chr1	43300981	43323108	+	1.3	0.568	0.502239	0.616915	5	615	263	39	1.2446e-19	0.84255	0.88727	0.67744	41	No	(-Inf,1]	8
MPL	MPL	ENST00000372470.9	chr1	43337817	43354466	+	3.1	0.525	0.493391	0.591719	3	311	101	20	4.0719e-09	0.93896	0.73696	0.52508	0	No	(-Inf,1]	8
CDC20	CDC	ENST00000310955.11	chr1	43358980	43363203	+	1.3	0.612	0.487247	0.574667	7	208	96	15	3.0001e-07	0.70097	0.86236	0.54394	10	Yes	(-Inf,1]	8
ELOVL1	ELOV	ENST00000372458.8	chr1	43363400	43368011	-	1.2	0.669	0.485195	0.516667	9	94	74	3	0.67897	0.59497	1.2893	0.17875	54	Yes	(-Inf,1]	8
MED8	MED	ENST00000372457.9	chr1	43383916	43389800	-	2.2	0.568	0.471566	0.522924	5	130	47	11	2.844e-06	0.7875	0.77162	0.66351	54	Yes	(-Inf,1]	8
SZT2	SZT	ENST00000634258.3	chr1	43389898	43454247	+	2.2	0.608	0.482024	0.585494	7	1666	768	61	2.3263e-14	0.83628	0.98957	0.32693	46	Yes	(-Inf,1]	8
HYI	HYI	ENST00000372430.9	chr1	43450988	43453931	-	1.3	0.557	0.49066	0.630695	4	167	67	19	2.2375e-14	1.2175	1.2433	1.211	0	Yes	(-Inf,1]	8
PTPRF	PTPR	ENST00000359947.9	chr1	43530882	43623666	+	1.3	0.591	0.527916	0.609888	6	990	555	10	1	0.77928	1.0327	0.11017	48	Yes	(-Inf,1]	10
KDM4A	KDM	ENST00000372396.4	chr1	43650148	43705518	+	1.3	0.568	0.46219	0.502973	5	351	201	4	1	0.57918	0.93096	0.068127	53	Yes	(-Inf,1]	6
ST3GAL3	ST	ENST00000347631.8	chr1	43707535	43931159	+	1.2	0.675	0.454182	0.539894	9	188	101	9	0.0025598	0.7362	0.9658	0.35592	48	Yes	(-Inf,1]	6
ARTN	ARTN	ENST00000372359.10	chr1	43933800	43937240	+	1.2	0.648	0.510348	0.772247	8	54	37	1	0.35793	0.62998	0.91274	0.21723	2	No	(-Inf,1]	9
IPO13	IPO	ENST00000372343.8	chr1	43946949	43968022	+	1.2	0.67	0.537307	0.566044	9	312	178	5	0.99998	0.57756	0.81494	0.094362	54	Yes	(-Inf,1]	9
DPH2	DPH	ENST00000255108.8	chr1	43970009	43973369	+	2.2	0.552	0.54524	0.610884	4	261	120	11	9.0918e-06	0.87626	0.97505	0.57303	54	Yes	(-Inf,1]	9
ATP6V0B	ATP	ENST00000472174.7	chr1	43974959	43978295	+	1.1	0.656	0.546385	0.567961	8	63	46	0	0.96895	0.53135	0.94973	0	54	Yes	(-Inf,1]	9
B4GALT2	B_GALT	ENST00000372324.6	chr1	43979209	43991168	+	1.1	0.7	0.552656	0.61126	10	194	125	4	0.19829	0.68498	1.0367	0.25874	53	Yes	(-Inf,1]	9
CCDC24	CCDC	ENST00000372318.8	chr1	43991598	43996528	+	1.1	0.632	0.563827	0.634199	8	198	65	12	4.3856e-08	1.145	0.94772	0.9045	41	Yes	(-Inf,1]	9
SLC6A9	SLC	ENST00000372310.8	chr1	43996482	44031462	-	1.1	0.613	0.536656	0.587802	7	331	188	14	2.1702e-05	0.73652	0.98873	0.40497	36	Yes	(-Inf,1]	9
KLF17	KLF	ENST00000372299.4	chr1	44118820	44135140	+	2.3	0.573	0.437093	0.561538	5	239	94	14	4.6604e-09	1.023	1.0496	0.86878	1	No	(1,4]	6
KLF18	KLF	ENST00000634670.1	chr1	44137820	44141631	-	3.1	0.446	0.435692	0.543526	2	NA	NA	NA	NA	NA	NA	NA	0	No	(1,4]	6
DMAP1	DMAP	ENST00000372289.7	chr1	44213470	44220673	+	1.3	0.528	0.469101	0.579772	3	186	117	7	0.041133	0.62562	1.0063	0.2917	54	Yes	(-Inf,1]	6
ERI3	ERI	ENST00000372257.7	chr1	44221069	44355257	-	1.3	0.585	0.473408	0.543393	5	102	76	7	0.003965	0.54635	1.0046	0.39639	54	Yes	(-Inf,1]	6
RNF220	RNF	ENST00000361799.7	chr1	44405254	44651723	+	3.1	0.485	0.467833	0.554968	2	234	137	2	0.99958	0.66605	0.99782	0.064254	54	Yes	(-Inf,1]	6
TMEM53	TMEM	ENST00000372237.8	chr1	44653246	44674481	-	1.3	0.59	0.495627	0.601918	6	149	68	4	0.021392	0.79324	0.87931	0.43728	31	Yes	(-Inf,1]	8
ARMH1	ARM	ENST00000535358.6	chr1	44674713	44725591	+	1.2	0.624	0.484248	0.533636	7	NA	NA	NA	NA	NA	NA	NA	0	Yes	(-Inf,1]	8
KIF2C	KIF	ENST00000372224.9	chr1	44739836	44767767	+	1.3	0.52	0.498171	0.502755	3	335	160	16	2.5765e-05	0.80736	1.0594	0.3649	4	Yes	(-Inf,1]	8
RPS8	RPS	ENST00000396651.8	chr1	44775539	44778779	+	1.3	0.535	0.497971	0.518341	4	50	53	0	0.99003	0.39519	1.1026	0	54	Yes	(-Inf,1]	8
BEST4	BEST	ENST00000372207.4	chr1	44783584	44788170	-	1.3	0.538	0.514949	0.61955	4	159	83	12	4.6984e-06	0.64069	0.7811	0.55147	6	No	(-Inf,1]	8
PLK3	PLK	ENST00000372201.5	chr1	44800376	44805990	+	1.1	0.686	0.525551	0.608449	9	318	158	15	1.8504e-06	0.8228	1.0118	0.46297	41	Yes	(-Inf,1]	8
DYNLT4	DYNLT	ENST00000339355.3	chr1	44805892	44807351	-	1.1	0.585	0.526147	0.731231	6	NA	NA	NA	NA	NA	NA	NA	0	No	(-Inf,1]	8
PTCH2	PTCH	ENST00000372192.4	chr1	44821937	44843253	-	1.3	0.636	0.513321	0.61711	8	638	304	33	3.4086e-16	0.91631	0.99741	0.63549	24	Yes	(-Inf,1]	8
EIF2B3	EIF	ENST00000360403.7	chr1	44850521	44986595	-	1.3	0.592	0.447682	0.458425	6	198	68	5	0.56695	0.81194	0.8047	0.20561	53	Yes	(-Inf,1]	5
HECTD3	HECTD	ENST00000372172.5	chr1	45002547	45011324	-	1.3	0.548	0.466679	0.598608	4	367	188	12	0.088789	0.7302	0.94706	0.24877	54	Yes	(-Inf,1]	5
UROD	UROD	ENST00000246337.9	chr1	45012253	45015575	+	3.1	0.501	0.466824	0.566123	3	165	70	15	1.2563e-08	0.78432	0.89439	0.73058	54	No	(-Inf,1]	5
ZSWIM5	ZSWIM	ENST00000359600.6	chr1	45016398	45206605	-	2.2	0.604	0.417215	0.556773	6	471	199	14	0.03976	0.74141	0.78583	0.25563	17	Yes	(-Inf,1]	5
HPDL	HPDL	ENST00000334815.6	chr1	45326894	45328710	+	1.3	0.569	0.481029	0.659498	5	197	100	8	2.2634e-05	0.82961	0.85769	0.79832	3	Yes	(-Inf,1]	5
MUTYH	MUTYH	ENST00000456914.7	chr1	45329241	45339970	-	1.2	0.62	0.467948	0.609195	7	322	126	30	1.2619e-18	1.033	1.0145	0.87777	50	Yes	(-Inf,1]	5
TOE1	TOE	ENST00000372090.6	chr1	45340169	45343973	+	1.3	0.618	0.478069	0.542074	7	246	111	23	6.0443e-16	0.82604	0.98579	1.029	44	Yes	(-Inf,1]	5
TESK2	TESK	ENST00000372086.4	chr1	45343882	45491163	-	1.3	0.527	0.440777	0.527389	3	318	125	15	4.4552e-07	0.92496	1.0113	0.5242	36	Yes	(-Inf,1]	5
CCDC163	CCDC	ENST00000629482.3	chr1	45493865	45500073	-	2.2	0.553	0.467371	0.531963	4	NA	NA	NA	NA	NA	NA	NA	16	Yes	(1,4]	5
MMACHC	MMA	ENST00000401061.9	chr1	45500299	45513382	+	2.2	0.551	0.470412	0.586572	4	213	83	18	1.1402e-13	1.2301	1.2585	1.2143	4	Yes	(-Inf,1]	5
PRDX1	PRDX	ENST00000319248.13	chr1	45511050	45521884	-	2.2	0.56	0.473387	0.46	4	103	40	12	7.6959e-10	0.9461	1.0264	1.3974	54	Yes	(-Inf,1]	5
AKR1A1	AKR	ENST00000351829.9	chr1	45550825	45570049	+	2.2	0.572	0.468291	0.543967	5	191	67	12	6.6621e-07	1.0043	0.9211	0.69167	54	Yes	(-Inf,1]	5
NASP	NASP	ENST00000350030.8	chr1	45584040	45618893	+	2.2	0.58	0.448611	0.47275	5	368	151	5	0.99553	0.91501	1.0293	0.13141	54	Yes	(-Inf,1]	5
CCDC17	CCDC	ENST00000528266.6	chr1	45620043	45624054	-	1.3	0.495	0.431245	0.624933	2	315	150	32	3.9155e-22	0.83465	0.94137	1.0457	8	No	(1,4]	5
GPBP1L1	GPBP	ENST00000355105.8	chr1	45627303	45686533	-	2.1	0.638	0.42644	0.496842	8	273	121	6	0.19902	1.0229	1.2853	0.24708	54	Yes	(-Inf,1]	5
TMEM69	TMEM	ENST00000372025.5	chr1	45688180	45694436	+	3.1	0.501	0.419617	0.423387	3	120	32	6	0.0001867	0.94913	0.73112	0.86038	54	No	(-Inf,1]	5
IPP	IPP	ENST00000396478.4	chr1	45698710	45750653	-	2.2	0.558	0.429309	0.42963	4	293	114	13	2.0966e-05	0.92183	1.0729	0.43231	25	Yes	(-Inf,1]	5
MAST2	MAST	ENST00000361297.7	chr1	45803611	46036122	+	2.2	0.61	0.415771	0.57532	7	845	417	44	1.7079e-19	0.82109	1.0534	0.54989	52	Yes	(-Inf,1]	5
PIK3R3	PIK	ENST00000262741.10	chr1	46040139	46132629	-	2.1	0.638	0.425988	0.428571	8	248	67	19	3.3583e-10	0.99209	0.78129	0.68427	49	Yes	(-Inf,1]	5
TSPAN1	TSPAN	ENST00000372003.6	chr1	46175086	46185962	+	1.3	0.526	0.49568	0.50551	3	113	62	9	7.3518e-06	0.86599	1.1597	0.78695	18	No	(-Inf,1]	8
P3R3URF	P3R3URF	ENST00000506599.2	chr1	46175485	46176488	-	3.1	0.495	0.497363	0.583333	2	NA	NA	NA	NA	NA	NA	NA	0	No	(-Inf,1]	8
POMGNT1	POMGNT	ENST00000371984.8	chr1	46188682	46198434	-	1.3	0.648	0.501707	0.568331	8	373	163	36	1.9454e-20	0.87731	1.0242	0.78941	53	Yes	(-Inf,1]	8
LURAP1	LURAP	ENST00000371980.4	chr1	46203333	46221256	+	1.3	0.578	0.495723	0.626389	5	125	53	4	0.011822	0.91726	0.91454	0.51752	20	Yes	(-Inf,1]	8
RAD54L	RAD	ENST00000371975.9	chr1	46247762	46278473	+	1.2	0.635	0.47815	0.527629	8	424	158	29	2.3634e-15	1.0351	1.0275	0.71144	3	Yes	(-Inf,1]	8
LRRC41	LRRC	ENST00000617190.5	chr1	46277461	46303616	-	2.2	0.489	0.467665	0.590406	2	300	173	2	0.99986	0.60924	0.91956	0.058665	54	Yes	(-Inf,1]	8
UQCRH	UQC	ENST00000311672.10	chr1	46303697	46316776	+	1.2	0.596	0.469506	0.503623	6	49	22	5	0.0020194	0.93508	1.0837	0.64471	54	Yes	(-Inf,1]	8
NSUN4	NSUN	ENST00000474844.6	chr1	46340806	46365018	+	2.2	0.578	0.457271	0.535065	5	183	72	13	1.2267e-06	0.84124	0.85728	0.57486	34	Yes	(-Inf,1]	8
FAAH	FAAH	ENST00000243167.9	chr1	46394316	46413845	+	1.3	0.609	0.507443	0.621839	7	276	139	20	4.4449e-11	0.89767	1.0398	0.72544	50	Yes	(-Inf,1]	9
DMBX1	DMBX	ENST00000360032.4	chr1	46489835	46516216	+	1.2	0.684	0.528731	0.642857	9	209	104	1	0.92957	0.85087	0.97837	0.077753	0	Yes	(-Inf,1]	9
KNCN	KNCN	ENST00000481882.7	chr1	46545640	46551647	-	1.3	0.588	0.518203	0.616	6	66	25	5	4.787e-05	1.1375	0.96709	2.2154	0	No	(-Inf,1]	9
MKNK1	MKNK	ENST00000371945.10	chr1	46557406	46604268	-	1.3	0.549	0.497233	0.550444	4	197	104	18	8.0483e-10	0.75015	0.9809	0.69568	54	Yes	(-Inf,1]	8
MOB3C	MOB	ENST00000319928.9	chr1	46607718	46616811	-	1.3	0.602	0.472882	0.606759	6	169	58	9	1.7788e-05	0.87109	0.73314	0.69516	42	Yes	(-Inf,1]	8
TEX38	TEX	ENST00000334122.5	chr1	46671853	46673594	+	3.1	0.532	0.41327	0.558776	3	85	41	9	2.2724e-07	0.77816	0.87474	1.2974	1	No	(-Inf,1]	4
EFCAB14	EFCAB	ENST00000371933.8	chr1	46675158	46719114	-	2.3	0.577	0.413034	0.454973	5	247	108	15	7.7776e-08	0.93184	1.0649	0.62016	54	Yes	(-Inf,1]	4
CYP4B1	CYP	ENST00000371923.9	chr1	46799045	46819413	+	1.3	0.494	0.42687	0.564003	2	312	119	18	3.2777e-10	1.0338	1.0475	0.7396	29	No	(1,4]	4
CYP4A11	CYP	ENST00000310638.9	chr1	46929187	46941476	-	3.1	0.441	0.427588	0.55641	2	346	112	33	1.087e-24	1.1843	0.96508	1.2316	2	No	(1,4]	4
CYP4X1	CYP	ENST00000371901.4	chr1	47023668	47050751	+	3.2	0.503	0.397156	0.494771	3	220	103	21	4.7167e-12	0.78387	0.96512	0.76864	31	Yes	(1,4]	4
CYP4Z1	CYP	ENST00000334194.4	chr1	47067230	47118318	+	3.3	0.407	0.393657	0.469697	1	260	80	25	1.8745e-17	0.98075	0.85454	1.0484	1	No	(1,4]	4
CYP4A22	CYP	ENST00000371891.8	chr1	47137440	47149727	+	3.1	0.447	0.416604	0.557051	2	352	114	37	1.4246e-29	1.1914	0.97628	1.4756	2	No	(-Inf,1]	8
PDZK1IP1	PDZK	ENST00000294338.7	chr1	47183581	47190036	-	1.1	0.614	0.480152	0.597101	7	59	38	5	0.00091769	0.85694	1.2089	0.79211	18	No	(-Inf,1]	8
STIL	STIL	ENST00000371877.8	chr1	47250138	47314147	-	2.2	0.547	0.433211	0.414275	4	587	210	12	0.20105	0.87758	0.87392	0.23634	3	Yes	(-Inf,1]	5
CMPK1	CMPK	ENST00000371873.10	chr1	47333789	47378839	+	2.2	0.585	0.437275	0.459971	5	52	31	1	0.84789	0.47885	0.80161	0.094672	54	Yes	(-Inf,1]	5
FOXE3	FOX	ENST00000335071.4	chr1	47416284	47418052	+	1.3	0.653	0.502608	0.767708	8	76	51	1	0.18135	0.83281	1.1835	0.39733	0	Yes	(1,4]	8
FOXD2	FOX	ENST00000334793.6	chr1	47438043	47440691	+	1.2	0.759	0.508699	0.743952	10	148	103	3	0.029038	0.79395	1.1585	0.51195	3	Yes	(1,4]	8
TRABD2B	TRABD	ENST00000606738.3	chr1	47760527	47997385	-	1.2	0.706	0.481127	0.644788	10	123	93	2	0.84273	0.47652	0.81841	0.13459	14	Yes	(-Inf,1]	8
SLC5A9	SLC	ENST00000438567.7	chr1	48222715	48248638	+	3.1	0.514	0.442567	0.587488	3	380	173	39	9.2114e-27	0.89078	0.98524	1.0403	4	No	(-Inf,1]	7
SPATA6	SPATA	ENST00000371847.8	chr1	48295372	48472204	-	2.3	0.588	0.380114	0.446489	6	251	83	30	3.4185e-21	0.96532	0.85139	1.0843	28	Yes	(-Inf,1]	2
AGBL4	AGBL	ENST00000371839.6	chr1	48532853	50023954	-	2.3	0.592	0.391033	0.491402	6	208	85	14	2.4767e-06	0.77419	0.88481	0.48649	0	Yes	(-Inf,1]	2
BEND5	BEND	ENST00000371833.4	chr1	48727518	48776891	-	2.2	0.589	0.433246	0.532385	6	152	100	5	0.054336	0.67943	1.0708	0.31309	37	Yes	(-Inf,1]	6
ELAVL4	ELAVL	ENST00000371824.7	chr1	50108919	50203772	+	3.3	0.414	0.405218	0.497729	1	102	83	2	0.90806	0.46032	0.96771	0.12126	10	No	(-Inf,1]	5
DMRTA2	DMRT	ENST00000404795.4	chr1	50417549	50423443	-	1.3	0.599	0.451927	0.737262	6	141	105	0	0.91608	0.71827	1.1503	0	0	Yes	(-Inf,1]	10
FAF1	FAF	ENST00000396153.7	chr1	50437027	50960267	-	3.2	0.54	0.389442	0.447005	4	246	107	5	0.99895	0.68435	0.85516	0.1192	53	Yes	(-Inf,1]	2
CDKN2C	CDKN	ENST00000371761.4	chr1	50970244	50974634	+	2.1	0.563	0.404468	0.52071	5	67	33	1	0.39526	0.69103	0.77717	0.20034	37	Yes	(-Inf,1]	2
C1orf185	C_orf	ENST00000371759.7	chr1	51102227	51148086	+	3.3	0.364	0.392295	0.37	1	53	23	9	5.0044e-07	0.65932	0.81788	1.1448	1	No	(-Inf,1]	2
RNF11	RNF	ENST00000242719.4	chr1	51236272	51273447	+	3.2	0.566	0.4368	0.505376	5	48	31	1	0.57873	0.55358	0.92962	0.14552	54	Yes	(-Inf,1]	5
TTC39A	TTC	ENST00000680483.1	chr1	51287257	51330562	-	2.2	0.692	0.478924	0.542099	9	203	117	12	0.0006305	0.63971	0.89421	0.34521	6	Yes	(-Inf,1]	9
EPS15	EPS	ENST00000371733.8	chr1	51354262	51519266	-	2.2	0.576	0.398346	0.431438	5	402	157	14	0.0034774	0.89618	0.96326	0.29074	54	Yes	(-Inf,1]	3
OSBPL9	OSBPL	ENST00000428468.6	chr1	51617091	51789219	+	3.2	0.489	0.39719	0.435097	2	246	126	8	0.97558	0.62368	0.92494	0.17136	54	Yes	(-Inf,1]	3
NRDC	NRDC	ENST00000352171.12	chr1	51789209	51878727	-	2.3	0.565	0.398845	0.440683	5	NA	NA	NA	NA	NA	NA	NA	54	Yes	(-Inf,1]	3
RAB3B	RAB	ENST00000371655.4	chr1	51907955	51990700	-	2.2	0.594	0.442736	0.521212	6	104	45	2	0.31473	0.77113	0.85826	0.23952	4	Yes	(-Inf,1]	5
TXNDC12	TXNDC	ENST00000371626.9	chr1	52020130	52055191	-	2.2	0.532	0.433606	0.460501	3	78	30	8	3.7354e-05	0.84823	0.85717	0.73759	54	Yes	(-Inf,1]	5
KTI12	KTI	ENST00000371614.2	chr1	52032102	52033810	-	3.1	0.453	0.436257	0.622535	2	240	107	6	0.00040289	1.0947	1.0718	0.72753	44	Yes	(-Inf,1]	5
BTF3L4	BTF	ENST00000313334.13	chr1	52056294	52090716	+	2.2	0.566	0.427081	0.410901	5	35	17	1	0.57136	0.42343	0.6547	0.14719	53	Yes	(-Inf,1]	5
ZFYVE9	ZFYVE	ENST00000287727.8	chr1	52142088	52346634	+	2.3	0.606	0.419578	0.434549	6	604	254	11	0.90244	0.81424	0.93445	0.19642	49	Yes	(-Inf,1]	5
CC2D1B	CC	ENST00000284376.8	chr1	52350596	52366205	-	2.2	0.624	0.46329	0.595154	7	570	193	36	1.748e-18	1.1262	0.94998	0.69443	54	Yes	(-Inf,1]	5
ORC1	ORC	ENST00000371568.8	chr1	52372828	52404423	-	3.2	0.542	0.449439	0.506574	4	455	174	29	1.7297e-14	0.96941	0.94613	0.64608	3	Yes	(-Inf,1]	5
PRPF38A	PRPF	ENST00000257181.10	chr1	52404601	52420836	+	2.3	0.542	0.415792	0.494143	4	114	61	4	0.77227	0.57745	0.96913	0.17815	53	Yes	(-Inf,1]	5
TUT4	TUT	ENST00000257177.9	chr1	52423274	52553092	-	2.1	0.733	0.39555	0.410085	10	NA	NA	NA	NA	NA	NA	NA	0	Yes	(-Inf,1]	5
GPX7	GPX	ENST00000361314.5	chr1	52602370	52609051	+	1.3	0.613	0.459201	0.597518	7	96	37	9	5.8451e-06	0.94864	0.83915	0.81198	33	Yes	(-Inf,1]	5
SHISAL2A	SHISAL	ENST00000517870.2	chr1	52633167	52657065	+	1.2	0.644	0.459092	0.598604	8	NA	NA	NA	NA	NA	NA	NA	0	Yes	(-Inf,1]	5
COA7	COA	ENST00000371538.5	chr1	52684448	52698347	-	3.2	0.533	0.460492	0.524425	3	106	50	3	0.059686	0.83232	0.9953	0.39476	44	Yes	(-Inf,1]	5
ZYG11B	ZYG	ENST00000294353.7	chr1	52726452	52827336	+	3.2	0.558	0.426566	0.443848	4	176	156	4	0.99836	0.43972	1.1039	0.11008	52	Yes	(1,4]	5
ZYG11A	ZYG	ENST00000371528.2	chr1	52842759	52894998	+	3.2	0.544	0.442023	0.454825	4	299	107	22	1.2573e-11	0.82006	0.78605	0.68378	1	Yes	(1,4]	5
ECHDC2	ECHDC	ENST00000371522.9	chr1	52895909	52921740	-	3.1	0.568	0.442167	0.633675	5	185	79	17	1.55e-10	0.98079	1.0204	0.836	53	Yes	(-Inf,1]	5
SCP2	SCP	ENST00000371514.8	chr1	52927275	53051698	+	2.3	0.596	0.425448	0.444039	6	226	96	15	8.7451e-07	0.7896	0.96993	0.49338	54	Yes	(-Inf,1]	5
PODN	PODN	ENST00000312553.10	chr1	53062212	53085494	+	1.1	0.678	0.507819	0.61835	9	355	201	18	9.5675e-10	0.88976	1.0571	0.68692	35	Yes	(-Inf,1]	10
SLC1A7	SLC	ENST00000371494.9	chr1	53087182	53142638	-	1.3	0.528	0.515779	0.603684	3	358	166	17	7.5281e-11	0.98908	1.0239	0.87389	5	No	(-Inf,1]	10
CPT2	CPT	ENST00000371486.4	chr1	53196823	53214197	+	2.2	0.57	0.453662	0.528073	5	337	165	17	4.598e-10	0.94102	1.1225	0.78115	45	Yes	(-Inf,1]	6
CZIB	CZIB	ENST00000294360.5	chr1	53214098	53220634	-	2.2	0.583	0.443081	0.52381	5	NA	NA	NA	NA	NA	NA	NA	0	Yes	(-Inf,1]	6
MAGOH	MAGOH	ENST00000371470.8	chr1	53226899	53238518	-	2.3	0.583	0.437949	0.424036	5	15	20	1	0.7974	0.1889	0.69843	0.10376	54	Yes	(-Inf,1]	6
LRP8	LRP	ENST00000306052.12	chr1	53242363	53328070	-	2.1	0.703	0.498125	0.588866	10	382	197	5	0.99983	0.69705	0.87731	0.10666	17	Yes	(-Inf,1]	10
DMRTB1	DMRT	ENST00000371445.3	chr1	53459398	53467488	+	3.1	0.496	0.480857	0.693878	2	165	98	1	0.82857	0.79313	0.94462	0.098199	1	Yes	(-Inf,1]	9
GLIS1	GLIS	ENST00000628545.2	chr1	53506238	53739164	-	1.1	0.682	0.504178	0.668342	9	360	168	6	0.038902	0.99376	0.98106	0.30872	8	Yes	(-Inf,1]	8
NDC1	NDC	ENST00000371429.4	chr1	53765477	53838296	-	3.2	0.557	0.415905	0.426173	4	290	139	4	0.99932	0.83479	1.099	0.10338	35	Yes	(-Inf,1]	5
YIPF1	YIPF	ENST00000072644.7	chr1	53851732	53889797	-	3.1	0.532	0.442287	0.457112	3	173	46	7	0.0031753	1.0314	0.76185	0.41006	54	Yes	(-Inf,1]	5
DIO1	DIO	ENST00000361921.8	chr1	53894186	53911086	+	3.1	0.488	0.431614	0.52	2	127	52	2	0.58399	0.88738	0.96566	0.17716	4	No	(-Inf,1]	5
HSPB11	HSP	ENST00000194214.10	chr1	53921560	53945699	-	2.1	0.746	0.427656	0.388506	10	61	32	5	0.0020199	0.81647	1.1588	0.64467	47	Yes	(-Inf,1]	5
LRRC42	LRRC	ENST00000371370.8	chr1	53946349	53968168	+	2.1	0.762	0.423648	0.484848	10	244	83	15	1.3431e-08	1.0403	0.90649	0.72663	54	Yes	(-Inf,1]	5
LDLRAD1	LDLRAD	ENST00000371360.2	chr1	54007297	54018186	-	1.3	0.534	0.449211	0.597087	3	120	54	10	1.2294e-06	0.93079	0.97717	0.84264	0	No	(-Inf,1]	5
TMEM59	TMEM	ENST00000234831.10	chr1	54026680	54053204	-	2.1	0.625	0.438777	0.458848	7	151	65	18	2.4058e-12	0.90461	0.96508	0.98871	54	Yes	(-Inf,1]	5
TCEANC2	TCEANC	ENST00000234827.6	chr1	54053607	54106082	+	2.1	0.624	0.432232	0.435407	7	107	40	10	2.7615e-07	0.92446	0.87731	1.008	3	Yes	(-Inf,1]	5
CYB5RL	CYB	ENST00000534324.6	chr1	54169650	54200030	-	2.2	0.599	0.492511	0.553797	6	189	65	11	3.3734e-06	1.0492	0.90385	0.64971	4	Yes	(-Inf,1]	8
MRPL37	MRPL	ENST00000360840.9	chr1	54200166	54218383	+	1.3	0.576	0.498453	0.54717	5	229	98	15	1.3929e-08	0.9109	0.92125	0.72447	54	Yes	(-Inf,1]	8
ACOT11	ACOT	ENST00000343744.7	chr1	54548227	54610329	+	1.2	0.613	0.500178	0.603361	7	363	145	29	1.0844e-16	0.92351	0.90684	0.79355	7	No	(-Inf,1]	8
FAM151A	FAM	ENST00000302250.7	chr1	54609180	54623525	-	1.3	0.551	0.500536	0.591013	4	354	170	24	6.5453e-17	1.0281	1.1414	1.0637	3	No	(-Inf,1]	8
MROH7	MROH	ENST00000421030.7	chr1	54641785	54710266	+	1.3	0.49	0.471299	0.573766	2	764	304	44	4.8111e-24	1.0083	0.97283	0.76163	32	No	(-Inf,1]	8
TTC4	TTC	ENST00000371281.4	chr1	54715860	54742657	+	1.3	0.59	0.476451	0.475945	6	188	68	12	4.5355e-06	0.94936	0.91863	0.55375	54	Yes	(1,4]	8
PARS2	PARS	ENST00000371279.4	chr1	54756897	54764523	-	3.1	0.518	0.496599	0.563025	3	266	106	6	0.0041217	0.95156	0.90816	0.44704	7	Yes	(-Inf,1]	8
TTC22	TTC	ENST00000371276.9	chr1	54779711	54801323	-	2.2	0.59	0.500168	0.676023	6	239	100	12	1.7098e-06	0.81931	0.75963	0.62139	15	No	(1,4]	8
LEXM	LEXM	ENST00000371273.4	chr1	54806062	54842252	+	1.3	0.589	0.491635	0.554495	6	NA	NA	NA	NA	NA	NA	NA	3	No	(-Inf,1]	8
DHCR24	DHCR	ENST00000371269.9	chr1	54849626	54887195	-	1.2	0.656	0.463292	0.578981	8	232	120	8	0.031029	0.75843	0.92696	0.2896	53	Yes	(-Inf,1]	8
TMEM61	TMEM	ENST00000371268.4	chr1	54980627	54992288	+	1.2	0.649	0.492743	0.638231	8	125	58	6	6.0832e-05	0.95409	0.93865	1.1148	8	Yes	(-Inf,1]	8
BSND	BSND	ENST00000651561.1	chr1	54998932	55017172	+	2.2	0.553	0.51209	0.604361	4	190	96	14	1.0949e-10	0.98655	1.2028	1.1903	2	No	(-Inf,1]	8
PCSK9	PCSK	ENST00000302118.5	chr1	55039547	55064852	+	2.2	0.569	0.484563	0.655604	5	419	170	26	2.7059e-17	0.96324	0.9066	0.96623	4	Yes	(-Inf,1]	8
USP24	USP	ENST00000294383.7	chr1	55066358	55215364	-	2.2	0.696	0.404259	0.441816	9	759	438	14	1	0.60416	0.96322	0.094237	54	Yes	(-Inf,1]	2
PLPP3	PLPP	ENST00000371250.4	chr1	56494760	56579563	-	3.1	0.475	0.422142	0.538462	2	NA	NA	NA	NA	NA	NA	NA	52	Yes	(-Inf,1]	4
PRKAA2	PRKA	ENST00000371244.9	chr1	56645313	56715335	+	2.3	0.668	0.368224	0.433996	9	207	97	16	3.5282e-08	0.67987	0.92698	0.60616	16	Yes	(-Inf,1]	4
FYB2	FYB	ENST00000343433.7	chr1	56718788	56819404	-	2.3	0.558	0.390032	0.429813	4	NA	NA	NA	NA	NA	NA	NA	0	No	(-Inf,1]	4
C8A	C_	ENST00000361249.4	chr1	56854796	56918223	+	3.3	0.383	0.418675	0.494017	1	372	135	26	6.5536e-16	1.1694	1.1285	0.85358	1	No	(1,4]	4
C8B	C_	ENST00000371237.9	chr1	56929206	56966015	-	3.3	0.442	0.428239	0.483671	2	351	146	29	2.3057e-19	1.118	1.2586	0.97845	1	No	(1,4]	4
DAB1	DAB	ENST00000371236.7	chr1	56994777	57424060	-	2.1	0.717	0.410313	0.508993	10	245	110	2	0.99915	0.76175	0.89707	0.068307	4	Yes	(-Inf,1]	4
OMA1	OMA	ENST00000371226.8	chr1	58480718	58546726	-	3.2	0.534	0.38937	0.4	3	248	89	20	1.2241e-11	0.91557	0.90816	0.77909	38	Yes	(-Inf,1]	4
TACSTD2	TACSTD	ENST00000371225.4	chr1	58575432	58577252	-	2.2	0.604	0.430509	0.674897	6	187	77	4	0.0046571	0.89086	0.75065	0.69055	20	Yes	(-Inf,1]	4
MYSM1	MYSM	ENST00000472487.6	chr1	58654742	58700062	-	2.3	0.58	0.39465	0.397668	5	353	132	13	0.043365	0.83337	0.95254	0.25692	45	Yes	(-Inf,1]	4
JUN	JUN	ENST00000371222.4	chr1	58780790	58784047	-	2.1	0.645	0.430723	0.643574	8	142	102	3	0.05962	0.75517	1.161	0.39491	54	Yes	(-Inf,1]	4
FGGY	FGGY	ENST00000303721.12	chr1	59297093	59762730	+	2.1	0.631	0.404548	0.497585	7	331	137	29	3.1851e-18	1.0182	1.0756	0.89132	1	Yes	(-Inf,1]	4
HOOK1	HOOK	ENST00000371208.5	chr1	59814948	59876322	+	2.3	0.679	0.363837	0.405578	9	318	115	21	3.8686e-08	0.87471	0.94087	0.43289	21	Yes	(-Inf,1]	2
CYP2J2	CYP	ENST00000371204.4	chr1	59893307	59926773	-	3.2	0.526	0.391081	0.491716	3	270	98	23	1.6181e-15	0.97692	0.93189	0.9813	25	Yes	(-Inf,1]	2
C1orf87	C_orf	ENST00000371201.3	chr1	59990393	60073770	-	3.2	0.564	0.393029	0.459476	5	293	113	33	6.1824e-25	1.0359	1.0935	1.2608	1	Yes	(-Inf,1]	2
NFIA	NFI	ENST00000403491.8	chr1	61082560	61462788	+	2.2	0.633	0.391932	0.510458	8	158	123	2	0.99959	0.49242	1.0132	0.064017	49	Yes	(-Inf,1]	3
TM2D1	TM	ENST00000606498.5	chr1	61681045	61725141	-	3.2	0.503	0.415395	0.447115	3	132	59	8	0.00010999	0.96917	1.0575	0.61823	51	Yes	(-Inf,1]	3
PATJ	PATJ	ENST00000642238.2	chr1	61742479	62163915	+	2.2	0.606	0.408857	0.453355	6	NA	NA	NA	NA	NA	NA	NA	35	Yes	(-Inf,1]	3
L1TD1	L1TD1	ENST00000498273.2	chr1	62194848	62212328	+	2.2	0.568	0.458892	0.379523	5	448	191	11	5.3285e-07	1.1251	1.333	0.80294	1	Yes	(-Inf,1]	7
KANK4	KANK	ENST00000371153.9	chr1	62236164	62319434	-	3.1	0.578	0.471667	0.575971	5	541	226	20	2.0713e-09	0.97579	0.93498	0.55105	2	Yes	(-Inf,1]	7
USP1	USP	ENST00000339950.5	chr1	62437048	62451804	+	2.1	0.635	0.402696	0.364716	8	321	148	3	0.99691	0.84737	1.0802	0.099271	52	Yes	(-Inf,1]	1
DOCK7	DOCK	ENST00000635253.2	chr1	62454725	62688386	-	2.3	0.611	0.370791	0.417251	7	791	375	34	6.358e-06	0.71142	0.97607	0.28458	28	Yes	(-Inf,1]	1
ANGPTL3	ANGPT	ENST00000371129.4	chr1	62597519	62606313	+	3.3	0.336	0.342144	0.359364	1	232	91	21	1.6455e-13	1.0176	1.0878	0.90334	2	No	(-Inf,1]	1
ATG4C	ATG	ENST00000317868.9	chr1	62784131	62865516	+	3.2	0.517	0.367454	0.371823	3	244	77	25	4.674e-17	1.0819	1.0089	1.006	44	Yes	(-Inf,1]	3
FOXD3	FOX	ENST00000371116.4	chr1	63322566	63325128	+	2.3	0.624	0.45668	0.723034	7	158	99	1	0.58216	0.80854	1.1018	0.14475	2	Yes	(-Inf,1]	3
ALG6	ALG	ENST00000263440.6	chr1	63367626	63438553	+	2.3	0.637	0.381528	0.374672	8	191	86	11	0.00030541	0.73373	0.9205	0.38713	22	Yes	(-Inf,1]	3
ITGB3BP	ITGB	ENST00000271002.15	chr1	63440769	63523225	-	3.2	0.513	0.365631	0.340824	3	78	30	11	2.9577e-07	0.85449	1.0104	0.85469	14	Yes	(-Inf,1]	3
EFCAB7	EFCAB	ENST00000371088.5	chr1	63523524	63572693	+	2.2	0.512	0.367433	0.367725	3	255	93	28	2.6115e-17	0.83364	0.8716	0.86941	12	Yes	(-Inf,1]	3
PGM1	PGM	ENST00000371084.8	chr1	63593410	63660245	+	2.3	0.563	0.421963	0.521018	5	336	139	23	5.0551e-15	1.0356	1.1575	0.93107	54	Yes	(-Inf,1]	3
ROR1	ROR	ENST00000371079.6	chr1	63774016	64181498	+	3.2	0.558	0.411441	0.494314	4	373	171	4	0.99645	0.72972	0.89975	0.11675	11	Yes	(-Inf,1]	3
UBE2U	UBE	ENST00000371077.10	chr1	64203622	64267368	+	3.2	0.507	0.398484	0.390985	3	101	38	12	1.3492e-07	0.91562	1.0223	0.81312	1	Yes	(-Inf,1]	3
CACHD1	CACHD	ENST00000651257.2	chr1	64470128	64693053	+	2.3	0.608	0.402862	0.496993	7	579	250	25	5.8276e-09	0.81883	0.94391	0.40925	41	Yes	(-Inf,1]	3
JAK1	JAK	ENST00000342505.5	chr1	64833228	64966549	-	2.3	0.598	0.420934	0.478211	6	332	243	7	0.99998	0.49791	0.96236	0.11395	54	Yes	(-Inf,1]	5
AK4	AK	ENST00000327299.8	chr1	65148202	65232145	+	2.1	0.733	0.427032	0.501488	10	89	50	3	0.13353	0.69409	1.0051	0.30494	45	Yes	(-Inf,1]	5
DNAJC6	DNAJ	ENST00000371069.5	chr1	65309542	65415871	+	2.3	0.569	0.39896	0.501888	5	424	186	5	0.99986	0.80391	0.94327	0.10574	16	Yes	(-Inf,1]	2
LEPR	LEPR	ENST00000349533.11	chr1	65420667	65641559	+	2.1	0.695	0.380613	0.383934	9	490	204	9	0.99475	0.83483	0.97659	0.16287	18	Yes	(-Inf,1]	2
LEPROT	LEPROT	ENST00000371065.9	chr1	65420667	65436007	+	2.1	0.695	0.398041	0.472222	9	55	23	1	0.43754	0.76507	0.87295	0.1844	54	Yes	(-Inf,1]	2
PDE4B	PDE	ENST00000341517.9	chr1	65792894	66374574	+	2.1	0.65	0.374359	0.463139	8	249	141	8	0.4746	0.61337	0.93233	0.21886	34	Yes	(-Inf,1]	2
SGIP1	SGIP	ENST00000371037.9	chr1	66534152	66751139	+	2.2	0.514	0.379281	0.483313	3	401	160	4	0.99997	0.86226	0.94152	0.085172	25	Yes	(-Inf,1]	2
DYNLT5	DYNLT	ENST00000282670.7	chr1	66752458	66779047	+	2.3	0.56	0.369348	0.398148	4	NA	NA	NA	NA	NA	NA	NA	0	Yes	(-Inf,1]	2
INSL5	INSL	ENST00000304526.3	chr1	66797739	66801276	-	3.3	0.419	0.36429	0.47549	1	76	23	1	0.13604	1.0169	0.8748	0.5466	0	No	(-Inf,1]	2
DNAI4	DNAI	ENST00000371026.8	chr1	66812884	66924856	-	2.1	0.661	0.364724	0.40479	9	NA	NA	NA	NA	NA	NA	NA	0	Yes	(-Inf,1]	2
MIER1	MIER	ENST00000401041.6	chr1	66924989	66988619	+	2.3	0.616	0.374646	0.406949	7	218	84	8	0.28881	0.74624	0.87198	0.23245	42	Yes	(-Inf,1]	2
SLC35D1	SLC	ENST00000235345.6	chr1	66999349	67054148	-	2.3	0.587	0.381883	0.450375	6	186	96	9	0.00035546	0.99475	1.2549	0.44942	38	Yes	(-Inf,1]	2
C1orf141	C_orf	ENST00000684719.1	chr1	67092164	67134970	-	3.2	0.458	0.392539	0.33084	2	188	75	5	0.0032311	0.98942	1.0941	0.57236	1	Yes	(-Inf,1]	2
IL23R	IL	ENST00000347310.10	chr1	67166453	67259979	+	3.3	0.354	0.401279	0.383069	1	264	114	11	0.00055961	0.82909	1.0021	0.36626	0	No	(1,4]	4
IL12RB2	IL	ENST00000674203.2	chr1	67307872	67398724	+	2.2	0.613	0.409842	0.477018	7	429	180	22	1.6212e-09	0.97042	1.0956	0.49506	1	Yes	(1,4]	4
SERBP1	SERBP	ENST00000361219.11	chr1	67407809	67430402	-	2.2	0.623	0.415109	0.516074	7	178	96	1	0.9995	0.7045	1.1193	0.038056	54	Yes	(-Inf,1]	4
GADD45A	GADD	ENST00000370986.9	chr1	67685200	67688334	+	2.2	0.575	0.410246	0.586345	5	60	54	3	0.044075	0.60275	1.2546	0.43878	54	Yes	(-Inf,1]	4
GNG12	GNG	ENST00000370982.4	chr1	67701474	67833467	-	2.2	0.634	0.416307	0.43379	8	26	15	0	0.58936	0.69092	1.0749	0	50	Yes	(-Inf,1]	4
DIRAS3	DIRAS	ENST00000646789.1	chr1	68045961	68050627	-	3.1	0.443	0.386986	0.56087	2	111	74	NA	NA	0.76689	1.1151	NA	23	Yes	(-Inf,1]	4
WLS	WLS	ENST00000262348.9	chr1	68125359	68232523	-	2.2	0.535	0.413307	0.492005	4	295	119	8	0.020463	0.90592	0.99881	0.30209	51	Yes	(-Inf,1]	4
RPE65	RPE	ENST00000262340.6	chr1	68428821	68449954	-	3.2	0.433	0.376014	0.435705	1	284	120	24	6.4889e-14	1.0409	1.195	0.78983	0	No	(-Inf,1]	1
DEPDC1	DEPDC	ENST00000456315.7	chr1	68474151	68497082	-	3.2	0.54	0.364125	0.370279	4	377	125	21	7.635e-10	0.93786	0.8917	0.55216	3	Yes	(-Inf,1]	1
LRRC7	LRRC	ENST00000651989.2	chr1	69567921	70144364	+	2.1	0.655	0.354462	0.448604	8	533	310	6	1	0.6467	1.0102	0.079784	6	Yes	(1,4]	1
LRRC40	LRRC	ENST00000370952.4	chr1	70144804	70205579	-	3.2	0.525	0.361508	0.382532	3	287	99	31	6.0015e-21	0.96974	0.89765	1.0019	51	Yes	(1,4]	1
SRSF11	SRSF	ENST00000370949.2	chr1	70221379	70253052	+	3.2	0.5	0.374249	0.476289	3	159	97	2	0.99806	0.58381	0.99718	0.073903	54	Yes	(-Inf,1]	1
ANKRD13C	ANKR	ENST00000370944.9	chr1	70258998	70354722	-	3.2	0.548	0.385146	0.46064	4	177	101	3	0.99793	0.6092	0.92345	0.09587	50	Yes	(-Inf,1]	1
CTH	CTH	ENST00000370938.8	chr1	70411267	70439851	+	2.3	0.536	0.400552	0.457307	4	204	75	15	7.482e-08	0.92202	0.9768	0.6225	10	Yes	(-Inf,1]	1
PTGER3	PTGER	ENST00000306666.10	chr1	70970781	71047816	-	2.3	0.594	0.37803	0.607843	6	201	106	3	0.37217	0.77126	0.92674	0.22406	14	Yes	(-Inf,1]	1
ZRANB2	ZRANB	ENST00000370920.8	chr1	71063290	71081035	-	3.2	0.457	0.378655	0.414904	2	122	76	1	0.99949	0.65455	1.2537	0.038143	54	Yes	(-Inf,1]	1
NEGR1	NEGR	ENST00000357731.10	chr1	71395942	72282539	-	2.3	0.57	0.350379	0.478873	5	135	82	1	0.99173	0.67425	1.0495	0.053303	29	Yes	(-Inf,1]	1
LRRIQ3	LRRIQ	ENST00000354431.9	chr1	74026014	74198176	-	3.2	0.472	0.344568	0.325333	2	327	103	22	1.374e-13	1.1367	1.072	0.85439	1	Yes	(-Inf,1]	1
FPGT	FPGT	ENST00000370898.9	chr1	74198241	74208702	+	3.2	0.525	0.339822	0.386555	3	348	128	17	1.0949e-10	1.1453	1.134	0.85403	34	Yes	(-Inf,1]	1
TNNI3K	TNNI	ENST00000326637.8	chr1	74235386	74544428	+	3.3	0.306	0.36708	0.433413	1	532	178	67	3.0654e-48	1.0698	0.99403	1.1641	6	No	(-Inf,1]	2
LRRC53	LRRC	ENST00000294635.5	chr1	74469375	74512611	-	3.3	0.426	0.380797	0.416667	1	231	92	16	1.4846e-10	0.84772	0.7969	0.91399	0	No	(-Inf,1]	2
ERICH3	ERICH	ENST00000326665.10	chr1	74568122	74673792	-	3.2	0.558	0.371793	0.475724	4	NA	NA	NA	NA	NA	NA	NA	10	Yes	(-Inf,1]	2
CRYZ	CRY	ENST00000340866.10	chr1	74705485	74733050	-	3.2	0.5	0.394211	0.429293	3	162	62	28	5.6616e-23	0.9193	1.0035	1.5682	49	Yes	(-Inf,1]	2
TYW3	TYW	ENST00000370867.8	chr1	74733151	74766677	+	2.1	0.58	0.383246	0.416667	5	149	51	6	0.0016927	1.0859	1.0733	0.53467	50	Yes	(-Inf,1]	2
LHX8	LHX	ENST00000356261.4	chr1	75134387	75161533	+	3.3	0.455	0.394654	0.519693	2	137	80	4	0.51572	0.68112	1.0581	0.20664	0	Yes	(-Inf,1]	2
SLC44A5	SLC	ENST00000370859.8	chr1	75202128	75611114	-	3.3	0.377	0.372868	0.415506	1	314	131	16	7.6779e-05	0.82957	0.99411	0.34212	3	No	(-Inf,1]	2
ACADM	ACADM	ENST00000370841.9	chr1	75724708	75763679	+	2.3	0.618	0.397995	0.408373	7	205	70	21	2.0548e-12	0.89884	0.97555	0.80057	53	Yes	(-Inf,1]	2
RABGGTB	RABGGT	ENST00000319942.8	chr1	75786255	75795086	+	3.1	0.496	0.395472	0.411647	2	125	65	7	0.007867	0.69003	0.99651	0.35916	53	Yes	(-Inf,1]	2
MSH4	MSH	ENST00000263187.4	chr1	75796881	75913242	+	3.2	0.479	0.373134	0.379936	2	413	134	34	2.1195e-18	0.89439	0.80578	0.74301	1	Yes	(-Inf,1]	2
ASB17	ASB	ENST00000284142.7	chr1	75918872	75932404	-	3.3	0.403	0.355632	0.367117	1	154	54	9	3.4115e-06	1.0267	0.97735	0.87342	1	No	(-Inf,1]	2
ST6GALNAC3	ST	ENST00000328299.4	chr1	76074745	76634603	+	2.3	0.537	0.387043	0.436819	4	161	61	8	0.00026424	0.90528	0.95613	0.53436	7	Yes	(1,4]	2
ST6GALNAC5	ST	ENST00000477717.6	chr1	76867479	77067546	+	3.3	0.42	0.394986	0.569733	1	185	85	4	0.16967	0.89415	1.0794	0.26755	13	Yes	(1,4]	2
PIGK	PIG	ENST00000370812.8	chr1	77088988	77219430	-	3.3	0.445	0.363635	0.405724	2	193	74	10	0.0001381	0.89402	1.0708	0.4566	48	Yes	(-Inf,1]	2
AK5	AK	ENST00000354567.7	chr1	77282018	77559966	+	2.3	0.622	0.393806	0.459443	7	207	134	10	0.0033057	0.65875	1.1696	0.32916	14	Yes	(-Inf,1]	2
ZZZ3	ZZZ	ENST00000370801.8	chr1	77562415	77682658	-	2.1	0.62	0.386219	0.411504	7	363	139	3	0.99998	0.78172	0.87942	0.06854	39	Yes	(-Inf,1]	2
USP33	USP	ENST00000370794.7	chr1	77695986	77759852	-	3.2	0.511	0.400699	0.392544	3	341	168	11	0.86249	0.72658	1.0426	0.20014	54	Yes	(-Inf,1]	2
MIGA1	MIGA	ENST00000370791.8	chr1	77779648	77879540	+	3.1	0.498	0.404798	0.416535	2	NA	NA	NA	NA	NA	NA	NA	44	Yes	(-Inf,1]	2
NEXN	NEXN	ENST00000334785.12	chr1	77888623	77943895	+	2.3	0.581	0.389011	0.376726	5	354	109	24	3.9115e-11	1.0316	0.97989	0.55416	34	Yes	(-Inf,1]	2
FUBP1	FUBP	ENST00000370768.7	chr1	77944054	77979072	-	3.2	0.532	0.377308	0.482687	3	203	116	1	1	0.56085	1.0208	0.024336	54	Yes	(-Inf,1]	2
DNAJB4	DNAJ	ENST00000370763.6	chr1	78004938	78017964	+	3.3	0.351	0.370323	0.394477	1	138	59	5	0.016227	0.74953	0.95581	0.39425	53	Yes	(-Inf,1]	2
GIPC2	GIPC	ENST00000370759.4	chr1	78045965	78138444	+	3.2	0.568	0.392549	0.464135	5	173	64	13	3.1514e-09	1.0595	1.0005	1.0098	10	Yes	(-Inf,1]	2
PTGFR	PTGFR	ENST00000370757.8	chr1	78490973	78540701	+	3.2	0.5	0.378399	0.413889	3	149	71	4	0.066085	0.76455	0.99309	0.32938	15	Yes	(-Inf,1]	1
IFI44L	IFI	ENST00000370751.10	chr1	78620447	78646145	+	3.3	0.384	0.357539	0.387049	1	299	81	18	1.3464e-12	1.2168	0.97829	1.0253	20	No	(1,4]	1
IFI44	IFI	ENST00000370747.9	chr1	78649830	78664073	+	3.3	0.359	0.363635	0.407491	1	290	105	22	1.9433e-15	1.2392	1.1914	1.0487	50	No	(1,4]	1
ADGRL4	ADGR	ENST00000370742.4	chr1	78889763	79006730	-	3.2	0.507	0.353579	0.370478	3	NA	NA	NA	NA	NA	NA	NA	39	Yes	(-Inf,1]	1
ADGRL2	ADGR	ENST00000686636.1	chr1	81800933	81993932	+	2.3	0.616	0.348849	0.433333	7	NA	NA	NA	NA	NA	NA	NA	41	Yes	(-Inf,1]	1
TTLL7	TTLL	ENST00000260505.13	chr1	83865023	83999132	-	2.3	0.614	0.362285	0.408784	7	316	160	16	0.0035761	0.66665	1.0137	0.28047	30	Yes	(-Inf,1]	1
PRKACB	PRKA	ENST00000370685.7	chr1	84144270	84238498	+	3.3	0.319	0.351922	0.398496	1	90	65	5	0.35122	0.44505	0.94665	0.22772	47	No	(-Inf,1]	1
SAMD13	SAMD	ENST00000394834.8	chr1	84301707	84350798	+	3.3	0.383	0.39169	0.417476	1	42	23	4	0.0062299	0.68953	0.96911	0.62921	1	No	(-Inf,1]	3
DNASE2B	DNASE	ENST00000370665.4	chr1	84398483	84415018	+	3.3	0.394	0.390501	0.440147	1	172	70	22	3.6644e-16	0.96727	1.0659	1.1494	0	No	(-Inf,1]	3
RPF1	RPF	ENST00000370654.6	chr1	84479265	84498352	+	3.3	0.469	0.379449	0.433333	2	187	68	14	2.3931e-08	0.96058	1.0223	0.7628	54	Yes	(-Inf,1]	3
GNG5	GNG	ENST00000370645.9	chr1	84498324	84506581	-	3.2	0.495	0.374736	0.512077	2	27	12	1	0.18814	0.81589	0.86043	0.38295	54	Yes	(-Inf,1]	3
CTBS	CTBS	ENST00000370630.6	chr1	84549610	84574440	-	2.3	0.58	0.379888	0.441278	5	180	49	13	1.0768e-07	0.87094	0.67078	0.7413	28	Yes	(-Inf,1]	3
SSX2IP	SSX	ENST00000342203.8	chr1	84643705	84690461	-	2.3	0.659	0.393578	0.384824	8	292	99	20	2.307e-09	0.94059	0.92548	0.54675	21	Yes	(-Inf,1]	3
LPAR3	LPAR	ENST00000370611.4	chr1	84811601	84893206	-	2.3	0.619	0.410288	0.502825	7	195	81	1	0.67935	0.94961	0.92994	0.12497	9	Yes	(-Inf,1]	3
MCOLN2	MCOLN	ENST00000370608.8	chr1	84925582	84997113	-	2.1	0.709	0.401684	0.410935	10	278	113	24	1.2502e-14	0.91492	1.0514	0.84451	7	Yes	(1,4]	3
MCOLN3	MCOLN	ENST00000370589.7	chr1	85018081	85048500	-	2.3	0.609	0.405464	0.395307	7	260	82	21	7.3204e-11	0.89709	0.81879	0.65382	13	Yes	(1,4]	3
DNAI3	DNAI	ENST00000294664.11	chr1	85062326	85133138	+	3.2	0.473	0.391882	0.401719	2	NA	NA	NA	NA	NA	NA	NA	0	Yes	(-Inf,1]	3
SYDE2	SYDE	ENST00000341460.6	chr1	85156888	85201016	-	2.1	0.762	0.382415	0.454951	10	531	193	32	2.3083e-17	0.90839	0.89438	0.74224	2	Yes	(-Inf,1]	3
C1orf52	C_orf	ENST00000471115.6	chr1	85249952	85259662	-	2.2	0.55	0.411623	0.526412	4	108	52	3	0.047382	1.0331	1.2853	0.42765	52	Yes	(-Inf,1]	3
BCL10	BCL	ENST00000648566.1	chr1	85265775	85276632	-	2.2	0.568	0.423961	0.420228	5	80	52	2	0.33709	0.64772	1.1552	0.23217	38	Yes	(-Inf,1]	3
DDAH1	DDAH	ENST00000284031.13	chr1	85318484	85465159	-	2.3	0.618	0.395998	0.548951	7	98	58	6	0.0027974	0.65656	0.95453	0.4823	51	Yes	(-Inf,1]	3
CCN1	CCN	ENST00000451137.7	chr1	85580760	85583950	+	2.2	0.591	0.429348	0.556719	6	NA	NA	NA	NA	NA	NA	NA	0	Yes	(-Inf,1]	3
ZNHIT6	ZNHIT	ENST00000370574.4	chr1	85649416	85708433	-	3.2	0.522	0.375749	0.428875	3	233	81	20	7.5337e-12	0.94685	0.96203	0.7989	46	Yes	(-Inf,1]	1
COL24A1	COL	ENST00000370571.7	chr1	85729232	86156772	-	2.3	0.584	0.365814	0.475802	5	908	289	82	4.9779e-44	1.0199	0.98765	0.75894	4	Yes	(-Inf,1]	1
CLCA2	CLC	ENST00000370565.5	chr1	86424170	86456553	+	3.3	0.45	0.397582	0.424788	2	469	204	43	1.4744e-28	0.95275	1.1694	0.98686	4	No	(1,4]	2
CLCA1	CLC	ENST00000394711.2	chr1	86468926	86500259	+	3.3	0.39	0.398461	0.45173	1	449	194	21	3.2791e-09	0.91065	1.0519	0.50102	2	No	(1,4]	2
CLCA4	CLC	ENST00000370563.3	chr1	86547077	86580754	+	3.3	0.349	0.380893	0.403261	1	468	168	27	6.9601e-15	0.97041	0.98821	0.74702	4	No	(1,4]	2
SH3GLB1	SH	ENST00000370558.8	chr1	86704575	86748184	+	2.3	0.573	0.380124	0.415301	5	130	56	1	0.99407	0.67086	0.84273	0.050882	54	Yes	(-Inf,1]	2
SELENOF	SELENO	ENST00000331835.10	chr1	86862444	86914126	-	2.1	0.594	0.388132	0.471888	6	NA	NA	NA	NA	NA	NA	NA	54	Yes	(-Inf,1]	2
HS2ST1	HS	ENST00000370550.10	chr1	86914634	87109982	+	2.3	0.597	0.38132	0.429505	6	135	61	4	0.54475	0.6945	0.85727	0.20337	48	Yes	(-Inf,1]	2
LMO4	LMO	ENST00000370544.10	chr1	87328879	87348923	+	2.1	0.705	0.406944	0.544177	10	43	51	1	0.67667	0.41759	1.1735	0.12548	54	Yes	(-Inf,1]	2
PKN2	PKN	ENST00000370521.8	chr1	88684272	88836255	+	2.3	0.573	0.368392	0.395262	5	319	161	3	1	0.62894	0.94994	0.058011	50	Yes	(-Inf,1]	2
GTF2B	GTF	ENST00000370500.10	chr1	88852632	88891567	-	3.1	0.523	0.394558	0.436383	3	84	59	9	0.00011548	0.46825	0.98455	0.52591	54	Yes	(-Inf,1]	2
KYAT3	KYAT	ENST00000260508.9	chr1	88935778	88992629	-	2.2	0.645	0.397526	0.391209	8	NA	NA	NA	NA	NA	NA	NA	53	Yes	(-Inf,1]	2
RBMXL1	RBMXL	ENST00000652648.1	chr1	88979455	88992629	-	2.3	0.645	0.393026	0.481671	8	201	78	4	0.029284	0.93572	1.1036	0.40214	48	Yes	(-Inf,1]	2
GBP3	GBP	ENST00000370481.9	chr1	89006679	89022866	-	3.3	0.364	0.401786	0.468121	1	305	108	28	1.0303e-18	1.0061	0.91346	0.97807	35	No	(4, Inf]	2
GBP1	GBP	ENST00000370473.5	chr1	89052318	89065208	-	3.3	0.393	0.393703	0.480045	1	338	137	25	1.2564e-15	1.0716	1.1211	0.87707	38	No	(4, Inf]	2
GBP2	GBP	ENST00000370466.4	chr1	89106131	89126114	-	3.3	0.4	0.37542	0.477477	1	312	123	19	4.0322e-10	0.98312	1.013	0.67534	40	No	(4, Inf]	2
GBP7	GBP	ENST00000294671.3	chr1	89131741	89176003	-	3.3	0.349	0.381161	0.47157	1	337	139	24	1.5462e-14	1.0389	1.1094	0.83726	1	No	(4, Inf]	2
GBP4	GBP	ENST00000355754.7	chr1	89181143	89198942	-	3.3	0.394	0.380655	0.478419	1	318	129	25	9.1784e-16	0.92689	0.99535	0.88806	25	No	(4, Inf]	2
GBP5	GBP	ENST00000370459.8	chr1	89256188	89272860	-	2.1	0.54	0.388919	0.463373	4	320	126	18	8.112e-10	1.049	1.0568	0.69528	5	No	(4, Inf]	2
GBP6	GBP	ENST00000370456.5	chr1	89364058	89388160	+	3.3	0.417	0.394767	0.477392	1	339	124	25	5.233e-16	1.0002	0.97546	0.90832	2	No	(4, Inf]	2
LRRC8B	LRRC	ENST00000330947.7	chr1	89524828	89597861	+	2.3	0.658	0.395138	0.444444	8	267	170	2	0.99619	0.64755	0.99232	0.079203	19	Yes	(1,4]	2
LRRC8C	LRRC	ENST00000370454.9	chr1	89633119	89719533	+	2.3	0.685	0.396455	0.435738	9	277	154	10	0.00078506	0.64898	0.91915	0.37692	11	Yes	(1,4]	2
LRRC8D	LRRC	ENST00000337338.9	chr1	89821031	89936611	+	2.3	0.613	0.410472	0.422584	7	267	158	3	0.97752	0.58006	0.89683	0.12065	41	Yes	(1,4]	2
ZNF326	ZNF	ENST00000340281.9	chr1	89995109	90035533	+	2.3	0.577	0.381492	0.433391	5	241	84	5	0.90182	0.75106	0.80864	0.16934	48	Yes	(-Inf,1]	2
BARHL2	BARHL	ENST00000370445.5	chr1	90711538	90717302	-	1.2	0.651	0.431766	0.619416	8	217	108	2	0.61149	1.0124	1.1592	0.17252	3	Yes	(-Inf,1]	8
ZNF644	ZNF	ENST00000337393.10	chr1	90915303	91022035	-	2.3	0.589	0.373861	0.38002	6	548	247	6	0.99914	0.83001	1.0248	0.12799	44	Yes	(-Inf,1]	3
HFM1	HFM	ENST00000370425.8	chr1	91260765	91404837	-	3.3	0.484	0.375361	0.352832	2	627	215	60	4.7342e-32	0.92002	0.94983	0.7502	5	Yes	(-Inf,1]	3
CDC7	CDC	ENST00000234626.11	chr1	91500850	91525764	+	3.2	0.514	0.397162	0.408696	3	265	90	13	4.4296e-06	0.88826	0.91682	0.50125	11	Yes	(-Inf,1]	3
TGFBR3	TGFBR	ENST00000212355.9	chr1	91680342	91886151	-	2.2	0.649	0.421955	0.497261	8	381	188	12	0.0030577	0.8404	1.0497	0.30777	39	Yes	(-Inf,1]	3
BRDT	BRDT	ENST00000399546.7	chr1	91949400	92014421	+	3.2	0.511	0.407856	0.376934	3	437	167	22	5.7616e-09	0.94036	1.0368	0.45997	1	Yes	(-Inf,1]	3
EPHX4	EPHX	ENST00000370383.5	chr1	92029984	92063538	+	2.3	0.587	0.396809	0.444444	6	146	55	11	1.2908e-05	0.78189	0.81439	0.54815	5	Yes	(-Inf,1]	3
BTBD8	BTBD	ENST00000636805.2	chr1	92080344	92184723	+	3.2	0.518	0.383601	0.389292	3	174	52	12	6.077e-07	0.91036	0.79898	0.69859	0	Yes	(-Inf,1]	3
C1orf146	C_orf	ENST00000370375.8	chr1	92217914	92245813	+	3.2	0.496	0.380429	0.348066	2	78	21	7	0.00020595	0.88131	0.74372	0.66624	1	Yes	(-Inf,1]	3
GLMN	GLMN	ENST00000370360.8	chr1	92246401	92298987	-	2.3	0.614	0.381368	0.352381	7	237	100	25	1.1537e-12	0.8401	1.0189	0.64853	41	Yes	(-Inf,1]	3
RPAP2	RPAP	ENST00000610020.2	chr1	92299058	92402056	+	2.3	0.594	0.395325	0.394236	6	264	98	16	2.5763e-07	0.88053	0.91638	0.5072	2	Yes	(-Inf,1]	3
GFI1	GFI	ENST00000294702.6	chr1	92473042	92486925	-	3.2	0.504	0.426514	0.646966	3	177	78	4	0.25492	0.71574	0.69584	0.24503	4	Yes	(-Inf,1]	3
EVI5	EVI	ENST00000684568.2	chr1	92508695	92785108	-	2.2	0.608	0.387831	0.412737	7	370	134	25	1.9654e-11	0.89221	0.93636	0.54498	32	Yes	(-Inf,1]	3
RPL5	RPL	ENST00000370321.8	chr1	92832039	92841924	+	3.2	0.538	0.412607	0.441834	4	101	58	0	0.99776	0.5907	1.0493	0	54	Yes	(-Inf,1]	3
DIPK1A	DIPK	ENST00000370310.5	chr1	92842166	92961462	-	2.1	0.736	0.402496	0.393162	10	NA	NA	NA	NA	NA	NA	NA	0	Yes	(-Inf,1]	3
MTF2	MTF	ENST00000370298.9	chr1	93079282	93139076	+	3.2	0.529	0.380795	0.416386	3	189	105	2	0.99987	0.59727	1.0079	0.058381	46	Yes	(-Inf,1]	2
TMED5	TMED	ENST00000370282.8	chr1	93149741	93180413	-	2.3	0.644	0.371529	0.449275	8	100	49	12	5.2721e-09	0.82926	1.076	1.1162	52	Yes	(-Inf,1]	2
CCDC18	CCDC	ENST00000690025.1	chr1	93180723	93278730	+	2.1	0.655	0.37609	0.359661	8	587	226	67	1.9627e-37	0.82951	0.92259	0.78939	3	Yes	(-Inf,1]	2
DR1	DR	ENST00000370272.9	chr1	93345906	93369493	+	2.3	0.568	0.384674	0.438795	5	29	31	0	0.92117	0.32973	0.96448	0	46	Yes	(-Inf,1]	2
FNBP1L	FNBP	ENST00000271234.13	chr1	93448117	93554661	+	2.3	0.592	0.389482	0.415842	6	183	92	7	0.75392	0.64693	0.96254	0.19769	51	Yes	(-Inf,1]	2
BCAR3	BCAR	ENST00000260502.11	chr1	93561740	93681837	-	2.3	0.569	0.440078	0.561743	5	479	187	8	0.58213	0.96192	0.91813	0.21213	46	Yes	(-Inf,1]	6
DNTTIP2	DNTTIP	ENST00000436063.7	chr1	93866283	93879206	-	3.2	0.477	0.400696	0.399824	2	339	144	17	1.3493e-08	0.9161	1.0509	0.60276	52	Yes	(-Inf,1]	6
GCLM	GCLM	ENST00000370238.8	chr1	93885198	93909430	-	2.2	0.634	0.387003	0.45697	8	82	36	0	0.99011	0.65807	0.77778	0	33	Yes	(-Inf,1]	6
ABCA4	ABC	ENST00000370225.4	chr1	93992833	94121148	-	3.1	0.509	0.453075	0.525799	3	1306	542	89	5.3499e-48	1.0526	1.0896	0.76333	0	No	(-Inf,1]	6
ARHGAP29	ARHGAP	ENST00000260526.11	chr1	94168904	94237584	-	2.3	0.633	0.376854	0.399102	8	559	206	8	0.99964	0.86587	0.93502	0.1378	35	Yes	(-Inf,1]	3
ABCD3	ABC	ENST00000370214.9	chr1	94418388	94518663	+	2.3	0.612	0.382246	0.417677	7	229	111	14	0.0078364	0.62575	0.90569	0.27812	53	Yes	(-Inf,1]	3
F3	F8A	ENST00000334047.12	chr1	94529172	94541759	-	2.1	0.69	0.404141	0.476351	9	134	56	5	0.018872	0.86144	0.92702	0.38221	50	Yes	(-Inf,1]	5
SLC44A3	SLC	ENST00000271227.11	chr1	94820356	94895246	+	2.2	0.638	0.428801	0.456167	8	291	125	38	3.5957e-27	0.84891	0.8961	1.1242	23	Yes	(-Inf,1]	5
CNN3	CNN	ENST00000370206.9	chr1	94896956	94927110	-	2.1	0.702	0.430559	0.452525	10	95	45	3	0.59852	0.52912	0.69552	0.18929	53	Yes	(-Inf,1]	5
ALG14	ALG	ENST00000370205.6	chr1	94974404	95072951	-	3.1	0.502	0.411479	0.477727	3	118	45	6	0.00093727	0.93345	0.90059	0.60629	0	Yes	(-Inf,1]	5
TLCD4	TLCD	ENST00000370203.9	chr1	95117354	95197607	+	2.3	0.596	0.395691	0.391414	6	NA	NA	NA	NA	NA	NA	NA	0	Yes	(-Inf,1]	2
RWDD3	RWDD	ENST00000370202.5	chr1	95234209	95247225	+	2.3	0.65	0.387679	0.432836	8	123	50	6	0.0014761	0.92706	0.96839	0.55029	53	Yes	(-Inf,1]	2
PTBP2	PTBP	ENST00000674951.1	chr1	96721783	96815049	+	2.3	0.595	0.362905	0.412281	6	134	97	2	0.99883	0.46763	0.97807	0.070403	32	Yes	(-Inf,1]	2
DPYD	DPYD	ENST00000370192.8	chr1	97077742	97921034	-	2.3	0.578	0.351958	0.447044	5	569	204	40	3.3686e-22	1.0259	1.0339	0.77223	36	Yes	(-Inf,1]	1
SNX7	SNX	ENST00000306121.8	chr1	98661720	98760500	+	2.3	0.613	0.368531	0.438791	7	190	67	10	3.7323e-05	0.92748	0.97882	0.54039	48	Yes	(-Inf,1]	1
PLPPR5	PLPPR	ENST00000263177.5	chr1	98890244	99004861	-	2.3	0.659	0.373157	0.482402	8	NA	NA	NA	NA	NA	NA	NA	6	Yes	(1,4]	1
PLPPR4	PLPPR	ENST00000370185.9	chr1	99264491	99309584	+	2.3	0.578	0.361688	0.488827	5	NA	NA	NA	NA	NA	NA	NA	11	Yes	(1,4]	1
PALMD	PALMD	ENST00000263174.9	chr1	99646112	99694535	+	3.1	0.476	0.384351	0.429952	2	289	114	10	0.00033855	1.0281	1.1029	0.41178	46	No	(-Inf,1]	2
FRRS1	FRRS	ENST00000646001.2	chr1	99703969	99766635	-	3.3	0.373	0.385715	0.435638	1	306	116	19	2.9703e-09	0.91234	1.0083	0.57776	7	Yes	(-Inf,1]	2
AGL	AGL	ENST00000361915.8	chr1	99850360	99924020	+	2.3	0.609	0.377794	0.400957	7	830	268	57	2.7564e-27	1.0461	1.0156	0.6377	45	Yes	(-Inf,1]	2
SLC35A3	SLC	ENST00000533028.8	chr1	99969995	100035634	+	2.3	0.606	0.38596	0.368098	6	109	51	7	0.0026044	0.68404	0.87688	0.42301	19	Yes	(1,4]	2
MFSD14A	MFSD	ENST00000370152.8	chr1	100038094	100083377	+	3.2	0.532	0.378798	0.45146	3	NA	NA	NA	NA	NA	NA	NA	54	Yes	(-Inf,1]	2
SASS6	SASS	ENST00000287482.6	chr1	100083569	100132930	-	3.2	0.532	0.37085	0.381459	3	261	123	18	1.7379e-07	0.83924	1.0278	0.458	4	Yes	(-Inf,1]	2
TRMT13	TRMT	ENST00000370141.8	chr1	100133162	100150496	+	2.3	0.57	0.366412	0.404564	5	227	84	15	1.039e-07	0.92627	0.94423	0.60285	40	Yes	(-Inf,1]	2
LRRC39	LRRC	ENST00000370137.6	chr1	100148447	100178256	-	3.3	0.367	0.380108	0.405754	1	160	58	9	0.00023447	0.94474	0.98373	0.47536	8	No	(-Inf,1]	2
DBT	DBT	ENST00000370132.8	chr1	100186918	100249834	-	3.2	0.471	0.38851	0.409248	2	215	83	12	1.0467e-05	0.8271	0.96227	0.50346	33	Yes	(-Inf,1]	2
RTCA	RTC	ENST00000370128.9	chr1	100266215	100292769	+	3.2	0.541	0.395329	0.44505	4	195	77	16	3.0927e-09	0.94085	1.047	0.74422	54	Yes	(-Inf,1]	2
CDC14A	CDC	ENST00000336454.5	chr1	100352505	100520277	+	2.3	0.598	0.39016	0.440896	6	309	147	17	9.6376e-08	0.92404	1.1414	0.51014	17	Yes	(-Inf,1]	2
GPR88	GPR	ENST00000315033.5	chr1	100538138	100542021	+	3.3	0.418	0.38797	0.730736	1	65	99	1	0.75488	0.36297	1.0485	0.11126	3	No	(-Inf,1]	2
VCAM1	VCAM	ENST00000294728.7	chr1	100719741	100739045	+	3.3	0.38	0.368016	0.437838	1	322	139	5	0.79791	0.82797	0.92405	0.18336	31	No	(-Inf,1]	2
EXTL2	EXTL	ENST00000370114.8	chr1	100872390	100894842	-	2.3	0.519	0.369362	0.410876	3	146	58	8	0.00017608	0.8243	0.94877	0.57149	47	Yes	(-Inf,1]	2
SLC30A7	SLC	ENST00000357650.9	chr1	100896089	100981757	+	2.3	0.584	0.366984	0.424403	5	182	79	13	4.4049e-07	0.90721	1.0642	0.64343	38	Yes	(1,4]	2
DPH5	DPH	ENST00000370109.8	chr1	100989622	101025784	-	2.3	0.532	0.371997	0.432401	3	131	56	11	8.1083e-07	0.88845	1.0628	0.76723	53	Yes	(-Inf,1]	2
S1PR1	S1PR	ENST00000305352.7	chr1	101237018	101241518	+	2.1	0.591	0.401303	0.544822	6	120	106	1	0.73269	0.51786	1.0221	0.11521	54	Yes	(-Inf,1]	2
OLFM3	OLFM	ENST00000370103.9	chr1	101802559	101996926	-	3.2	0.457	0.35078	0.445171	2	174	115	9	0.0010163	0.70977	1.2749	0.39445	6	Yes	(-Inf,1]	1
COL11A1	COL	ENST00000370096.9	chr1	102876472	103108522	-	2.3	0.553	0.339411	0.520199	4	903	350	17	1	0.90855	1.0897	0.14411	8	Yes	(-Inf,1]	1
RNPC3	RNPC	ENST00000423855.7	chr1	103525698	103555239	+	2.3	0.555	0.352887	0.411197	4	178	74	10	0.00019596	0.81189	0.96697	0.43804	53	Yes	(-Inf,1]	1
AMY2B	AMY	ENST00000684275.1	chr1	103571588	103579534	+	3.3	0.382	0.35678	0.414714	1	388	104	39	5.8844e-30	1.4301	1.2137	1.3259	50	No	(4, Inf]	1
AMY2A	AMY	ENST00000414303.7	chr1	103617426	103625780	+	3.3	0.392	0.350087	0.416016	1	175	60	16	8.5411e-12	1.2429	1.3794	1.1214	1	No	(4, Inf]	1
AMY1A	AMY	ENST00000370083.9	chr1	103655759	103664554	+	3.2	0.441	0.358585	0.416016	2	32	8	5	0.00032325	1.0263	0.93439	1.0617	0	No	(4, Inf]	1
AMY1B	AMY	ENST00000330330.10	chr1	103687414	103696210	-	3.2	0.443	0.358375	0.416016	2	18	4	4	0.00060271	0.9395	0.67618	1.5355	1	Yes	(4, Inf]	1
AMY1C	AMY	ENST00000622339.5	chr1	103749897	103758692	+	3.2	0.442	0.353601	0.416016	2	46	10	4	0.0033974	1.2314	0.84038	0.7664	0	No	(4, Inf]	1
PRMT6	PRMT	ENST00000370078.2	chr1	107056673	107059294	+	2.3	0.579	0.38154	0.649823	5	213	128	6	0.0033368	0.94812	1.2577	0.46573	49	Yes	(-Inf,1]	2
NTNG1	NTNG	ENST00000370068.6	chr1	107141038	107484923	+	2.1	0.585	0.37547	0.493827	5	193	125	4	0.9167	0.61124	0.95241	0.15624	4	Yes	(-Inf,1]	2
VAV3	VAV	ENST00000370056.9	chr1	107571160	107965180	-	1.3	0.683	0.379386	0.422563	9	370	172	31	8.4532e-14	0.8472	1.1239	0.53675	14	Yes	(-Inf,1]	2
SLC25A24	SLC	ENST00000565488.6	chr1	108134042	108200343	-	2.2	0.612	0.403298	0.451185	7	220	99	21	3.3527e-12	0.85533	1.0885	0.78176	33	Yes	(-Inf,1]	3
NBPF4	NBPF	ENST00000415641.8	chr1	108222463	108244076	-	3.3	0.412	0.407342	0.525822	1	64	25	4	0.0055056	0.77265	0.73106	0.65435	0	No	(1,4]	3
NBPF6	NBPF	ENST00000495380.7	chr1	108450342	108471920	+	3.3	0.419	0.419724	0.522692	1	73	23	3	0.014909	1.1324	0.97388	0.67059	0	No	(1,4]	3
FAM102B	FAM	ENST00000370035.8	chr1	108560099	108639322	+	2.2	0.61	0.400014	0.45337	7	155	58	9	0.00039858	0.79818	0.83545	0.44273	36	Yes	(-Inf,1]	3
HENMT1	HENMT	ENST00000651461.1	chr1	108648294	108661093	-	2.3	0.63	0.424227	0.440778	7	213	79	14	6.8224e-10	0.98878	0.98392	1.0126	25	Yes	(-Inf,1]	3
PRPF38B	PRPF	ENST00000370025.9	chr1	108692309	108702928	+	3.1	0.552	0.421452	0.461913	4	223	98	7	0.70194	0.69747	0.9195	0.20169	54	Yes	(-Inf,1]	3
FNDC7	FNDC	ENST00000370017.9	chr1	108712907	108742749	+	3.2	0.43	0.402558	0.480926	1	355	131	22	1.558e-11	0.89179	0.85223	0.67463	0	No	(-Inf,1]	3
STXBP3	STXBP	ENST00000370008.4	chr1	108746673	108809523	+	3.2	0.521	0.389845	0.381675	3	216	86	14	5.1597e-05	0.71449	0.851	0.37955	54	Yes	(-Inf,1]	3
AKNAD1	AKNAD	ENST00000370001.8	chr1	108815900	108857094	-	3.3	0.435	0.414018	0.435285	1	430	147	36	3.6153e-23	1.0077	0.92593	0.93243	1	No	(-Inf,1]	3
GPSM2	GPSM	ENST00000264126.9	chr1	108876984	108934545	+	2.2	0.612	0.401149	0.418491	7	297	101	22	7.6958e-11	0.81497	0.79195	0.6048	35	Yes	(-Inf,1]	3
CLCC1	CLC	ENST00000369969.7	chr1	108929504	108963484	-	3.2	0.551	0.405716	0.447464	4	245	110	9	0.0062025	0.821	0.99315	0.32536	53	Yes	(-Inf,1]	3
WDR47	WDR	ENST00000369962.8	chr1	108970213	109042102	-	2.3	0.608	0.426577	0.424275	7	317	173	10	0.29213	0.64931	1.0122	0.23107	49	Yes	(-Inf,1]	3
TAF13	TAF	ENST00000338366.6	chr1	109064139	109076003	-	2.2	0.523	0.457229	0.394667	3	35	24	4	0.015944	0.55364	1.2412	0.47459	54	Yes	(-Inf,1]	7
TMEM167B	TMEM	ENST00000338272.9	chr1	109090763	109096934	+	2.3	0.59	0.457888	0.457778	6	26	13	0	0.68405	0.64329	0.90616	0	54	Yes	(-Inf,1]	7
C1orf194	C_orf	ENST00000369948.8	chr1	109105950	109112747	-	2.2	0.558	0.457841	0.494118	4	62	33	8	3.9833e-06	0.7105	1.0388	1.0521	10	Yes	(-Inf,1]	7
ELAPOR1	ELAPOR	ENST00000369939.8	chr1	109114114	109206781	+	2.2	0.621	0.455662	0.533202	7	NA	NA	NA	NA	NA	NA	NA	0	Yes	(-Inf,1]	7
SARS1	SARS	ENST00000234677.7	chr1	109213917	109238182	+	2.2	0.532	0.488952	0.517152	3	NA	NA	NA	NA	NA	NA	NA	0	Yes	(-Inf,1]	7
CELSR2	CELSR	ENST00000271332.4	chr1	109249538	109275751	+	1.2	0.658	0.527443	0.612973	8	1555	847	20	0.99994	0.8563	1.079	0.1729	34	Yes	(-Inf,1]	10
MYBPHL	MYBP	ENST00000357155.2	chr1	109292364	109307011	-	2.2	0.578	0.487648	0.576526	5	205	95	7	0.0036874	0.92366	1.056	0.40076	1	No	(-Inf,1]	8
SORT1	SORT	ENST00000256637.8	chr1	109309574	109397918	-	2.2	0.667	0.431034	0.504407	9	288	142	4	0.99987	0.70676	0.91819	0.092693	52	Yes	(-Inf,1]	4
PSMA5	PSMA	ENST00000271308.9	chr1	109399041	109426448	-	2.2	0.569	0.414032	0.458678	5	37	43	0	0.99376	0.29486	0.99635	0	54	Yes	(-Inf,1]	4
SYPL2	SYPL	ENST00000369872.4	chr1	109466545	109482134	+	2.2	0.593	0.473448	0.59707	6	148	69	9	1.8911e-05	0.91211	1.0254	0.68903	22	Yes	(-Inf,1]	9
ATXN7L2	ATXN	ENST00000683729.1	chr1	109483904	109492734	+	1.2	0.653	0.498878	0.615894	8	363	171	4	0.87066	0.8425	1.0316	0.1647	40	Yes	(-Inf,1]	9
CYB561D1	CYB	ENST00000420578.7	chr1	109494093	109500435	+	1.3	0.601	0.500728	0.595652	6	137	58	7	7.1834e-05	1.017	1.0265	0.80892	37	Yes	(-Inf,1]	9
AMIGO1	AMIGO	ENST00000369864.5	chr1	109504177	109509727	-	2.2	0.65	0.508389	0.560729	8	149	106	0	0.98411	0.52356	0.82761	0	41	Yes	(-Inf,1]	9
GPR61	GPR	ENST00000527748.5	chr1	109539871	109547260	+	2.2	0.551	0.44932	0.600295	4	170	99	2	0.77771	0.63983	0.88634	0.14576	4	No	(-Inf,1]	9
GNAI3	GNA	ENST00000369851.7	chr1	109548614	109600195	+	2.3	0.556	0.435987	0.423474	4	122	64	6	0.038287	0.63622	0.94818	0.30942	31	Yes	(-Inf,1]	3
GNAT2	GNAT	ENST00000679935.1	chr1	109603090	109619616	-	2.1	0.602	0.462361	0.4723	6	161	71	11	6.9544e-06	0.86336	0.99674	0.59296	0	Yes	(-Inf,1]	3
AMPD2	AMPD	ENST00000528667.7	chr1	109619836	109632051	+	1.3	0.548	0.478229	0.600081	4	379	228	18	4.5084e-07	0.66615	0.96169	0.43012	52	Yes	(-Inf,1]	10
GSTM4	GSTM	ENST00000369836.9	chr1	109656098	109661700	+	2.2	0.57	0.472285	0.519026	5	117	59	12	1.3834e-08	0.96611	1.3142	1.0111	53	Yes	(4, Inf]	7
GSTM2	GSTM	ENST00000241337.9	chr1	109668056	109675286	+	3.1	0.533	0.469037	0.511416	3	97	56	11	3.3913e-07	0.78806	1.2446	0.84244	40	Yes	(4, Inf]	7
GSTM1	GSTM	ENST00000309851.10	chr1	109687816	109693745	+	1.3	0.61	0.471062	0.505327	7	72	22	6	0.0020641	0.60772	0.53193	0.51306	43	Yes	(4, Inf]	7
GSTM5	GSTM	ENST00000256593.8	chr1	109712250	109718268	+	2.2	0.6	0.462012	0.496195	6	148	42	11	1.1942e-07	1.2436	0.97524	0.94066	34	Yes	(4, Inf]	7
GSTM3	GSTM	ENST00000361066.7	chr1	109733936	109741038	-	3.1	0.448	0.479931	0.489676	2	99	48	12	4.3638e-07	0.76793	1.0323	0.72357	51	No	(4, Inf]	7
EPS8L3	EPS	ENST00000361965.9	chr1	109750079	109763923	-	1.2	0.61	0.494737	0.593154	7	335	137	27	9.2378e-14	0.9856	0.9997	0.66296	4	No	(-Inf,1]	7
CSF1	CSF	ENST00000329608.11	chr1	109910848	109930992	+	1.3	0.66	0.489065	0.593393	9	285	146	1	0.99634	0.91789	1.1073	0.047731	52	Yes	(-Inf,1]	7
AHCYL1	AHCYL	ENST00000369799.10	chr1	109984764	110023742	+	2.2	0.626	0.428465	0.507219	7	112	112	5	0.99429	0.3595	0.97066	0.13371	54	Yes	(-Inf,1]	7
STRIP1	STRIP	ENST00000369795.8	chr1	110034623	110054641	+	3.1	0.503	0.480491	0.55171	3	330	158	17	1.2538e-05	0.69345	0.85606	0.36692	54	Yes	(-Inf,1]	7
ALX3	ALX	ENST00000647563.2	chr1	110059869	110070672	-	1.3	0.655	0.514169	0.661822	8	151	63	4	0.019117	0.90287	0.92675	0.45102	0	Yes	(-Inf,1]	7
UBL4B	UBL	ENST00000334179.5	chr1	110112442	110113947	+	1.3	0.529	0.509523	0.59619	3	87	41	2	0.030024	0.92833	0.97353	0.86311	1	No	(-Inf,1]	7
SLC6A17	SLC	ENST00000331565.5	chr1	110150493	110202202	+	1.3	0.617	0.508165	0.581502	7	313	181	6	0.50353	0.68581	0.90531	0.21395	14	Yes	(1,4]	7
KCNC4	KCN	ENST00000438661.3	chr1	110210313	110234044	+	1.2	0.706	0.523715	0.640617	10	302	193	7	0.0044543	0.71712	1.0339	0.38956	11	Yes	(1,4]	7
RBM15	RBM	ENST00000369784.9	chr1	110339376	110346677	+	2.2	0.562	0.409365	0.565781	5	464	258	4	0.99474	0.79417	1.1407	0.12046	9	Yes	(-Inf,1]	7
SLC16A4	SLC	ENST00000369779.9	chr1	110362856	110391026	-	3.3	0.417	0.418588	0.428962	1	215	86	14	9.6707e-08	0.84492	0.94092	0.67328	22	No	(1,4]	7
LAMTOR5	LAMTOR	ENST00000602318.6	chr1	110401252	110407694	-	2.3	0.548	0.441763	0.496377	4	131	45	8	3.8329e-06	1.2488	1.0943	1.0588	54	Yes	(-Inf,1]	7
PROK1	PROK	ENST00000271331.4	chr1	110451148	110457358	+	1.3	0.493	0.484647	0.603774	2	71	24	7	6.1702e-06	1.0641	0.87157	1.3115	5	No	(-Inf,1]	7
KCNA10	KCN	ENST00000369771.4	chr1	110517216	110519175	-	3.1	0.424	0.490752	0.522135	1	327	119	6	0.00083822	1.1364	1.0786	0.62104	0	No	(1,4]	7
KCNA2	KCN	ENST00000316361.10	chr1	110593579	110606358	-	1.2	0.66	0.460695	0.494	9	99	109	2	0.91067	0.3547	1.0043	0.12064	9	Yes	(1,4]	7
KCNA3	KCN	ENST00000369769.4	chr1	110672464	110674940	-	2.1	0.717	0.383147	0.617477	10	194	145	2	0.89392	0.54869	0.88255	0.12446	1	Yes	(-Inf,1]	4
CD53	CD	ENST00000271324.6	chr1	110873147	110899922	+	3.1	0.438	0.393032	0.487879	1	96	55	6	0.0022961	0.79278	1.0808	0.50196	46	No	(-Inf,1]	2
LRIF1	LRIF	ENST00000369763.5	chr1	110947189	110963922	-	3.2	0.531	0.376665	0.388745	3	377	134	10	0.00043397	0.96572	0.93373	0.40084	50	Yes	(-Inf,1]	2
DRAM2	DRAM	ENST00000484310.6	chr1	111117162	111140093	-	2.3	0.658	0.377713	0.411985	8	126	53	8	0.0001357	0.89255	1.0671	0.59691	54	Yes	(-Inf,1]	2
CEPT1	CEPT	ENST00000357172.9	chr1	111140222	111185104	+	2.3	0.621	0.395607	0.410072	7	121	74	1	0.99351	0.53292	0.92926	0.051509	36	Yes	(-Inf,1]	2
DENND2D	DENND	ENST00000357640.9	chr1	111185968	111200646	-	3.2	0.509	0.418813	0.514831	3	216	105	10	0.00081369	0.80621	1.0357	0.37556	23	No	(-Inf,1]	7
CHI3L2	CHI	ENST00000369748.9	chr1	111227712	111243440	+	3.1	0.494	0.4354	0.494459	2	223	96	21	1.9866e-14	1.0838	1.2314	1.0056	9	No	(-Inf,1]	7
CHIA	CHIA	ENST00000369740.6	chr1	111290850	111320563	+	3.1	0.404	0.399082	0.542278	1	294	122	22	1.0115e-13	1.0763	1.1263	0.86629	1	No	(-Inf,1]	4
PIFO	PIFO	ENST00000369738.9	chr1	111346621	111353013	+	2.3	0.572	0.407221	0.453125	5	88	35	11	8.9379e-08	0.87184	0.98543	0.97034	6	Yes	(-Inf,1]	4
OVGP1	OVGP	ENST00000369732.4	chr1	111414318	111427735	-	3.1	0.46	0.423719	0.500736	2	384	149	9	0.00067299	1.0194	1.0327	0.4144	30	No	(-Inf,1]	4
WDR77	WDR	ENST00000235090.10	chr1	111439889	111449256	-	2.2	0.565	0.416494	0.562682	5	138	79	9	0.0002454	0.77228	1.1037	0.47239	54	Yes	(-Inf,1]	4
ATP5PB	ATP	ENST00000369722.8	chr1	111449463	111462773	+	2.1	0.62	0.413916	0.461738	7	NA	NA	NA	NA	NA	NA	NA	0	Yes	(-Inf,1]	4
C1orf162	C_orf	ENST00000369718.4	chr1	111473983	111478512	+	3.3	0.425	0.40914	0.465649	1	73	29	7	1.4202e-05	0.91701	0.963	1.0986	38	Yes	(-Inf,1]	4
TMIGD3	TMIGD	ENST00000369716.9	chr1	111483347	111503633	-	3.1	0.496	0.422147	0.502874	2	NA	NA	NA	NA	NA	NA	NA	6	No	(-Inf,1]	4
ADORA3	ADORA	ENST00000241356.5	chr1	111499428	111503633	-	3.1	0.496	0.431713	0.476489	2	210	75	8	0.0001441	1.0412	0.96878	0.59095	5	No	(-Inf,1]	4
RAP1A	RAP	ENST00000369709.4	chr1	111619788	111716691	+	2.2	0.611	0.412422	0.418018	7	32	31	2	0.62227	0.32747	0.82192	0.17073	54	Yes	(-Inf,1]	4
INKA2	INKA	ENST00000357260.6	chr1	111722063	111739395	-	1.2	0.635	0.448776	0.590604	8	NA	NA	NA	NA	NA	NA	NA	0	Yes	(-Inf,1]	7
DDX20	DDX	ENST00000369702.5	chr1	111755900	111768000	+	2.3	0.621	0.454509	0.452121	7	428	148	25	7.7601e-14	0.98926	0.95113	0.74541	36	Yes	(-Inf,1]	7
KCND3	KCN	ENST00000302127.5	chr1	111770661	111989668	-	2.1	0.77	0.468374	0.589939	10	209	182	2	0.98972	0.48012	0.94947	0.088568	29	Yes	(-Inf,1]	7
CTTNBP2NL	CTTNBP	ENST00000271277.11	chr1	112396213	112461164	+	2.2	0.579	0.408792	0.501563	5	288	123	8	0.0027461	0.87138	0.9468	0.37967	35	Yes	(-Inf,1]	4
WNT2B	WNT	ENST00000369684.5	chr1	112508964	112530165	+	2.1	0.696	0.433337	0.598639	9	198	98	6	0.038333	0.74085	1.0034	0.30937	13	Yes	(-Inf,1]	4
ST7L	ST	ENST00000358039.9	chr1	112523513	112619141	-	2.1	0.606	0.411844	0.438657	6	264	109	19	2.2024e-09	0.90402	1.0121	0.59164	25	Yes	(-Inf,1]	4
CAPZA1	CAPZ	ENST00000263168.4	chr1	112619831	112671616	+	2.1	0.602	0.420917	0.42741	6	113	46	2	0.93292	0.71022	0.85981	0.11488	54	Yes	(-Inf,1]	4
MOV10	MOV	ENST00000369645.6	chr1	112674658	112700739	+	1.3	0.547	0.476216	0.574701	4	414	198	10	0.80908	0.68442	0.81344	0.202	51	Yes	(-Inf,1]	8
RHOC	RHO	ENST00000339083.12	chr1	112701130	112707127	-	1.2	0.694	0.507938	0.575601	9	65	58	1	0.76766	0.5301	1.208	0.109	54	Yes	(-Inf,1]	8
PPM1J	PPM	ENST00000309276.11	chr1	112709997	112715332	-	2.2	0.654	0.511214	0.623188	8	247	90	17	2.2494e-09	0.88909	0.79546	0.70009	14	Yes	(-Inf,1]	8
TAFA3	TAFA	ENST00000361886.4	chr1	112718904	112727235	+	3.1	0.549	0.503352	0.639303	4	NA	NA	NA	NA	NA	NA	NA	0	Yes	(-Inf,1]	8
SLC16A1	SLC	ENST00000369626.8	chr1	112911846	112956196	-	2.1	0.676	0.423137	0.464405	9	193	118	8	0.00073565	0.71639	1.136	0.45505	49	Yes	(-Inf,1]	5
LRIG2	LRIG	ENST00000361127.6	chr1	113073197	113132260	+	2.2	0.557	0.432493	0.45122	4	542	215	35	7.9705e-18	0.94339	1.0053	0.68344	32	Yes	(-Inf,1]	5
MAGI3	MAGI	ENST00000307546.14	chr1	113390514	113685923	+	2.3	0.65	0.373331	0.459964	8	595	237	16	0.02978	0.7649	0.83919	0.25484	27	Yes	(-Inf,1]	2
PHTF1	PHTF	ENST00000369604.6	chr1	113696830	113759486	-	2.3	0.565	0.384746	0.403233	5	345	124	41	9.6863e-26	0.85697	0.91863	0.90338	19	Yes	(-Inf,1]	2
RSBN1	RSBN	ENST00000261441.9	chr1	113761831	113812476	-	3.2	0.509	0.379482	0.496887	3	315	159	9	0.099107	0.71666	0.97907	0.25472	38	Yes	(-Inf,1]	2
BCL2L15	BCL	ENST00000393316.8	chr1	113876815	113887581	-	3.3	0.374	0.417059	0.489837	1	87	26	3	0.048246	0.9275	0.82339	0.42493	4	No	(-Inf,1]	4
AP4B1	AP	ENST00000369569.6	chr1	113894193	113904799	-	2.1	0.621	0.426674	0.478378	7	398	152	20	1.335e-09	0.98173	1.0058	0.56921	51	Yes	(-Inf,1]	4
DCLRE1B	DCLRE	ENST00000650450.2	chr1	113905325	113914086	+	2.1	0.62	0.433978	0.518449	7	271	113	4	0.53912	0.91067	0.94833	0.204	10	Yes	(-Inf,1]	4
HIPK1	HIPK	ENST00000426820.7	chr1	113929323	113977869	+	3.2	0.494	0.426197	0.500963	2	477	264	2	1	0.72747	1.0177	0.038558	54	Yes	(-Inf,1]	4
OLFML3	OLFML	ENST00000320334.5	chr1	113979473	113982253	+	1.3	0.497	0.426639	0.561016	2	235	76	13	5.6198e-08	0.96569	0.82636	0.78632	40	No	(-Inf,1]	7
SYT6	SYT	ENST00000610222.3	chr1	114089291	114153869	-	1.2	0.639	0.471556	0.572733	8	254	101	6	0.0081153	0.97086	0.98647	0.39497	2	Yes	(-Inf,1]	7
TRIM33	TRIM	ENST00000358465.7	chr1	114392789	114511203	-	2.3	0.62	0.389356	0.484929	7	259	211	1	1	0.46512	1.0735	0.018203	52	Yes	(-Inf,1]	3
BCAS2	BCAS	ENST00000369541.4	chr1	114567556	114581615	-	3.1	0.52	0.403238	0.430678	3	101	41	13	2.7764e-08	0.86576	0.99232	0.83605	54	Yes	(-Inf,1]	3
DENND2C	DENND	ENST00000393274.6	chr1	114582849	114670049	-	2.2	0.636	0.3993	0.423394	8	481	134	27	5.9524e-12	0.95218	0.76802	0.52433	6	Yes	(-Inf,1]	3
AMPD1	AMPD	ENST00000520113.7	chr1	114673097	114695546	-	3.3	0.374	0.402421	0.451426	1	452	159	34	1.9099e-21	1.0623	1.0515	0.90289	1	No	(-Inf,1]	3
NRAS	NRAS	ENST00000369535.5	chr1	114704468	114716771	-	3.2	0.476	0.391121	0.44386	2	55	39	2	0.49009	0.52762	0.99774	0.19445	51	Yes	(-Inf,1]	3
CSDE1	CSD	ENST00000358528.9	chr1	114716915	114757984	-	3.1	0.476	0.386322	0.436379	2	259	155	2	1	0.55167	0.95969	0.045633	54	Yes	(-Inf,1]	3
SIKE1	SIKE	ENST00000060969.6	chr1	114769478	114780685	-	3.2	0.531	0.404774	0.482372	3	102	42	3	0.19572	0.88584	0.93191	0.27195	48	Yes	(-Inf,1]	3
SYCP1	SYC	ENST00000369522.8	chr1	114854862	114995370	+	3.2	0.536	0.361155	0.336745	4	330	146	7	0.99997	0.80789	1.0394	0.1169	1	Yes	(-Inf,1]	1
TSHB	TSHB	ENST00000256592.3	chr1	115029825	115034302	+	3.3	0.309	0.391174	0.422062	1	66	29	3	0.0083588	0.90005	1.1304	0.87479	1	No	(-Inf,1]	1
TSPAN2	TSPAN	ENST00000369516.7	chr1	115048010	115089503	-	2.3	0.689	0.411245	0.496997	9	115	49	9	2.3496e-05	0.91837	1.026	0.66755	20	Yes	(-Inf,1]	4
NGF	NGF	ENST00000369512.3	chr1	115285916	115338249	-	1.2	0.664	0.443034	0.563361	9	127	74	0	0.82026	0.79844	1.1697	0	22	Yes	(-Inf,1]	4
VANGL1	VANGL	ENST00000355485.7	chr1	115641969	115698221	+	2.3	0.648	0.444425	0.526984	8	310	134	7	0.020285	0.99603	1.0927	0.31745	19	Yes	(-Inf,1]	4
CASQ2	CASQ	ENST00000261448.6	chr1	115700020	115768714	-	3.1	0.47	0.42479	0.450833	2	217	83	19	1.3885e-12	1.038	1.0678	0.93716	26	No	(-Inf,1]	4
NHLH2	NHLH	ENST00000320238.3	chr1	115836376	115841126	-	3.3	0.377	0.407963	0.681373	1	50	43	0	0.57964	0.66121	1.2243	0	2	No	(-Inf,1]	4
SLC22A15	SLC	ENST00000369503.9	chr1	115976512	116070054	+	2.3	0.63	0.390262	0.496959	7	270	107	18	2.516e-09	0.89076	0.85005	0.63667	21	Yes	(-Inf,1]	4
MAB21L3	MAB	ENST00000369500.4	chr1	116111398	116138149	+	3.1	0.435	0.415343	0.538108	1	216	81	12	9.6909e-07	1.0202	0.95553	0.66349	1	No	(-Inf,1]	4
ATP1A1	ATP	ENST00000295598.10	chr1	116373243	116404774	+	2.1	0.692	0.430315	0.496419	9	171	250	2	1	0.28542	1.1189	0.038449	54	Yes	(-Inf,1]	6
CD58	CD	ENST00000369489.10	chr1	116514533	116571026	-	2.2	0.632	0.439362	0.393094	7	105	36	3	0.25092	0.81989	0.80723	0.25264	39	Yes	(1,4]	6
IGSF3	IGSF	ENST00000369486.8	chr1	116574407	116667733	-	2.2	0.643	0.453763	0.591353	8	631	353	13	0.26474	0.82031	1.087	0.23156	19	Yes	(-Inf,1]	6
CD2	CD	ENST00000369478.4	chr1	116754429	116769229	+	3.1	0.367	0.436435	0.454545	1	191	79	2	0.47108	0.98646	1.1085	0.19833	8	No	(1,4]	6
PTGFRN	PTGFRN	ENST00000393203.3	chr1	116909915	116990353	+	2.2	0.599	0.434099	0.573864	6	440	221	13	0.00047574	0.7992	0.92894	0.33839	40	Yes	(-Inf,1]	6
CD101	CD	ENST00000682167.1	chr1	117001759	117036552	+	3.3	0.377	0.424033	0.499674	1	528	217	27	3.2831e-13	0.95687	0.9751	0.61616	0	No	(1,4]	6
TTF2	TTF	ENST00000369466.9	chr1	117060325	117107453	+	2.2	0.579	0.418705	0.480653	5	561	237	45	1.0026e-22	0.90866	1.023	0.68982	11	Yes	(-Inf,1]	6
TRIM45	TRIM	ENST00000256649.9	chr1	117111059	117121749	-	2.1	0.669	0.423348	0.545611	9	299	120	15	2.061e-08	0.89423	0.88535	0.70109	24	Yes	(-Inf,1]	6
VTCN1	VTCN	ENST00000369458.8	chr1	117143586	117210927	-	2.2	0.54	0.428248	0.475854	4	125	60	16	1.3669e-12	0.80541	0.97084	1.3071	5	No	(-Inf,1]	6
MAN1A2	MAN	ENST00000356554.7	chr1	117367448	117528872	+	2.1	0.761	0.368407	0.434579	10	211	117	3	0.99892	0.61153	0.98785	0.090821	51	Yes	(-Inf,1]	1
TENT5C	TENT	ENST00000369448.4	chr1	117606047	117628389	+	2.2	0.645	0.463106	0.526361	8	NA	NA	NA	NA	NA	NA	NA	0	Yes	(-Inf,1]	7
GDAP2	GDAP	ENST00000369443.10	chr1	117863484	117929621	-	2.3	0.606	0.37076	0.422356	6	219	97	19	1.4591e-09	0.83836	1.0265	0.61143	1	Yes	(-Inf,1]	2
WDR3	WDR	ENST00000349139.6	chr1	117929738	117966543	+	2.1	0.635	0.377421	0.441031	8	463	184	30	2.0951e-13	0.92459	1.0371	0.53789	31	Yes	(-Inf,1]	2
SPAG17	SPAG	ENST00000336338.10	chr1	117953589	118185228	-	3.2	0.513	0.37651	0.420713	3	1126	381	60	1.1892e-24	0.99333	0.98384	0.50499	3	Yes	(-Inf,1]	2
TBX15	TBX	ENST00000369429.5	chr1	118883046	118988343	-	2.2	0.523	0.421933	0.524046	3	218	85	4	0.65773	0.82786	0.8669	0.19107	10	Yes	(-Inf,1]	4
WARS2	WARS	ENST00000235521.5	chr1	119031215	119140653	-	3.1	0.541	0.394228	0.511542	4	174	79	5	0.050885	0.82518	0.90588	0.31675	33	Yes	(-Inf,1]	4
HAO2	HAO	ENST00000325945.4	chr1	119368784	119394130	+	3.3	0.453	0.405065	0.486742	2	202	86	16	5.9977e-10	1.0138	1.1212	0.83316	3	No	(-Inf,1]	4
HSD3B2	HSD	ENST00000369416.4	chr1	119415149	119423034	+	3.3	0.419	0.413907	0.509383	1	167	110	11	7.176e-08	0.86693	1.3289	0.99372	2	No	(1,4]	4
HSD3B1	HSD	ENST00000369413.8	chr1	119507209	119515054	+	3.1	0.43	0.41421	0.511586	1	242	123	11	2.3984e-07	1.1994	1.4403	0.87377	0	No	(1,4]	4
ZNF697	ZNF	ENST00000421812.3	chr1	119619376	119648266	-	2.2	0.589	0.437736	0.664835	6	252	139	6	0.0039276	0.77676	0.97074	0.4512	13	Yes	(-Inf,1]	4
PHGDH	PHGDH	ENST00000641023.2	chr1	119711933	119744215	+	3.1	0.468	0.447109	0.586767	2	295	139	10	0.00013308	0.9666	1.0636	0.45865	49	Yes	(-Inf,1]	4
HMGCS2	HMGCS	ENST00000369406.8	chr1	119748001	119768905	-	3.1	0.471	0.443783	0.529142	2	289	132	23	4.3354e-14	1.0322	1.1971	0.84758	13	No	(-Inf,1]	4
REG4	REG	ENST00000256585.10	chr1	119794016	119811460	-	3.1	0.411	0.413113	0.515723	1	87	35	6	0.00075276	0.99913	1.0542	0.6356	2	No	(-Inf,1]	4
ADAM30	ADAM	ENST00000369400.2	chr1	119893532	119896515	-	3.1	0.519	0.419418	0.429836	3	409	180	NA	NA	0.94149	1.1218	NA	1	Yes	(-Inf,1]	4
NOTCH2	NOTCH	ENST00000256646.7	chr1	119911552	120069662	-	2.3	0.611	0.401278	0.537352	7	1000	518	6	1	0.73313	1.0248	0.058619	44	Yes	(-Inf,1]	4
SEC22B	SEC	ENST00000578049.4	chr1	120150897	120176520	-	3.2	0.49	0.381458	0.459877	2	NA	NA	NA	NA	NA	NA	NA	50	Yes	(-Inf,1]	4
PPIAL4A	PPI	ENST00000577856.3	chr1	120889770	120890530	+	3.3	0.401	0.375493	0.470707	1	31	9	NA	NA	1.296	1.0572	NA	0	No	(-Inf,1]	4
FAM72B	FAM	ENST00000369390.7	chr1	121167645	121184340	-	2.1	0.609	0.420391	0.42	7	57	22	4	0.0013854	0.98938	1.0771	1.0602	1	Yes	(-Inf,1]	4
SRGAP2C	SRGAP	ENST00000367123.8	chr1	121184974	121392874	+	2.1	0.607	0.415603	0.495652	6	NA	NA	NA	NA	NA	NA	NA	15	Yes	(-Inf,1]	4
H3-2	H	ENST00000392948.5	chr1	143905509	143905977	-	3.1	0.446	0.432967	0.664234	2	NA	NA	NA	NA	NA	NA	NA	0	Yes	(-Inf,1]	5
FAM72C	FAM	ENST00000584486.6	chr1	143955286	143971986	-	2.1	0.61	0.41982	0.42	7	13	5	0	0.35833	0.68368	0.78463	0	0	Yes	(1,4]	5
PPIAL4E	PPI	ENST00000581164.2	chr1	144372874	144373634	-	3.3	0.41	0.361249	0.472727	1	NA	NA	NA	NA	NA	NA	NA	0	No	(1,4]	5
NBPF15	NBPF	ENST00000581897.7	chr1	144421389	144461669	-	2.2	0.561	0.429109	0.483855	4	190	64	8	6.0603e-07	2.3756	1.8468	1.495	39	Yes	(-Inf,1]	5
PPIAL4F	PPI	ENST00000581138.4	chr1	144592892	144593652	+	3.3	0.408	0.373188	0.472727	1	NA	NA	NA	NA	NA	NA	NA	0	No	(1,4]	5
FAM72D	FAM	ENST00000400889.3	chr1	145095973	145112696	+	2.1	0.609	0.418701	0.422222	7	23	7	2	0.029905	0.67015	0.6159	0.86578	1	Yes	(1,4]	5
PPIAL4D	PPI	ENST00000544708.3	chr1	145241414	145242174	-	3.3	0.409	0.376418	0.474747	1	NA	NA	NA	NA	NA	NA	NA	0	No	(1,4]	5
GPR89A	GPR	ENST00000313835.14	chr1	145607987	145670650	+	3.2	0.547	0.405466	0.415205	4	130	57	20	6.6612e-14	0.91863	1.1574	1.0227	8	Yes	(-Inf,1]	5
PDZK1	PDZK	ENST00000417171.6	chr1	145670984	145707368	-	2.2	0.543	0.431353	0.472436	4	173	55	13	1.1586e-09	1.0105	0.87739	1.1086	6	No	(-Inf,1]	5
CD160	CD	ENST00000369288.7	chr1	145719498	145739288	+	3.1	0.465	0.437441	0.483516	2	84	36	7	6.8425e-05	0.87795	0.94736	0.81615	0	No	(-Inf,1]	5
RNF115	RNF	ENST00000582693.5	chr1	145738867	145824095	-	3.2	0.571	0.426657	0.492896	5	150	40	7	0.002366	0.89806	0.68998	0.42956	51	Yes	(-Inf,1]	5
POLR3C	POL	ENST00000334163.4	chr1	145824199	145844402	+	2.2	0.621	0.44669	0.469782	7	247	125	22	5.0277e-12	0.8332	1.1597	0.721	50	Yes	(-Inf,1]	5
NUDT17	NUDT	ENST00000334513.6	chr1	145845629	145848954	+	1.3	0.535	0.471261	0.609929	4	205	87	13	1.1109e-07	1.1542	1.1753	0.73915	12	Yes	(-Inf,1]	7
PIAS3	PIAS	ENST00000393045.7	chr1	145848521	145859081	-	1.2	0.652	0.472936	0.561738	8	298	156	4	0.98499	0.84924	1.108	0.13169	54	Yes	(-Inf,1]	7
ANKRD35	ANKR	ENST00000355594.9	chr1	145866563	145885866	-	2.2	0.593	0.483976	0.58982	6	532	244	43	1.6568e-25	0.96144	1.0474	0.83833	36	Yes	(1,4]	7
ITGA10	ITGA	ENST00000369304.8	chr1	145891207	145910050	-	3.1	0.451	0.470723	0.547945	2	587	232	41	2.4464e-19	0.90278	0.93054	0.60509	29	No	(-Inf,1]	7
PEX11B	PEX	ENST00000369306.8	chr1	145911349	145918717	-	2.2	0.591	0.459612	0.55	6	156	49	8	0.00013346	1.0712	0.8496	0.59858	54	Yes	(-Inf,1]	7
RBM8A	RBM	ENST00000583313.7	chr1	145921555	145927484	-	3.1	0.506	0.456454	0.525714	3	49	34	2	0.57268	0.43009	0.86582	0.17912	54	Yes	(-Inf,1]	7
LIX1L	LIX	ENST00000604000.4	chr1	145933422	145958017	-	3.1	0.527	0.454896	0.594675	3	116	49	8	0.00034864	0.67406	0.73063	0.51085	53	Yes	(-Inf,1]	7
ANKRD34A	ANKR	ENST00000606888.3	chr1	145959440	145964575	-	3.2	0.5	0.456607	0.656606	3	175	125	0	0.98103	0.59579	0.94583	0	13	Yes	(1,4]	7
POLR3GL	POL	ENST00000369314.2	chr1	145964689	145978848	+	2.2	0.529	0.456023	0.523592	3	112	39	9	2.3404e-05	0.91387	0.8966	0.66793	54	Yes	(-Inf,1]	7
TXNIP	TXNIP	ENST00000582401.6	chr1	145992434	145996579	-	2.2	0.511	0.452784	0.492347	3	262	123	5	0.15918	1.2492	1.6144	0.26111	54	Yes	(-Inf,1]	7
HJV	HJV	ENST00000336751.11	chr1	146017469	146021735	-	3.1	0.451	0.449379	0.580016	2	NA	NA	NA	NA	NA	NA	NA	0	No	(-Inf,1]	7
PPIAL4H	PPI	ENST00000584068.4	chr1	146344005	146344765	-	3.3	0.409	0.377167	0.472727	1	NA	NA	NA	NA	NA	NA	NA	0	No	(1,4]	4
PRKAB2	PRKA	ENST00000254101.4	chr1	147155105	147172470	-	2.1	0.648	0.381845	0.504274	8	97	53	2	0.72559	0.65363	0.93542	0.15415	53	Yes	(-Inf,1]	4
FMO5	FMO	ENST00000254090.9	chr1	147186260	147225339	-	3.2	0.485	0.40747	0.450062	2	319	90	22	3.6951e-15	1.1048	0.90713	1.0144	9	Yes	(-Inf,1]	4
CHD1L	CHD	ENST00000369258.8	chr1	147242683	147295762	+	3.2	0.558	0.408483	0.476244	4	490	167	54	1.0034e-36	1.0765	1.0046	1.0357	54	Yes	(-Inf,1]	4
BCL9	BCL	ENST00000234739.8	chr1	147541500	147626216	+	3.1	0.522	0.427529	0.565055	3	837	353	9	0.49607	0.99658	1.153	0.21848	45	No	(-Inf,1]	4
ACP6	ACP	ENST00000583509.7	chr1	147642229	147670524	-	2.2	0.54	0.432518	0.528361	4	206	87	20	2.3344e-13	0.87567	0.89861	0.95451	21	Yes	(-Inf,1]	4
GJA5	GJ	ENST00000579774.3	chr1	147756198	147760602	-	3.1	0.487	0.437762	0.562674	2	169	82	5	0.017871	0.78666	0.9547	0.38648	22	No	(1,4]	4
GJA8	GJ	ENST00000369235.2	chr1	147902794	147909269	+	3.1	0.468	0.418734	0.59447	2	270	145	6	0.002205	1.0347	1.1799	0.50614	1	No	(1,4]	4
GPR89B	GPR	ENST00000314163.12	chr1	147928419	147993592	+	3.2	0.554	0.412866	0.415205	4	53	22	7	0.00021519	0.7326	0.88945	0.66081	18	Yes	(-Inf,1]	4
NBPF11	NBPF	ENST00000682118.1	chr1	148102150	148152281	-	3.2	0.482	0.44296	0.496151	2	41	14	4	0.0011126	1.7257	1.4196	1.1587	33	Yes	(1,4]	4
PPIAL4G	PPI	ENST00000419275.3	chr1	148482547	148483302	-	3.3	0.407	0.37884	0.470707	1	101	23	NA	NA	1.3045	0.791	NA	0	No	(1,4]	4
NUDT4B	NUDT	ENST00000322209.5	chr1	148748773	148752415	+	3.2	0.531	0.392528	0.498168	3	NA	NA	NA	NA	NA	NA	NA	0	Yes	(-Inf,1]	4
NOTCH2NLC	NOTCH	ENST00000650865.2	chr1	149390620	149471833	+	2.3	0.614	0.403481	0.569161	7	NA	NA	NA	NA	NA	NA	NA	0	Yes	(-Inf,1]	4
NBPF19	NBPF	ENST00000651566.2	chr1	149475044	149556361	+	3.1	0.424	0.422131	0.484305	1	NA	NA	NA	NA	NA	NA	NA	2	No	(1,4]	4
PPIAL4C	PPI	ENST00000585245.3	chr1	149583847	149584607	+	3.3	0.399	0.388771	0.474747	1	NA	NA	NA	NA	NA	NA	NA	0	No	(1,4]	4
FCGR1A	FCGR	ENST00000369168.5	chr1	149782693	149791675	+	3.1	0.406	0.407141	0.491556	1	150	63	8	0.00013116	0.87542	0.94207	0.60032	4	No	(-Inf,1]	4
H2BC18	H	ENST00000369167.3	chr1	149811878	149812370	-	3.1	0.461	0.43906	0.611549	2	NA	NA	NA	NA	NA	NA	NA	0	Yes	(4, Inf]	4
H3C13	H	ENST00000331491.2	chr1	149813224	149813693	-	3.1	0.444	0.441281	0.673966	2	NA	NA	NA	NA	NA	NA	NA	0	Yes	(4, Inf]	4
H4C14	H	ENST00000578186.3	chr1	149832656	149833052	+	2.2	0.57	0.468073	0.608974	5	NA	NA	NA	NA	NA	NA	NA	0	Yes	(4, Inf]	4
H3C14	H	ENST00000369158.2	chr1	149840686	149841208	-	1.1	0.612	0.475219	0.673966	7	NA	NA	NA	NA	NA	NA	NA	0	Yes	(4, Inf]	4
H2AC18	H	ENST00000369159.3	chr1	149842217	149842750	-	1.1	0.618	0.477154	0.638677	7	NA	NA	NA	NA	NA	NA	NA	0	Yes	(4, Inf]	4
H2AC19	H	ENST00000607355.3	chr1	149851060	149851594	+	1.1	0.617	0.47661	0.638677	7	NA	NA	NA	NA	NA	NA	NA	0	Yes	(4, Inf]	4
H3C15	H	ENST00000403683.2	chr1	149852607	149853125	+	1.1	0.61	0.47688	0.673966	7	NA	NA	NA	NA	NA	NA	NA	0	Yes	(4, Inf]	4
H4C15	H	ENST00000579512.3	chr1	149860763	149861159	-	2.2	0.57	0.470811	0.608974	5	NA	NA	NA	NA	NA	NA	NA	0	Yes	(4, Inf]	4
H2BC21	H	ENST00000369155.4	chr1	149884458	149886682	-	2.2	0.539	0.466433	0.611549	4	NA	NA	NA	NA	NA	NA	NA	0	Yes	(4, Inf]	4
H2AC20	H	ENST00000331380.4	chr1	149886917	149887411	+	1.3	0.573	0.46558	0.628205	5	NA	NA	NA	NA	NA	NA	NA	0	Yes	(4, Inf]	4
H2AC21	H	ENST00000331128.6	chr1	149887468	149887965	-	1.3	0.517	0.466404	0.628499	3	NA	NA	NA	NA	NA	NA	NA	0	Yes	(4, Inf]	4
BOLA1	BOLA	ENST00000369152.6	chr1	149899567	149900795	+	3.1	0.522	0.473667	0.664251	3	83	38	2	0.03816	0.85389	0.81953	0.72424	53	Yes	(-Inf,1]	4
SV2A	SV	ENST00000369146.8	chr1	149903317	149917844	-	2.2	0.55	0.476886	0.555406	4	328	185	9	0.22782	0.72095	0.98145	0.23702	32	No	(-Inf,1]	4
SF3B4	SF	ENST00000271628.9	chr1	149923316	149927803	-	2.2	0.573	0.4854	0.579608	5	70	97	0	0.99176	0.29438	1.0878	0	54	Yes	(-Inf,1]	4
MTMR11	MTMR	ENST00000439741.4	chr1	149928650	149936879	-	1.3	0.506	0.477425	0.552582	3	343	161	39	4.7707e-23	0.86113	1.0757	0.83161	41	No	(-Inf,1]	4
OTUD7B	OTUD	ENST00000581312.6	chr1	149937811	150010726	-	3.1	0.536	0.435268	0.557662	4	436	187	11	0.011339	0.89853	1.0048	0.28866	45	Yes	(-Inf,1]	4
VPS45	VPS	ENST00000644510.2	chr1	150067775	150145329	+	2.3	0.57	0.409779	0.433158	5	229	85	15	5.094e-06	0.73995	0.79469	0.42729	54	Yes	(-Inf,1]	4
PLEKHO1	PLEKH	ENST00000369124.5	chr1	150149915	150160065	+	1.3	0.65	0.450258	0.579675	8	244	105	4	0.48341	0.9876	1.0364	0.2104	52	Yes	(-Inf,1]	6
ANP32E	ANP	ENST00000583931.6	chr1	150218416	150236112	-	3.1	0.471	0.442227	0.425031	2	66	40	2	0.84376	0.49819	0.77534	0.1344	54	Yes	(-Inf,1]	6
CA14	CA	ENST00000369111.9	chr1	150257773	150265078	+	1.3	0.562	0.4731	0.517751	5	172	69	23	5.9231e-16	0.94975	0.95302	1.0301	4	No	(-Inf,1]	6
APH1A	APH	ENST00000369109.8	chr1	150265403	150269016	-	2.2	0.546	0.469942	0.56015	4	86	59	2	0.79479	0.54482	0.91844	0.14293	54	Yes	(-Inf,1]	6
C1orf54	C_orf	ENST00000369099.8	chr1	150272789	150280916	+	3.1	0.489	0.470762	0.44697	2	83	26	6	0.0002318	1.1117	0.9541	0.82043	50	No	(-Inf,1]	6
CIART	CIART	ENST00000290363.6	chr1	150282553	150287093	+	2.2	0.589	0.475706	0.525043	6	NA	NA	NA	NA	NA	NA	NA	42	Yes	(-Inf,1]	6
MRPS21	MRPS	ENST00000614145.5	chr1	150293860	150308979	+	3.1	0.477	0.46114	0.511364	2	52	19	2	0.061313	0.85493	0.96732	0.5366	54	Yes	(-Inf,1]	6
PRPF3	PRPF	ENST00000324862.7	chr1	150321532	150353233	+	2.3	0.566	0.446996	0.479532	5	160	122	0	1	0.43524	0.93614	0	54	Yes	(-Inf,1]	6
RPRD2	RPRD	ENST00000369068.5	chr1	150364146	150476566	+	3.1	0.507	0.430495	0.50798	3	623	296	0	1	0.78796	0.97278	0	52	Yes	(-Inf,1]	6
TARS2	TARS	ENST00000369064.8	chr1	150487418	150507602	+	1.3	0.499	0.473541	0.556792	3	323	163	26	1.2185e-12	0.7585	0.98491	0.60607	54	Yes	(-Inf,1]	8
ECM1	ECM	ENST00000369047.9	chr1	150508108	150513789	+	1.3	0.526	0.491694	0.582871	3	336	121	24	4.6627e-14	1.035	0.98913	0.80059	42	No	(-Inf,1]	8
ADAMTSL4	ADAMTSL	ENST00000271643.9	chr1	150549407	150560933	+	1.1	0.732	0.509378	0.643721	10	666	259	47	2.6008e-28	0.99132	0.97371	0.85735	37	Yes	(-Inf,1]	8
MCL1	MCL	ENST00000369026.3	chr1	150574557	150579610	-	2.2	0.574	0.495722	0.609687	5	208	92	0	0.96349	1.0737	1.0672	0	54	Yes	(-Inf,1]	8
ENSA	ENSA	ENST00000369014.10	chr1	150622124	150629612	-	2.2	0.566	0.440527	0.527322	5	40	23	2	0.34917	0.56236	0.78806	0.22847	54	Yes	(-Inf,1]	8
GOLPH3L	GOLPH	ENST00000271732.8	chr1	150646229	150697154	-	3.2	0.443	0.403508	0.460373	2	128	52	10	1.2615e-05	0.79156	0.90465	0.62742	50	No	(-Inf,1]	4
HORMAD1	HORMAD	ENST00000361824.7	chr1	150698059	150720895	-	3.2	0.474	0.394667	0.370464	2	132	56	3	0.94885	0.6877	0.88531	0.13281	1	Yes	(-Inf,1]	4
CTSS	CTS	ENST00000368985.8	chr1	150730187	150765778	-	3.1	0.395	0.408793	0.454819	1	96	54	4	0.34178	0.53078	0.84324	0.22938	34	No	(1,4]	4
CTSK	CTS	ENST00000271651.8	chr1	150796207	150808260	-	3.1	0.412	0.421511	0.483838	1	134	57	10	3.0989e-05	0.78505	0.89441	0.55428	44	No	(1,4]	4
ARNT	ARNT	ENST00000358595.10	chr1	150809712	150876599	-	2.2	0.609	0.417925	0.510127	7	309	147	7	0.99581	0.69986	0.94726	0.14879	54	Yes	(-Inf,1]	4
SETDB1	SETDB	ENST00000692827.1	chr1	150926362	150964737	+	3.1	0.517	0.469092	0.509152	3	434	275	7	1	0.58566	1.0294	0.1071	52	Yes	(-Inf,1]	4
CERS2	CERS	ENST00000368954.10	chr1	150965185	150974835	-	1.2	0.71	0.491132	0.519685	10	158	89	6	0.47978	0.67592	1.0629	0.2159	54	Yes	(-Inf,1]	8
ANXA9	ANX	ENST00000368947.9	chr1	150982291	150995634	+	1.3	0.565	0.494056	0.55973	5	181	75	25	2.9752e-17	0.93059	0.93391	1.0266	20	No	(-Inf,1]	8
MINDY1	MINDY	ENST00000683666.2	chr1	150996834	151006902	-	3.1	0.516	0.493208	0.561702	3	NA	NA	NA	NA	NA	NA	NA	54	No	(-Inf,1]	8
PRUNE1	PRUNE	ENST00000271620.8	chr1	151008448	151035713	+	3.1	0.53	0.4808	0.506608	3	NA	NA	NA	NA	NA	NA	NA	54	Yes	(-Inf,1]	8
BNIPL	BNIPL	ENST00000368931.8	chr1	151036585	151047720	+	1.3	0.467	0.472381	0.530726	2	169	66	17	3.0268e-10	0.81988	0.89945	0.80208	11	No	(-Inf,1]	8
C1orf56	C_orf	ENST00000368926.6	chr1	151047750	151051420	+	2.2	0.582	0.474772	0.626706	5	187	85	8	9.6918e-06	0.95402	0.98161	0.91167	40	Yes	(-Inf,1]	8
CDC42SE1	CDC	ENST00000357235.6	chr1	151050984	151059622	-	2.2	0.588	0.474402	0.5125	6	28	12	4	0.0035427	0.58678	0.80406	0.7557	54	Yes	(-Inf,1]	8
MLLT11	MLLT	ENST00000368921.5	chr1	151060396	151069544	+	1.3	0.538	0.467928	0.527473	4	46	16	0	0.52915	0.95824	0.79089	0	47	Yes	(-Inf,1]	8
GABPB2	GABP	ENST00000368918.8	chr1	151070760	151125542	+	2.2	0.547	0.474242	0.486266	4	206	79	12	5.413e-06	0.84732	0.86144	0.54247	38	Yes	(-Inf,1]	8
SEMA6C	SEMA	ENST00000368914.8	chr1	151131706	151146631	-	1.2	0.644	0.488872	0.643394	8	427	217	17	1.238e-06	0.80542	0.96432	0.42351	43	Yes	(-Inf,1]	8
TNFAIP8L2	TNFAIP	ENST00000368910.4	chr1	151156648	151159749	+	3.1	0.478	0.508051	0.581982	2	90	41	2	0.038364	0.76735	0.83171	0.72158	11	No	(-Inf,1]	8
LYSMD1	LYSMD	ENST00000368908.10	chr1	151159747	151165902	-	1.3	0.532	0.495254	0.545322	3	109	47	4	0.017805	0.82147	0.91774	0.46004	49	Yes	(-Inf,1]	8
SCNM1	SCNM	ENST00000368905.9	chr1	151166143	151170296	+	1.3	0.54	0.484812	0.533911	4	124	46	11	2.9187e-06	0.96649	0.97826	0.66141	51	Yes	(-Inf,1]	8
TMOD4	TMOD	ENST00000295314.9	chr1	151169986	151175981	-	1.3	0.485	0.482632	0.516378	2	177	61	15	1.8344e-08	0.85985	0.84243	0.70808	1	No	(-Inf,1]	8
VPS72	VPS	ENST00000368892.9	chr1	151176303	151190197	-	3.1	0.532	0.473566	0.555251	3	169	81	9	0.00020208	0.71233	0.89065	0.48528	54	Yes	(-Inf,1]	8
PIP5K1A	PIP	ENST00000368888.9	chr1	151198551	151249531	+	3.1	0.508	0.46228	0.486086	3	199	110	11	0.0020938	0.60152	0.91386	0.32772	54	Yes	(-Inf,1]	8
PSMD4	PSMD	ENST00000368884.8	chr1	151254733	151267479	+	2.2	0.566	0.48368	0.536155	5	113	73	0	0.99726	0.51772	0.91502	0	54	Yes	(-Inf,1]	8
ZNF687	ZNF	ENST00000336715.11	chr1	151282298	151292176	+	1.1	0.635	0.499967	0.607701	8	609	325	5	0.97101	0.81395	1.1011	0.15158	53	Yes	(-Inf,1]	8
PI4KB	PI	ENST00000368873.6	chr1	151291803	151327416	-	1.3	0.557	0.488956	0.542636	4	268	188	8	0.86607	0.54808	0.95733	0.19131	54	Yes	(-Inf,1]	8
RFX5	RFX	ENST00000452671.7	chr1	151340639	151347252	-	3.2	0.51	0.475085	0.554295	3	314	95	20	1.9605e-11	0.92716	0.74782	0.75979	52	Yes	(-Inf,1]	8
SELENBP1	SELENBP	ENST00000368868.10	chr1	151364303	151372705	-	1.3	0.548	0.471713	0.578576	4	262	119	25	3.2268e-16	0.9249	1.0264	0.92641	53	No	(-Inf,1]	8
PSMB4	PSMB	ENST00000290541.7	chr1	151399572	151401937	+	3.1	0.539	0.437735	0.54717	4	142	59	7	0.0026437	0.89566	0.97985	0.42201	54	Yes	(-Inf,1]	6
POGZ	POGZ	ENST00000271715.7	chr1	151402723	151459494	-	3.2	0.512	0.428609	0.510985	3	522	294	3	1	0.65144	0.97057	0.045859	54	Yes	(-Inf,1]	6
CGN	CGN	ENST00000271636.12	chr1	151511386	151538692	+	2.2	0.616	0.471593	0.588317	7	695	243	58	1.8942e-31	0.98202	0.88484	0.76162	22	Yes	(-Inf,1]	6
TUFT1	TUFT	ENST00000368849.8	chr1	151540308	151583583	+	2.2	0.579	0.470115	0.540494	5	186	69	11	0.00010612	0.8312	0.85296	0.42982	39	Yes	(-Inf,1]	6
SNX27	SNX	ENST00000458013.7	chr1	151612049	151699080	+	3.2	0.547	0.438536	0.50492	4	179	92	2	0.99977	0.6356	0.81144	0.061002	54	Yes	(-Inf,1]	6
CELF3	CELF	ENST00000290583.9	chr1	151700057	151716803	-	2.2	0.582	0.471669	0.61588	5	121	102	5	0.76757	0.4403	0.86023	0.18662	14	No	(-Inf,1]	6
RIIAD1	RIIAD	ENST00000479191.2	chr1	151721521	151729805	+	2.2	0.562	0.479377	0.480287	5	27	14	6	3.1906e-05	0.71131	1.0314	1.3175	3	Yes	(-Inf,1]	6
MRPL9	MRPL	ENST00000368830.8	chr1	151759646	151763496	-	3.1	0.535	0.43649	0.554726	4	141	70	8	0.00015633	0.93948	1.1213	0.58296	54	Yes	(-Inf,1]	6
TDRKH	TDRKH	ENST00000368824.8	chr1	151773493	151790500	-	2.2	0.597	0.461549	0.483986	6	224	94	8	0.032356	0.71341	0.83533	0.28839	16	Yes	(-Inf,1]	6
LINGO4	LINGO	ENST00000368820.4	chr1	151800263	151805419	-	1.3	0.538	0.489031	0.609989	4	296	128	8	8.2397e-05	0.89504	0.88957	0.64863	3	No	(-Inf,1]	9
RORC	ROR	ENST00000318247.7	chr1	151806070	151831802	-	1.3	0.565	0.504278	0.588311	5	192	127	1	0.99985	0.63127	1.059	0.033914	19	No	(-Inf,1]	9
THEM5	THEM	ENST00000368817.10	chr1	151847100	151853712	-	1.3	0.526	0.495337	0.524194	3	127	46	14	3.7917e-11	0.94316	0.83935	1.3227	2	No	(-Inf,1]	9
THEM4	THEM	ENST00000368814.8	chr1	151870865	151909511	-	2.3	0.604	0.433421	0.463347	6	119	49	10	3.8919e-07	0.97853	1.1741	0.96657	53	Yes	(-Inf,1]	4
S100A10	S100	ENST00000368811.8	chr1	151982914	151993859	-	2.2	0.676	0.431356	0.438776	9	35	18	1	0.16843	0.72364	1.0386	0.42884	53	Yes	(1,4]	4
S100A11	S100	ENST00000271638.3	chr1	152032505	152037004	-	2.2	0.55	0.434595	0.481132	4	51	18	3	0.0084662	0.88536	0.84065	0.86931	54	Yes	(1,4]	4
TCHHL1	TCHHL	ENST00000368806.2	chr1	152084140	152089064	-	3.3	0.402	0.431032	0.471823	1	460	194	0	0.58371	1.073	1.1978	0	0	No	(-Inf,1]	4
TCHH	TCHH	ENST00000614923.2	chr1	152106316	152115444	-	3.3	0.403	0.406728	0.601852	1	1509	543	44	4.7135e-24	1.6061	1.3314	0.76194	0	No	(-Inf,1]	4
RPTN	RPTN	ENST00000316073.3	chr1	152153594	152159228	-	3.3	0.428	0.414063	0.49172	1	400	156	9	2.5475e-05	1.0701	1.1184	0.65964	2	No	(-Inf,1]	4
HRNR	HRNR	ENST00000368801.4	chr1	152212075	152224193	-	3.3	0.403	0.409994	0.571262	1	2023	720	4	0.0004258	2.0273	1.7082	1.8604	0	No	(-Inf,1]	4
FLG	FLG	ENST00000368799.2	chr1	152302164	152325239	-	3.3	0.379	0.393199	0.55096	1	4436	1569	4	0.00028793	2.1461	1.9386	2.4175	2	No	(1,4]	4
FLG2	FLG	ENST00000388718.5	chr1	152348734	152360006	-	3.3	0.33	0.385021	0.493729	1	1260	523	2	0.017969	1.0993	1.1843	1.3831	2	No	(1,4]	4
CRNN	CRNN	ENST00000271835.3	chr1	152409242	152414263	-	3.1	0.478	0.41097	0.578629	2	283	114	7	0.00012577	1.0867	1.0792	0.72998	4	No	(-Inf,1]	4
LCE5A	LCE	ENST00000334269.3	chr1	152510802	152512177	+	3.1	0.462	0.422384	0.641457	2	65	17	2	0.029651	0.97687	0.69646	0.87156	2	No	(4, Inf]	4
CRCT1	CRCT	ENST00000368790.4	chr1	152514481	152516008	+	3.1	0.504	0.425466	0.703333	3	47	32	3	0.0019397	0.85259	1.2229	2.4045	4	No	(-Inf,1]	4
LCE3E	LCE	ENST00000368789.2	chr1	152565653	152566780	-	3.1	0.43	0.412698	0.655914	1	62	23	0	0.46574	1.1415	1.0266	0	2	No	(4, Inf]	4
LCE3D	LCE	ENST00000368787.4	chr1	152579380	152580516	-	3.1	0.426	0.403884	0.663082	1	70	33	2	0.020613	1.2933	1.4702	1.1979	2	No	(4, Inf]	4
LCE3C	LCE	ENST00000684028.1	chr1	152600233	152601086	+	3.1	0.458	0.412031	0.635088	2	33	11	0	0.47523	0.63303	0.52619	0	0	No	(4, Inf]	4
LCE3B	LCE	ENST00000335633.1	chr1	152613810	152614098	+	3.1	0.53	0.412862	0.645833	3	27	12	3	0.0034323	0.50402	0.55054	1.4696	0	No	(4, Inf]	4
LCE3A	LCE	ENST00000335674.1	chr1	152622833	152623103	-	1.2	0.618	0.424945	0.648148	7	57	19	NA	NA	1.1004	0.89922	NA	0	No	(4, Inf]	4
LCE2D	LCE	ENST00000368784.2	chr1	152663379	152664659	+	3.1	0.489	0.41445	0.636637	2	81	27	1	0.085242	1.2283	1.1601	1.1566	2	No	(4, Inf]	4
LCE2C	LCE	ENST00000368783.2	chr1	152675278	152676569	+	3.1	0.499	0.415278	0.636637	3	106	42	1	0.071993	1.6303	1.7873	1.8136	2	No	(4, Inf]	4
LCE2B	LCE	ENST00000368780.4	chr1	152686122	152687397	+	3.1	0.505	0.411526	0.636637	3	104	37	1	0.097851	1.6522	1.589	0.88256	2	No	(4, Inf]	4
LCE2A	LCE	ENST00000368779.2	chr1	152698344	152699442	+	3.1	0.475	0.414889	0.660436	2	85	38	3	0.0071716	1.3661	1.5518	0.9452	2	No	(4, Inf]	4
LCE4A	LCE	ENST00000368777.2	chr1	152708159	152709434	+	3.2	0.464	0.412501	0.6	2	55	23	NA	NA	1.0843	1.1658	NA	0	No	(4, Inf]	4
C1orf68	C_orf	ENST00000368775.3	chr1	152719521	152720470	+	3.1	0.503	0.415514	0.559097	3	113	51	10	1.3581e-07	0.83008	0.97274	1.1027	2	No	(-Inf,1]	4
LCE1F	LCE	ENST00000334371.4	chr1	152775139	152777024	+	3.1	0.47	0.416228	0.67507	2	75	44	3	0.0049674	1.052	1.4964	1.1577	2	No	(4, Inf]	4
LCE1E	LCE	ENST00000368770.4	chr1	152786256	152788426	+	3.2	0.461	0.409891	0.666667	2	87	40	1	0.16972	1.4075	1.6131	0.4254	2	No	(4, Inf]	4
LCE1D	LCE	ENST00000326233.7	chr1	152796720	152798181	+	3.2	0.5	0.398632	0.678261	3	66	35	3	0.0040569	1.0137	1.2914	1.3122	2	No	(4, Inf]	4
LCE1C	LCE	ENST00000607093.2	chr1	152804831	152806651	-	3.2	0.469	0.395716	0.67507	2	80	53	2	0.027961	1.1975	1.9479	0.91315	2	No	(4, Inf]	4
LCE1B	LCE	ENST00000360090.4	chr1	152811970	152813108	+	3.1	0.441	0.396906	0.655462	2	77	34	2	0.03004	1.2003	1.316	0.86275	2	No	(4, Inf]	4
LCE1A	LCE	ENST00000335123.4	chr1	152827472	152828097	+	3.1	0.455	0.395812	0.672673	2	75	36	3	0.0043743	1.1856	1.3976	1.2508	2	No	(4, Inf]	4
LCE6A	LCE	ENST00000431011.3	chr1	152842855	152843983	+	3.1	0.466	0.397884	0.534979	2	37	10	NA	NA	0.90062	0.66077	NA	2	No	(4, Inf]	4
SMCP	SMCP	ENST00000368765.4	chr1	152878321	152885047	+	3.1	0.444	0.421359	0.529915	2	61	22	NA	NA	1.0502	1.0308	NA	1	No	(-Inf,1]	4
IVL	IVL	ENST00000368764.4	chr1	152908545	152911886	+	3.1	0.489	0.413491	0.605233	2	355	127	NA	NA	1.4218	1.1141	NA	5	No	(-Inf,1]	4
SPRR4	SPRR	ENST00000328051.3	chr1	152970647	152972574	+	3.1	0.483	0.430008	0.570833	2	59	8	2	0.038928	1.4955	0.51277	0.71438	3	No	(4, Inf]	4
SPRR3	SPRR	ENST00000295367.5	chr1	153001748	153003856	+	3.1	0.439	0.402702	0.547059	2	80	27	NA	NA	0.95442	0.86906	NA	5	No	(4, Inf]	4
SPRR1B	SPRR	ENST00000307098.5	chr1	153031202	153032900	+	3.1	0.445	0.390692	0.614815	2	58	20	4	0.00063211	1.2648	1.1755	1.4989	4	No	(4, Inf]	4
SPRR2D	SPRR	ENST00000360379.4	chr1	153039731	153041120	-	3.3	0.431	0.386639	0.598174	1	51	27	2	0.015926	1.3069	1.7273	1.5941	4	No	(4, Inf]	4
SPRR2A	SPRR	ENST00000392653.3	chr1	153056119	153057512	-	3.3	0.421	0.371471	0.593607	1	47	18	NA	NA	1.1926	1.1489	NA	2	No	(4, Inf]	4
SPRR2B	SPRR	ENST00000368755.3	chr1	153070225	153071611	-	3.2	0.435	0.375589	0.598174	1	42	25	NA	NA	1.094	1.5829	NA	3	No	(4, Inf]	4
SPRR2E	SPRR	ENST00000368750.8	chr1	153093134	153094526	-	3.2	0.447	0.373891	0.60274	2	43	15	1	0.060135	1.1467	1.0056	4.2719	4	No	(4, Inf]	4
SPRR2F	SPRR	ENST00000468739.2	chr1	153112120	153113516	-	3.3	0.435	0.374329	0.60274	1	41	22	1	0.08518	1.0789	1.3516	1.1584	2	No	(4, Inf]	4
SPRR2G	SPRR	ENST00000368748.5	chr1	153149581	153150890	-	3.3	0.419	0.3858	0.594595	1	46	12	NA	NA	1.1548	0.74678	NA	2	No	(4, Inf]	4
LELP1	LELP	ENST00000368747.2	chr1	153203429	153205120	+	3.1	0.496	0.437155	0.548822	2	60	22	0	0.42789	1.1112	1.03	0	1	No	(-Inf,1]	4
PRR9	PRR	ENST00000368744.4	chr1	153217583	153219310	+	3.1	0.471	0.446401	0.552707	2	47	17	7	3.2056e-06	0.83066	0.75462	1.5354	1	No	(-Inf,1]	4
LORICRIN	LORICRIN	ENST00000368742.4	chr1	153259686	153262124	+	3.1	0.511	0.4192	0.749734	3	NA	NA	NA	NA	NA	NA	NA	0	No	(-Inf,1]	4
PGLYRP3	PGLYRP	ENST00000683862.1	chr1	153297115	153312952	-	1.3	0.545	0.427176	0.550682	4	177	94	13	9.6075e-08	0.89135	1.093	0.74918	4	No	(-Inf,1]	4
PGLYRP4	PGLYRP	ENST00000359650.10	chr1	153330119	153348841	-	2.1	0.57	0.447746	0.552585	5	210	98	20	2.9387e-15	0.99929	1.0983	1.2411	4	No	(-Inf,1]	8
S100A9	S100	ENST00000368738.4	chr1	153357853	153361023	+	1.3	0.534	0.459902	0.524638	3	50	31	0	0.4777	0.79597	1.1712	0	53	No	(4, Inf]	8
S100A12	S100	ENST00000368737.5	chr1	153373710	153375621	-	3.1	0.458	0.475198	0.44086	2	60	27	0	0.48234	1.2342	1.3679	0	8	No	(4, Inf]	8
S100A8	S100	ENST00000368733.4	chr1	153390031	153391073	-	3.1	0.521	0.455684	0.464539	3	51	23	1	0.13761	0.98431	1.0037	0.53897	50	No	(4, Inf]	8
S100A7A	S100	ENST00000368729.9	chr1	153416519	153423222	+	2.3	0.519	0.470945	0.48366	3	84	32	3	0.002523	1.4747	1.3314	1.8679	0	No	(4, Inf]	8
S100A7	S100	ENST00000368723.4	chr1	153457743	153460651	-	1.3	0.522	0.460951	0.477124	3	69	26	0	0.45274	1.1798	1.1317	0	4	No	(4, Inf]	8
S100A6	S100	ENST00000368719.9	chr1	153534598	153535991	-	1.2	0.62	0.49534	0.56044	7	43	16	1	0.17565	0.89975	0.74831	0.41049	54	Yes	(4, Inf]	8
S100A5	S100	ENST00000368717.3	chr1	153537146	153540934	-	1.3	0.562	0.5	0.505376	5	54	27	5	5.5111e-05	1.0519	1.1713	2.0609	0	No	(4, Inf]	8
S100A4	S100	ENST00000368716.9	chr1	153543620	153545806	-	1.3	0.556	0.50594	0.519608	4	48	19	3	0.0061838	0.86237	0.81587	1.0225	44	No	(4, Inf]	8
S100A3	S100	ENST00000368713.8	chr1	153547328	153549258	-	1.3	0.581	0.504968	0.581699	5	61	22	3	0.0079273	1.0265	0.88078	0.89818	14	No	(4, Inf]	8
S100A2	S100	ENST00000368708.9	chr1	153561107	153565844	-	2.1	0.593	0.500174	0.548822	6	49	24	5	5.8403e-05	0.98456	1.1174	2.0031	11	No	(4, Inf]	8
S100A16	S100	ENST00000368706.9	chr1	153606885	153613137	-	1.3	0.573	0.493476	0.532051	5	76	25	4	0.0010573	1.1795	0.9492	1.1837	52	No	(4, Inf]	8
S100A14	S100	ENST00000344616.4	chr1	153614254	153616325	-	1.3	0.582	0.495957	0.568254	5	66	24	4	0.0018638	1.0802	0.96635	0.94674	17	No	(4, Inf]	8
S100A13	S100	ENST00000476133.6	chr1	153618798	153627505	-	1.2	0.591	0.496278	0.508418	6	46	20	2	0.049652	0.87739	0.87613	0.60936	53	No	(4, Inf]	8
S100A1	S100	ENST00000292169.6	chr1	153628433	153632039	+	1.2	0.598	0.499179	0.554386	6	57	27	3	0.0060044	1.0593	1.0332	1.0391	17	No	(4, Inf]	8
CHTOP	CHTOP	ENST00000368694.8	chr1	153634065	153646306	+	2.2	0.584	0.491605	0.563588	5	105	60	3	0.76399	0.62972	0.97754	0.16741	54	Yes	(-Inf,1]	8
SNAPIN	SNAPIN	ENST00000368685.6	chr1	153658702	153661852	+	3.1	0.551	0.483481	0.581509	4	59	39	5	0.0015332	0.72595	1.1511	0.69215	54	Yes	(-Inf,1]	8
ILF2	ILF	ENST00000361891.9	chr1	153661787	153670993	-	3.1	0.473	0.489629	0.487639	2	76	72	2	0.9965	0.34998	0.97186	0.078489	54	Yes	(-Inf,1]	8
NPR1	NPR	ENST00000368680.4	chr1	153678687	153693992	+	1.3	0.601	0.492581	0.60295	6	414	231	16	0.00029303	0.67871	0.89773	0.31778	33	Yes	(-Inf,1]	8
INTS3	INTS	ENST00000318967.7	chr1	153728049	153774808	+	1.1	0.607	0.491231	0.528284	6	293	213	10	0.99972	0.49132	0.91121	0.14817	54	Yes	(-Inf,1]	8
SLC27A3	SLC	ENST00000624995.4	chr1	153775406	153780157	+	1.3	0.603	0.520739	0.635965	6	485	214	31	5.2696e-22	1.1887	1.209	1.0965	48	Yes	(-Inf,1]	8
GATAD2B	GATAD	ENST00000368655.5	chr1	153804724	153922972	-	2.2	0.604	0.46561	0.50954	6	182	126	0	0.99998	0.52311	1.0141	0	52	Yes	(-Inf,1]	7
DENND4B	DENND	ENST00000361217.9	chr1	153929500	153946718	-	1.3	0.629	0.511589	0.619238	7	607	342	12	0.99098	0.69281	0.94899	0.17903	54	Yes	(-Inf,1]	7
CRTC2	CRTC	ENST00000368633.2	chr1	153947674	153958612	-	1.3	0.56	0.526699	0.597022	4	356	171	3	0.99891	0.89166	1.0359	0.0909	54	Yes	(-Inf,1]	7
SLC39A1	SLC	ENST00000356205.9	chr1	153959109	153963537	-	1.1	0.624	0.523756	0.621538	7	145	73	3	0.12586	0.80079	0.83528	0.31049	54	Yes	(-Inf,1]	7
CREB3L4	CREB	ENST00000368607.8	chr1	153967901	153974359	+	2.2	0.582	0.507138	0.560606	5	221	75	11	5.1401e-06	0.99903	0.83127	0.61624	38	Yes	(-Inf,1]	7
JTB	JTB	ENST00000271843.9	chr1	153974268	153977674	-	1.3	0.549	0.494326	0.521542	4	62	41	2	0.42432	0.72243	1.282	0.20865	54	Yes	(-Inf,1]	7
RAB13	RAB	ENST00000368575.5	chr1	153981649	153986339	-	3.1	0.526	0.485848	0.501634	3	86	41	5	0.02472	0.72271	0.89215	0.36221	54	Yes	(-Inf,1]	7
RPS27	RPS	ENST00000651669.1	chr1	153990761	153992155	+	3.1	0.501	0.472604	0.494118	3	26	25	0	0.75663	0.60225	1.6674	0	54	Yes	(-Inf,1]	7
TPM3	TPM	ENST00000651641.1	chr1	154161812	154192100	-	3.1	0.485	0.45008	0.487179	2	65	50	7	0.0066522	0.44918	0.95724	0.36765	54	No	(-Inf,1]	7
C1orf189	C_orf	ENST00000368525.4	chr1	154199084	154206333	-	3.1	0.418	0.459397	0.46732	1	48	22	10	2.5894e-08	0.89082	1.1619	1.396	1	No	(1,4]	7
C1orf43	C_orf	ENST00000368521.10	chr1	154206719	154220590	-	2.1	0.682	0.451833	0.498688	9	130	56	7	0.0018462	0.88964	1.0353	0.44735	54	Yes	(1,4]	7
UBAP2L	UBAP	ENST00000428931.6	chr1	154220954	154270847	+	2.1	0.661	0.447509	0.530637	9	382	255	2	1	0.62078	1.0087	0.03259	54	Yes	(-Inf,1]	7
HAX1	HAX	ENST00000328703.12	chr1	154272628	154275875	+	3.1	0.503	0.452514	0.538095	3	158	49	12	8.4813e-08	0.96992	0.86579	0.84983	54	Yes	(-Inf,1]	7
AQP10	AQP	ENST00000324978.8	chr1	154321092	154325325	+	1.3	0.504	0.496967	0.5883	3	122	68	6	0.0013339	0.71362	0.9433	0.56223	0	No	(-Inf,1]	7
ATP8B2	ATP	ENST00000368489.6	chr1	154325524	154351304	+	1.2	0.673	0.491594	0.543521	9	512	267	17	0.0056318	0.70126	0.91889	0.27124	48	Yes	(-Inf,1]	7
IL6R	IL	ENST00000368485.8	chr1	154405342	154469450	+	1.3	0.612	0.474174	0.597015	7	254	128	11	3.1681e-05	0.88549	1.0223	0.49136	38	Yes	(-Inf,1]	7
SHE	SH	ENST00000304760.3	chr1	154479480	154502412	-	2.1	0.741	0.460593	0.602823	10	245	123	2	0.9885	0.87057	1.0103	0.08977	23	Yes	(-Inf,1]	7
TDRD10	TDRD	ENST00000368482.8	chr1	154502218	154548147	+	2.1	0.738	0.473976	0.522727	10	171	86	11	1.1461e-05	0.80554	0.9559	0.55643	19	Yes	(-Inf,1]	7
UBE2Q1	UBE	ENST00000292211.5	chr1	154548576	154558662	-	2.1	0.712	0.495989	0.559496	10	70	93	1	0.99919	0.34104	1.1267	0.040039	54	Yes	(-Inf,1]	7
CHRNB2	CHRN	ENST00000368476.4	chr1	154567777	154580013	+	1.3	0.578	0.493476	0.606362	5	221	148	8	0.00072964	0.67329	1.0207	0.45561	12	Yes	(-Inf,1]	7
ADAR	ADAR	ENST00000368474.9	chr1	154582056	154608186	-	2.2	0.595	0.468422	0.511546	6	502	291	13	0.026282	0.75252	1.1285	0.26415	54	Yes	(-Inf,1]	7
KCNN3	KCN	ENST00000271915.9	chr1	154697454	154870281	-	2.2	0.545	0.481746	0.580601	4	245	190	4	0.97227	0.55469	0.97982	0.13938	12	No	(-Inf,1]	8
PMVK	PMVK	ENST00000368467.4	chr1	154924739	154936719	-	1.3	0.594	0.49829	0.590674	6	97	39	8	2.7113e-05	0.8066	0.79765	0.776	54	Yes	(-Inf,1]	8
PBXIP1	PBXIP	ENST00000368463.8	chr1	154944079	154956099	-	1.3	0.533	0.517091	0.618397	3	363	145	21	9.7925e-11	0.88952	0.8704	0.64045	54	No	(-Inf,1]	9
PYGO2	PYGO	ENST00000368457.3	chr1	154957025	154961782	-	1.2	0.69	0.521358	0.630631	9	161	91	0	0.96676	0.78376	1.1222	0	54	Yes	(-Inf,1]	9
SHC1	SHC	ENST00000448116.7	chr1	154962297	154970747	-	1.1	0.595	0.523661	0.601709	6	289	148	9	0.0017351	0.80315	1.0398	0.3712	54	No	(-Inf,1]	9
CKS1B	CKS	ENST00000308987.6	chr1	154974680	154979251	+	2.2	0.568	0.530483	0.466667	5	21	13	1	0.4314	0.4552	0.78338	0.18654	38	Yes	(-Inf,1]	9
FLAD1	FLAD	ENST00000292180.8	chr1	154983343	154993111	+	1.3	0.49	0.546915	0.57483	2	306	111	8	0.0093637	0.91076	0.81245	0.32837	54	Yes	(-Inf,1]	9
LENEP	LENEP	ENST00000392487.2	chr1	154993585	154994315	+	1.3	0.596	0.548019	0.607527	6	29	19	3	0.0033892	0.81176	1.223	1.4828	0	No	(-Inf,1]	9
ZBTB7B	ZBTB	ENST00000535420.6	chr1	155002801	155018523	+	1.2	0.659	0.546362	0.638272	8	231	137	4	0.34362	0.61978	0.8707	0.2291	54	Yes	(-Inf,1]	9
DCST2	DCST	ENST00000368424.4	chr1	155018526	155033781	-	1.3	0.57	0.561091	0.581395	5	474	183	25	1.8188e-12	1.0174	0.9685	0.63049	10	No	(1,4]	9
DCST1	DCST	ENST00000295542.6	chr1	155033823	155050930	+	1.1	0.576	0.555739	0.586987	5	400	167	33	1.2681e-19	0.94014	0.98353	0.83249	1	No	(1,4]	9
ADAM15	ADAM	ENST00000356955.7	chr1	155051315	155062775	+	1.1	0.726	0.562366	0.618441	10	433	177	33	2.4409e-16	0.86547	0.8735	0.64593	54	Yes	(-Inf,1]	9
EFNA4	EFN	ENST00000368409.8	chr1	155063739	155069553	+	1.1	0.616	0.563962	0.60396	7	91	45	6	0.00035006	0.79946	0.94676	0.75002	30	Yes	(1,4]	9
EFNA3	EFN	ENST00000368408.4	chr1	155078836	155087538	+	1.2	0.642	0.536183	0.642957	8	101	54	3	0.12599	0.81153	0.97127	0.31039	17	Yes	(1,4]	9
EFNA1	EFN	ENST00000368407.8	chr1	155127875	155134899	+	1.1	0.652	0.49032	0.556634	8	96	38	2	0.46263	0.78771	0.80685	0.20011	51	Yes	(1,4]	9
SLC50A1	SLC	ENST00000368404.9	chr1	155135851	155138853	+	1.3	0.619	0.491887	0.548048	7	97	47	6	0.0019259	0.7669	0.92968	0.52047	53	Yes	(-Inf,1]	9
DPM3	DPM	ENST00000368400.5	chr1	155139890	155140531	-	1.3	0.541	0.489702	0.648746	4	59	34	1	0.23318	0.85882	0.9888	0.31275	54	Yes	(-Inf,1]	9
KRTCAP2	KRTCAP	ENST00000295682.6	chr1	155169407	155173304	-	1.3	0.592	0.532794	0.554745	6	100	40	6	0.00035184	1.1257	1.0396	0.7492	54	Yes	(-Inf,1]	9
TRIM46	TRIM	ENST00000334634.9	chr1	155173848	155184970	+	1.1	0.589	0.542636	0.630702	6	296	187	3	0.99925	0.59153	0.89371	0.088197	18	Yes	(-Inf,1]	9
THBS3	THBS	ENST00000368378.7	chr1	155195587	155207897	-	1.1	0.577	0.557005	0.561477	5	455	196	41	2.5795e-21	0.79139	0.8649	0.71479	50	No	(-Inf,1]	9
MTX1	MTX	ENST00000368376.8	chr1	155208694	155213823	+	1.3	0.616	0.55615	0.636688	7	197	86	6	0.013271	1.0388	1.1316	0.36358	51	Yes	(-Inf,1]	9
GBA	GBA	ENST00000368373.8	chr1	155234451	155241249	-	1.3	0.461	0.518856	0.552452	2	248	125	14	1.4355e-06	0.81108	1.0462	0.51222	52	No	(-Inf,1]	9
FAM189B	FAM	ENST00000361361.7	chr1	155247204	155255483	-	1.2	0.627	0.516893	0.639263	7	339	148	13	8.0554e-06	0.90086	0.93378	0.47237	54	Yes	(-Inf,1]	9
SCAMP3	SCAMP	ENST00000302631.8	chr1	155255980	155262360	-	1.3	0.533	0.525239	0.568966	3	188	80	8	0.0021904	0.92481	0.97758	0.39087	54	Yes	(-Inf,1]	9
CLK2	CLK	ENST00000368361.9	chr1	155262867	155273504	-	1.3	0.597	0.524647	0.533333	6	226	109	2	0.99997	0.66467	0.97075	0.052046	54	Yes	(-Inf,1]	9
HCN3	HCN	ENST00000368358.4	chr1	155277462	155289848	+	1.3	0.589	0.519604	0.621075	6	424	190	12	2.5694e-05	0.81279	0.90093	0.4578	29	Yes	(-Inf,1]	9
PKLR	PKLR	ENST00000342741.6	chr1	155289292	155301438	-	1.3	0.48	0.524619	0.609855	2	310	149	14	3.4869e-07	0.85508	1.0242	0.59101	2	No	(-Inf,1]	9
FDPS	FDPS	ENST00000368356.9	chr1	155308865	155320665	+	1.3	0.549	0.508172	0.55	4	193	73	8	0.0056199	0.8016	0.75248	0.34799	54	Yes	(-Inf,1]	9
RUSC1	RUSC	ENST00000368352.10	chr1	155320893	155331114	+	1.3	0.572	0.484515	0.624216	5	413	194	5	0.9413	0.81879	0.92066	0.1612	52	Yes	(-Inf,1]	9
ASH1L	ASH	ENST00000392403.8	chr1	155335267	155562803	-	2.2	0.69	0.427599	0.440135	9	1179	518	3	1	0.7532	0.9332	0.023938	52	Yes	(-Inf,1]	4
MSTO1	MSTO	ENST00000245564.8	chr1	155610217	155614951	+	1.3	0.573	0.460335	0.571512	5	262	116	17	1.6182e-09	1.0037	1.0548	0.71739	40	Yes	(-Inf,1]	6
YY1AP1	YY	ENST00000355499.9	chr1	155659453	155688774	-	2.2	0.645	0.448179	0.500666	8	539	216	28	1.9461e-18	1.1539	1.1867	0.95471	54	Yes	(-Inf,1]	6
DAP3	DAP	ENST00000368336.10	chr1	155689090	155739010	+	2.1	0.69	0.45045	0.466165	9	206	78	17	1.1143e-09	0.94089	0.98181	0.7366	54	Yes	(-Inf,1]	6
GON4L	GON	ENST00000368331.6	chr1	155749658	155857214	-	3.1	0.52	0.446851	0.503271	3	984	435	19	0.9515	0.86278	1.0318	0.20367	42	Yes	(-Inf,1]	6
SYT11	SYT	ENST00000368324.5	chr1	155859566	155885199	+	3.1	0.507	0.452765	0.536265	3	178	90	1	0.92676	0.70255	0.87903	0.078438	46	Yes	(-Inf,1]	6
RIT1	RIT	ENST00000368323.8	chr1	155897807	155911349	-	3.1	0.521	0.443313	0.472727	3	75	45	4	0.13281	0.51566	0.98233	0.28201	51	Yes	(-Inf,1]	6
KHDC4	KHDC	ENST00000368321.8	chr1	155913044	155934413	-	3.1	0.518	0.456781	0.507859	3	NA	NA	NA	NA	NA	NA	NA	0	Yes	(-Inf,1]	6
RXFP4	RXFP	ENST00000368318.5	chr1	155941637	155943087	+	1.3	0.553	0.480661	0.622222	4	209	85	8	6.008e-06	0.88025	0.80133	0.98372	0	No	(-Inf,1]	9
ARHGEF2	ARHGEF	ENST00000361247.9	chr1	155946853	155978547	-	1.2	0.638	0.499315	0.592705	8	378	234	4	1	0.59683	0.93253	0.068157	52	Yes	(-Inf,1]	9
SSR2	SSR	ENST00000295702.9	chr1	156009047	156020951	-	3.1	0.508	0.484395	0.521739	3	77	35	3	0.21478	0.73936	0.79539	0.26456	54	Yes	(-Inf,1]	9
UBQLN4	UBQLN	ENST00000368309.4	chr1	156035298	156053798	-	2.2	0.661	0.498307	0.60299	9	196	119	3	0.98252	0.56485	0.85651	0.11741	54	Yes	(-Inf,1]	9
LAMTOR2	LAMTOR	ENST00000368305.9	chr1	156054781	156058506	+	1.2	0.602	0.517189	0.579365	6	40	31	2	0.19816	0.57394	1.1078	0.29531	54	Yes	(-Inf,1]	9
RAB25	RAB	ENST00000361084.10	chr1	156061159	156070504	+	1.3	0.571	0.518392	0.566978	5	106	54	11	1.1227e-07	0.80065	0.98912	0.94687	18	No	(-Inf,1]	9
MEX3A	MEX	ENST00000532414.3	chr1	156072012	156082465	-	1.2	0.676	0.526674	0.673704	9	169	111	0	0.97977	0.5516	0.81483	0	2	Yes	(-Inf,1]	9
LMNA	LMN	ENST00000677389.1	chr1	156114710	156137866	+	1.1	0.634	0.531549	0.625945	8	269	162	2	0.9994	0.66802	0.94639	0.066263	54	Yes	(1,4]	9
LMNA	LMN	ENST00000368300.9	chr1	156114710	156140081	+	1.1	0.634	0.529342	0.632581	8	269	162	2	0.9994	0.66802	0.94639	0.066263	54	Yes	(1,4]	9
SEMA4A	SEMA	ENST00000368285.8	chr1	156153584	156177744	+	1.3	0.532	0.504409	0.581802	3	412	173	14	1.8394e-05	0.96954	0.96321	0.41021	38	No	(-Inf,1]	9
SLC25A44	SLC	ENST00000359511.5	chr1	156194103	156212796	+	1.3	0.538	0.483266	0.540741	4	111	55	7	0.00092458	0.59688	0.79798	0.50418	53	Yes	(-Inf,1]	9
PMF1	PMF	ENST00000368277.3	chr1	156213006	156240042	+	1.3	0.528	0.504517	0.564725	3	140	50	13	1.073e-08	1.0858	0.9961	0.90694	54	Yes	(-Inf,1]	9
BGLAP	BGLAP	ENST00000368272.5	chr1	156242183	156243317	+	1.1	0.63	0.519146	0.627063	7	56	37	9	4.6155e-08	0.8821	1.2483	1.755	50	No	(-Inf,1]	9
PAQR6	PAQR	ENST00000292291.10	chr1	156243319	156248056	-	1.1	0.584	0.516799	0.631884	5	180	84	7	6.5548e-05	0.85444	0.942	0.82259	35	No	(-Inf,1]	9
SMG5	SMG	ENST00000361813.5	chr1	156249223	156282825	-	1.3	0.557	0.507404	0.555228	4	510	229	15	0.012768	0.86899	1.0191	0.26755	54	Yes	(-Inf,1]	9
TMEM79	TMEM	ENST00000405535.3	chr1	156284324	156292443	+	1.3	0.461	0.481581	0.625316	2	264	113	10	4.3888e-06	1.0747	1.0484	0.72145	26	No	(-Inf,1]	9
GLMP	GLMP	ENST00000362007.6	chr1	156292687	156295679	-	3.1	0.471	0.475185	0.592138	2	NA	NA	NA	NA	NA	NA	NA	47	No	(-Inf,1]	9
VHLL	VHLL	ENST00000339922.5	chr1	156298623	156299307	-	1.3	0.513	0.473917	0.569048	3	74	34	NA	NA	0.86872	0.91408	NA	0	No	(-Inf,1]	9
CCT3	CCT	ENST00000295688.8	chr1	156308967	156338292	-	2.2	0.579	0.466436	0.503663	5	276	106	0	0.99998	0.82199	0.94469	0	54	Yes	(-Inf,1]	9
TSACC	TSACC	ENST00000368254.6	chr1	156338525	156346995	+	2.2	0.572	0.465692	0.481481	5	55	15	3	0.017937	0.85825	0.59627	0.6202	1	Yes	(-Inf,1]	9
RHBG	RHBG	ENST00000537040.6	chr1	156369210	156385219	+	1.3	0.593	0.512612	0.59695	6	261	116	19	1.0751e-13	0.99456	0.97081	1.0907	8	Yes	(-Inf,1]	9
MEF2D	MEF	ENST00000348159.9	chr1	156463726	156500775	-	1.2	0.694	0.502453	0.62069	9	211	145	2	0.99705	0.64873	1.0338	0.077115	54	Yes	(-Inf,1]	9
IQGAP3	IQGAP	ENST00000361170.7	chr1	156525404	156572565	-	1.3	0.579	0.50122	0.564951	5	869	328	67	2.3959e-33	0.94053	0.8868	0.69194	4	Yes	(-Inf,1]	9
TTC24	TTC	ENST00000368236.8	chr1	156579722	156587719	+	1.3	0.517	0.49475	0.616352	3	263	118	16	2.3067e-08	0.85085	0.89392	0.63039	0	No	(-Inf,1]	9
NAXE	NAXE	ENST00000368235.8	chr1	156591775	156594299	+	2.2	0.559	0.480999	0.583622	4	NA	NA	NA	NA	NA	NA	NA	54	Yes	(-Inf,1]	9
GPATCH4	GPATCH	ENST00000368232.9	chr1	156594300	156601479	-	1.3	0.527	0.490932	0.515723	3	169	51	8	5.6931e-05	0.8588	0.742	0.6892	54	Yes	(-Inf,1]	9
HAPLN2	HAPLN	ENST00000255039.6	chr1	156619414	156625725	+	3.1	0.495	0.490419	0.684262	2	142	62	11	7.1205e-07	0.73456	0.73448	0.7782	18	No	(-Inf,1]	9
BCAN	BCAN	ENST00000329117.10	chr1	156642116	156659528	+	1.1	0.626	0.533036	0.624635	7	496	233	17	1.7582e-06	0.90004	0.98722	0.41384	16	Yes	(-Inf,1]	9
NES	NES	ENST00000368223.4	chr1	156668762	156677407	-	1.3	0.539	0.549442	0.592273	4	774	330	20	1.6236e-06	0.95663	0.95838	0.36973	50	Yes	(-Inf,1]	9
CRABP2	CRABP	ENST00000368222.8	chr1	156699605	156705583	-	1.2	0.642	0.529387	0.532374	8	74	32	5	0.0015096	0.92924	0.93291	0.69494	42	Yes	(-Inf,1]	9
ISG20L2	ISG	ENST00000368219.2	chr1	156721894	156728766	-	2.2	0.587	0.525338	0.513183	6	167	79	4	0.087751	0.83874	1.0134	0.30883	51	Yes	(-Inf,1]	9
METTL25B	METTL	ENST00000368216.9	chr1	156728468	156736960	+	1.3	0.572	0.518088	0.602941	5	NA	NA	NA	NA	NA	NA	NA	0	Yes	(-Inf,1]	9
MRPL24	MRPL	ENST00000361531.6	chr1	156737302	156741088	-	1.3	0.557	0.503867	0.540707	4	121	39	10	1.9123e-06	0.89708	0.81968	0.79929	54	Yes	(-Inf,1]	9
HDGF	HDGF	ENST00000357325.10	chr1	156742108	156751675	-	1.2	0.701	0.499706	0.565698	10	102	57	3	0.27272	0.70679	0.98081	0.24644	54	Yes	(-Inf,1]	9
PRCC	PRCC	ENST00000271526.9	chr1	156767534	156800815	+	2.2	0.56	0.488299	0.581301	4	227	135	2	0.96281	0.81594	1.1404	0.10488	54	Yes	(-Inf,1]	9
SH2D2A	SH	ENST00000368199.8	chr1	156806242	156816848	-	1.3	0.51	0.49109	0.637607	3	200	77	12	8.2695e-07	0.90831	0.85957	0.6754	5	No	(-Inf,1]	9
INSRR	INSRR	ENST00000368195.4	chr1	156840062	156859117	-	1.2	0.656	0.532184	0.611197	8	740	333	45	5.3976e-24	0.92049	0.99871	0.74136	1	Yes	(-Inf,1]	10
NTRK1	NTRK	ENST00000524377.7	chr1	156860864	156881850	+	1.2	0.671	0.557617	0.627771	9	419	211	16	1.9568e-06	0.86816	0.99653	0.43295	1	Yes	(-Inf,1]	10
PEAR1	PEAR	ENST00000292357.8	chr1	156893717	156916429	+	2.1	0.662	0.545742	0.634875	9	595	255	40	3.4806e-20	0.92119	1.024	0.68195	38	Yes	(-Inf,1]	10
LRRC71	LRRC	ENST00000337428.8	chr1	156920631	156933094	+	1.3	0.635	0.534108	0.599405	8	262	115	14	1.9091e-06	0.89324	0.90239	0.49846	1	Yes	(-Inf,1]	10
ARHGEF11	ARHGEF	ENST00000368194.8	chr1	156934839	157045742	-	2.1	0.751	0.451775	0.568991	10	781	302	12	1	0.8488	0.85216	0.13263	53	Yes	(-Inf,1]	5
ETV3L	ETV	ENST00000454449.3	chr1	157092042	157099808	-	1.3	0.493	0.481615	0.605893	2	217	89	12	6.196e-08	1.0686	1.0193	0.87542	0	No	(1,4]	8
ETV3	ETV	ENST00000368192.9	chr1	157121190	157138395	-	2.1	0.681	0.476289	0.547758	9	185	106	1	0.97596	0.62439	0.98477	0.063039	35	Yes	(1,4]	8
FCRL5	FCRL	ENST00000361835.8	chr1	157513376	157552515	-	3.3	0.387	0.41819	0.537151	1	486	216	30	4.6105e-17	0.92503	1.0013	0.78355	3	No	(-Inf,1]	5
FCRL4	FCRL	ENST00000271532.2	chr1	157573746	157598085	-	3.1	0.44	0.392513	0.510982	2	302	106	19	7.9109e-10	1.0978	0.9519	0.64181	0	No	(1,4]	3
FCRL3	FCRL	ENST00000368184.8	chr1	157676480	157700769	-	3.1	0.393	0.382358	0.514739	1	453	180	32	5.9739e-21	1.1678	1.1146	0.95254	2	No	(1,4]	3
FCRL2	FCRL	ENST00000361516.8	chr1	157745732	157777132	-	3.3	0.409	0.392236	0.509496	1	290	119	20	1.4548e-11	1.0825	1.1066	0.77203	2	No	(1,4]	3
FCRL1	FCRL	ENST00000368176.8	chr1	157794402	157820120	-	3.3	0.416	0.405188	0.541085	1	234	110	12	3.9509e-06	0.98824	1.1524	0.56279	2	No	(1,4]	3
CD5L	CD	ENST00000368174.5	chr1	157830910	157841808	-	3.1	0.456	0.404463	0.565134	2	200	87	23	4.2297e-17	0.98824	1.077	1.184	1	No	(-Inf,1]	3
KIRREL1	KIRREL	ENST00000359209.11	chr1	157993644	158100262	+	2.2	0.651	0.481796	0.595427	8	NA	NA	NA	NA	NA	NA	NA	0	Yes	(-Inf,1]	7
CD1D	CD	ENST00000674085.2	chr1	158180894	158186427	+	3.1	0.521	0.390182	0.583333	3	206	87	12	1.8805e-06	1.1257	1.1213	0.61447	8	Yes	(-Inf,1]	7
CD1A	CD	ENST00000289429.6	chr1	158254423	158258269	+	3.3	0.385	0.392917	0.518293	1	215	82	29	4.1954e-24	1.1244	1.1522	1.6427	2	No	(1,4]	2
CD1C	CD	ENST00000368170.8	chr1	158289922	158294774	+	3.1	0.387	0.393459	0.49002	1	186	79	14	1.5963e-08	1.0491	1.1404	0.78848	2	No	(1,4]	2
CD1B	CD	ENST00000368168.4	chr1	158327954	158331531	-	3.3	0.421	0.399724	0.510978	1	215	88	17	5.3558e-11	1.1944	1.255	0.89242	0	No	(1,4]	2
CD1E	CD	ENST00000368167.8	chr1	158353893	158357553	+	3.1	0.498	0.399515	0.514996	2	224	93	24	3.2556e-18	1.0209	1.1442	1.2458	0	No	(1,4]	2
OR10T2	OR	ENST00000334438.1	chr1	158398521	158399466	-	3.3	0.357	0.357621	0.47619	1	194	79	2	0.12008	1.1778	1.2313	0.37462	0	No	(4, Inf]	2
OR10K2	OR	ENST00000641042.1	chr1	158418209	158426237	-	3.3	0.384	0.359757	0.463259	1	187	69	7	2.7284e-06	1.1898	1.0778	1.6016	0	No	(4, Inf]	2
OR10K1	OR	ENST00000641535.1	chr1	158461833	158467458	+	3.3	0.429	0.354804	0.480892	1	187	78	1	0.31356	1.1493	1.1375	0.24225	0	No	(4, Inf]	2
OR6Y1	OR	ENST00000641622.1	chr1	158544549	158554405	-	3.3	0.427	0.365243	0.472393	1	215	75	5	0.00095201	1.2053	1.2036	0.7844	0	No	(4, Inf]	2
OR6P1	OR	ENST00000641540.1	chr1	158560605	158570580	-	3.3	0.411	0.359416	0.493711	1	159	70	6	5.8864e-05	0.96172	1.075	1.1238	0	No	(4, Inf]	2
OR10X1	OR	ENST00000623167.1	chr1	158578918	158579899	-	3.3	0.357	0.360703	0.443425	1	219	90	5	0.00030581	1.2945	1.3966	1.0796	0	No	(4, Inf]	2
OR10Z1	OR	ENST00000641002.1	chr1	158605267	158612514	+	3.3	0.384	0.36201	0.507431	1	213	88	2	0.11093	1.3438	1.2984	0.38973	0	No	(4, Inf]	2
SPTA1	SPTA	ENST00000643759.2	chr1	158610703	158686715	-	3.3	0.333	0.368639	0.486364	1	1456	540	57	2.6001e-18	1.1801	1.1712	0.39414	0	No	(-Inf,1]	2
OR6K2	OR	ENST00000359610.3	chr1	158699677	158700652	-	3.3	0.378	0.358862	0.452308	1	227	71	9	2.4185e-07	1.2601	1.0682	1.284	0	No	(4, Inf]	2
OR6K3	OR	ENST00000368145.2	chr1	158716326	158720720	-	3.3	0.378	0.359654	0.444093	1	183	77	1	0.092932	1.091	1.2292	0.96967	0	No	(4, Inf]	2
OR6N1	OR	ENST00000641846.1	chr1	158764235	158772195	-	3.3	0.413	0.378037	0.504792	1	173	82	6	0.0001156	1.0484	1.1854	0.95798	0	No	(4, Inf]	2
OR6N2	OR	ENST00000641131.1	chr1	158774221	158781204	-	3.3	0.416	0.378411	0.448637	1	164	74	5	0.0018194	0.96643	1.1871	0.66221	0	No	(4, Inf]	2
MNDA	MNDA	ENST00000368141.5	chr1	158831350	158849502	+	3.3	0.371	0.372623	0.403595	1	248	100	22	3.0917e-17	1.194	1.2686	1.3395	14	No	(-Inf,1]	2
PYHIN1	PYHIN	ENST00000368140.6	chr1	158931551	158977059	+	3.3	0.381	0.379895	0.414469	1	270	77	16	7.7771e-10	1.0233	0.83072	0.81889	2	No	(-Inf,1]	2
IFI16	IFI	ENST00000295809.12	chr1	159009906	159055151	+	3.3	0.391	0.387338	0.420271	1	351	135	21	1.7803e-11	0.91857	1.0232	0.71592	52	No	(-Inf,1]	2
AIM2	AIM	ENST00000368130.9	chr1	159062483	159076766	-	3.3	0.47	0.390508	0.403101	2	165	68	13	2.1942e-09	0.87677	0.98235	1.0437	5	No	(-Inf,1]	2
CADM3	CADM	ENST00000368125.9	chr1	159171614	159203313	+	1.3	0.64	0.439871	0.559733	8	168	99	3	0.93386	0.69402	0.99322	0.13725	41	No	(-Inf,1]	2
ACKR1	ACKR	ENST00000368122.4	chr1	159204874	159206500	+	2.2	0.534	0.453434	0.581602	3	NA	NA	NA	NA	NA	NA	NA	50	No	(-Inf,1]	2
FCER1A	FCER	ENST00000693622.1	chr1	159302335	159308202	+	3.3	0.4	0.377862	0.450904	1	144	55	8	3.0826e-05	1.1023	1.1024	0.76043	3	No	(-Inf,1]	2
OR10J1	OR	ENST00000423932.6	chr1	159439721	159440967	+	3.3	0.373	0.381805	0.470968	1	233	95	8	6.3754e-07	1.4079	1.4696	1.4789	1	No	(4, Inf]	2
OR10J5	OR	ENST00000334857.3	chr1	159535077	159536007	-	3.3	0.377	0.373002	0.43871	1	157	77	3	0.027185	0.94259	1.2301	0.52509	0	No	(4, Inf]	2
APCS	APCS	ENST00000255040.3	chr1	159587825	159588865	+	3.2	0.467	0.398256	0.474702	2	122	51	2	0.031714	1.0611	1.0877	0.82771	1	No	(-Inf,1]	2
CRP	CRP	ENST00000255030.9	chr1	159712288	159714589	-	3.3	0.437	0.394715	0.497778	1	129	61	3	0.0036969	1.0644	1.1702	1.3958	1	No	(-Inf,1]	2
DUSP23	DUSP	ENST00000368107.2	chr1	159780961	159782543	+	1.3	0.574	0.436237	0.664459	5	78	46	5	0.000666	0.9098	1.1771	0.86375	54	Yes	(-Inf,1]	8
FCRL6	FCRL	ENST00000368106.4	chr1	159802359	159816257	+	3.1	0.477	0.4728	0.557088	2	299	124	30	2.7809e-23	1.2867	1.3197	1.3401	2	No	(-Inf,1]	8
SLAMF8	SLAMF	ENST00000289707.10	chr1	159826872	159837492	+	2.2	0.542	0.4903	0.58042	4	172	66	10	5.341e-06	1.0639	0.95272	0.70356	18	No	(1,4]	8
VSIG8	VSIG	ENST00000368100.1	chr1	159854315	159862657	-	2.2	0.601	0.48987	0.632129	6	197	119	9	0.00020192	0.84256	1.1069	0.48534	5	No	(-Inf,1]	8
CFAP45	CFAP	ENST00000368099.9	chr1	159872363	159900165	-	1.3	0.558	0.48946	0.538043	4	NA	NA	NA	NA	NA	NA	NA	4	No	(-Inf,1]	8
TAGLN2	TAGLN	ENST00000368097.9	chr1	159918110	159925507	-	1.3	0.593	0.514713	0.565	6	100	39	5	0.0093548	0.81899	0.82494	0.44411	54	No	(-Inf,1]	8
IGSF9	IGSF	ENST00000368094.6	chr1	159927040	159945613	-	1.2	0.645	0.500766	0.639266	8	629	267	28	3.4386e-12	0.91892	0.94052	0.51437	10	Yes	(1,4]	8
SLAMF9	SLAMF	ENST00000368093.4	chr1	159951491	159954237	-	3.1	0.494	0.498104	0.533333	2	157	67	9	1.2303e-05	1.0257	1.1541	0.73267	0	No	(1,4]	8
PIGM	PIG	ENST00000368090.5	chr1	160024952	160031990	-	3.2	0.543	0.428101	0.497642	4	215	90	8	5.3861e-05	1.0157	0.98771	0.69543	34	Yes	(-Inf,1]	8
KCNJ10	KCN	ENST00000644903.1	chr1	160037466	160070160	-	2.1	0.658	0.468111	0.542982	8	161	87	3	0.1502	0.72182	1.0208	0.29429	17	Yes	(1,4]	8
KCNJ9	KCN	ENST00000368088.4	chr1	160081537	160090563	+	1.3	0.525	0.518212	0.65736	3	69	94	3	0.30133	0.26432	0.75229	0.23915	13	No	(1,4]	8
IGSF8	IGSF	ENST00000314485.12	chr1	160091342	160098619	-	1.2	0.718	0.51965	0.64278	10	377	153	20	4.6329e-11	0.93843	0.92432	0.72366	54	Yes	(1,4]	8
ATP1A2	ATP	ENST00000361216.8	chr1	160115758	160143591	+	2.2	0.562	0.492657	0.570682	5	274	246	16	0.00018093	0.45366	0.99396	0.32613	44	No	(1,4]	8
ATP1A4	ATP	ENST00000368081.9	chr1	160151602	160186980	+	3.1	0.503	0.478051	0.521683	3	573	250	39	2.1395e-20	0.94406	1.0553	0.71797	1	No	(1,4]	8
CASQ1	CASQ	ENST00000368078.8	chr1	160190574	160201886	+	2.2	0.559	0.483804	0.512175	4	226	83	25	3.857e-18	1.0035	0.87505	1.1309	14	No	(-Inf,1]	8
PEA15	PEA	ENST00000360472.9	chr1	160205383	160215372	+	2.2	0.614	0.471053	0.524173	7	21	33	0	0.79212	0.27656	1.1174	0	54	Yes	(-Inf,1]	8
DCAF8	DCAF	ENST00000368074.6	chr1	160215719	160262549	-	3.1	0.525	0.450511	0.53456	3	NA	NA	NA	NA	NA	NA	NA	54	Yes	(-Inf,1]	5
PEX19	PEX	ENST00000368072.10	chr1	160276806	160285133	-	3.1	0.517	0.431001	0.524444	3	190	70	8	0.0003188	1.1715	1.1068	0.51827	54	Yes	(-Inf,1]	5
COPA	COP	ENST00000241704.8	chr1	160288593	160343250	-	2.3	0.564	0.434276	0.490884	5	441	197	3	1	0.62352	0.79424	0.040587	54	Yes	(-Inf,1]	5
NCSTN	NCSTN	ENST00000294785.10	chr1	160343382	160358949	+	2.2	0.577	0.444705	0.512676	5	302	147	4	0.99942	0.79356	1.0193	0.10226	54	Yes	(-Inf,1]	5
NHLH1	NHLH	ENST00000302101.6	chr1	160367070	160372846	+	2.2	0.588	0.463407	0.674129	6	71	46	1	0.25683	0.7077	0.98404	0.28706	0	No	(-Inf,1]	5
VANGL2	VANGL	ENST00000368061.3	chr1	160400563	160428670	+	2.2	0.633	0.451547	0.603448	8	253	143	4	0.84283	0.77656	0.99978	0.16893	37	Yes	(-Inf,1]	5
SLAMF6	SLAMF	ENST00000368057.8	chr1	160485035	160523255	-	3.3	0.385	0.401032	0.447447	1	148	58	6	0.018712	0.8763	0.86105	0.34424	5	No	(1,4]	5
CD84	CD	ENST00000368054.8	chr1	160541097	160579496	-	3.3	0.33	0.400514	0.465046	1	184	75	14	6.9102e-09	0.95623	1.0406	0.8425	4	No	(1,4]	5
SLAMF1	SLAMF	ENST00000302035.11	chr1	160608105	160647044	-	3.1	0.488	0.406784	0.505952	2	165	73	6	0.0070368	0.86524	0.97846	0.40502	2	No	(1,4]	5
CD48	CD	ENST00000368046.8	chr1	160678745	160711822	-	3.1	0.457	0.420008	0.478142	2	125	53	8	1.7302e-05	0.99086	1.0244	0.83259	5	No	(1,4]	5
SLAMF7	SLAMF	ENST00000368043.8	chr1	160739246	160754821	+	3.1	0.377	0.428075	0.500992	1	146	74	5	0.03635	0.80359	1.0081	0.33663	7	No	(1,4]	5
LY9	LY	ENST00000263285.11	chr1	160796173	160828255	+	3.1	0.483	0.439828	0.531504	2	368	134	23	2.6039e-13	1.0324	0.91591	0.78492	3	No	(-Inf,1]	5
CD244	CD	ENST00000368034.9	chr1	160830159	160862887	-	3.1	0.519	0.43892	0.484517	3	179	81	6	0.057288	0.93865	1.0627	0.29239	3	No	(1,4]	5
ITLN1	ITLN	ENST00000326245.4	chr1	160876539	160885180	-	3.1	0.433	0.427261	0.524416	1	174	85	11	3.4119e-06	0.9123	1.1514	0.64879	8	No	(-Inf,1]	5
ITLN2	ITLN	ENST00000368029.4	chr1	160945024	160954809	-	3.1	0.513	0.454964	0.529652	3	180	81	11	2.4462e-06	0.93309	1.0626	0.67577	3	No	(-Inf,1]	8
F11R	F8A	ENST00000368026.11	chr1	160995210	161021152	-	2.2	0.582	0.468028	0.512222	5	141	63	10	1.8487e-05	0.7986	0.91237	0.59524	44	Yes	(-Inf,1]	8
TSTD1	TSTD	ENST00000423014.3	chr1	161037630	161038964	-	1.3	0.586	0.485663	0.603448	6	54	27	1	0.38107	0.73074	0.91222	0.2064	52	Yes	(-Inf,1]	8
USF1	USF	ENST00000368021.7	chr1	161039250	161045977	-	1.3	0.491	0.487775	0.549839	2	107	70	7	0.023545	0.56254	0.9838	0.3117	54	Yes	(-Inf,1]	8
ARHGAP30	ARHGAP	ENST00000368013.8	chr1	161046945	161069891	-	2.2	0.556	0.496998	0.581065	4	635	244	4	0.9999	1.0115	1.0151	0.091543	26	No	(-Inf,1]	8
NECTIN4	NECTIN	ENST00000368012.4	chr1	161070997	161089558	-	1.3	0.588	0.490162	0.620352	6	NA	NA	NA	NA	NA	NA	NA	9	No	(-Inf,1]	8
KLHDC9	KLHDC	ENST00000368011.9	chr1	161098360	161100346	+	2.2	0.577	0.487266	0.604762	5	174	78	14	1.017e-09	0.86061	0.99463	0.97997	40	Yes	(-Inf,1]	8
PFDN2	PFDN	ENST00000368010.4	chr1	161100560	161118037	-	2.2	0.582	0.476844	0.554839	5	80	39	2	0.34971	0.85459	1.1409	0.22831	54	Yes	(-Inf,1]	8
NIT1	NIT	ENST00000368009.7	chr1	161118104	161121194	+	2.2	0.592	0.462385	0.558943	6	217	76	12	8.9425e-07	1.121	1.0641	0.66952	54	Yes	(-Inf,1]	8
DEDD	DEDD	ENST00000368006.8	chr1	161120973	161132667	-	2.2	0.597	0.462476	0.551724	6	114	82	1	0.95912	0.56242	1.0756	0.069452	54	Yes	(-Inf,1]	8
UFC1	UFC	ENST00000368003.6	chr1	161153977	161158856	+	1.3	0.45	0.486142	0.494048	2	89	34	6	0.0036155	0.93248	0.94293	0.45848	54	Yes	(-Inf,1]	8
USP21	USP	ENST00000368002.8	chr1	161159499	161165723	+	1.3	0.606	0.483761	0.575383	6	250	124	12	0.0026379	0.69214	0.95202	0.31093	54	Yes	(-Inf,1]	8
PPOX	PPOX	ENST00000367999.9	chr1	161166425	161171220	+	1.3	0.573	0.493585	0.592748	5	216	108	7	0.02829	0.8299	1.0542	0.30486	53	Yes	(-Inf,1]	8
B4GALT3	B_GALT	ENST00000319769.10	chr1	161171309	161177507	-	1.3	0.554	0.506406	0.57868	4	188	88	7	0.011393	0.74245	0.93628	0.34169	54	Yes	(-Inf,1]	8
ADAMTS4	ADAMTS	ENST00000367996.6	chr1	161184301	161199054	-	1.3	0.543	0.504378	0.624105	4	454	209	15	1.9501e-06	0.85868	0.94966	0.46097	28	No	(-Inf,1]	8
NDUFS2	NDUF	ENST00000676972.1	chr1	161202366	161214395	+	1.3	0.578	0.495381	0.523707	5	192	108	11	0.0014212	0.74198	1.1559	0.33818	54	Yes	(-Inf,1]	8
FCER1G	FCER	ENST00000289902.2	chr1	161215294	161219245	+	2.2	0.542	0.498489	0.501916	4	45	15	1	0.66327	1.0081	0.8454	0.12803	49	No	(-Inf,1]	8
APOA2	APO	ENST00000367990.7	chr1	161222291	161223628	-	3.1	0.513	0.488498	0.524752	3	46	22	2	0.0448	0.87812	0.98187	0.65054	1	No	(-Inf,1]	8
TOMM40L	TOMM	ENST00000367988.8	chr1	161226059	161230746	+	1.3	0.517	0.479218	0.566343	3	126	74	3	0.66713	0.70062	1.0594	0.1803	52	No	(-Inf,1]	8
NR1I3	NR	ENST00000367983.9	chr1	161229668	161238203	-	1.3	0.49	0.477817	0.547278	2	177	79	14	3.5259e-08	0.8426	0.99535	0.73822	1	No	(-Inf,1]	8
PCP4L1	PCP	ENST00000504449.2	chr1	161258744	161285450	+	2.2	0.571	0.457891	0.502415	5	35	13	2	0.052717	0.96108	1.0009	0.58722	24	Yes	(-Inf,1]	6
MPZ	MPZ	ENST00000533357.5	chr1	161304734	161309968	-	3.2	0.527	0.448202	0.579652	3	109	48	3	0.27158	0.76691	0.82046	0.24675	34	No	(-Inf,1]	6
SDHC	SDH	ENST00000367975.7	chr1	161314380	161363206	+	2.2	0.555	0.429765	0.511765	4	74	37	7	0.00020065	0.76409	1.0351	0.66948	53	Yes	(-Inf,1]	6
CFAP126	CFAP	ENST00000367974.2	chr1	161364732	161367876	-	3.3	0.402	0.427969	0.496255	1	NA	NA	NA	NA	NA	NA	NA	0	No	(-Inf,1]	6
FCGR2A	FCGR	ENST00000271450.12	chr1	161505456	161519829	+	3.1	0.48	0.436658	0.523061	2	161	81	10	2.0054e-06	0.92491	1.1777	0.79472	27	No	(1,4]	6
HSPA6	HSP	ENST00000309758.6	chr1	161524539	161526894	+	2.2	0.599	0.441811	0.612319	6	398	173	9	6.8282e-06	1.0311	1.0275	0.79495	12	Yes	(-Inf,1]	6
FCGR3A	FCGR	ENST00000443193.6	chr1	161541758	161549818	-	2.2	0.515	0.435584	0.495425	3	186	56	9	3.6955e-06	1.2383	0.95641	0.86402	31	No	(1,4]	6
FCGR3B	FCGR	ENST00000650385.1	chr1	161623195	161631176	-	2.2	0.508	0.438764	0.5	3	178	73	10	3.0294e-07	1.2579	1.2999	0.99654	4	No	(1,4]	6
FCGR2B	FCGR	ENST00000358671.10	chr1	161663142	161678654	+	3.3	0.484	0.420534	0.545552	2	131	61	2	0.45637	0.97375	1.1662	0.20145	17	No	(1,4]	6
FCRLA	FCRLA	ENST00000236938.12	chr1	161707228	161714352	+	3.1	0.452	0.426721	0.566667	2	223	92	14	2.4445e-09	1.0715	1.1109	0.91373	3	No	(-Inf,1]	6
DUSP12	DUSP	ENST00000367943.5	chr1	161749785	161757238	+	3.2	0.498	0.415383	0.499511	2	169	63	9	0.00013856	0.88206	0.90777	0.5121	52	Yes	(-Inf,1]	1
ATF6	ATF	ENST00000367942.4	chr1	161766319	161964070	+	3.3	0.413	0.388188	0.449578	1	323	136	17	3.2333e-07	0.91655	1.0493	0.46509	53	Yes	(-Inf,1]	1
OLFML2B	OLFML	ENST00000294794.8	chr1	161983191	162023869	-	1.3	0.616	0.462306	0.569907	7	453	197	27	3.6491e-15	0.98975	0.96679	0.76542	28	Yes	(-Inf,1]	5
NOS1AP	NOS	ENST00000361897.10	chr1	162069690	162370475	+	2.2	0.603	0.427008	0.585141	6	203	110	5	0.61424	0.67053	0.8097	0.20128	6	Yes	(-Inf,1]	5
SPATA46	SPATA	ENST00000367935.10	chr1	162373202	162376854	-	3.1	0.452	0.46919	0.569975	2	NA	NA	NA	NA	NA	NA	NA	1	No	(-Inf,1]	8
C1orf226	C_orf	ENST00000458626.4	chr1	162381727	162386812	+	1.3	0.488	0.458982	0.593407	2	139	58	0	0.939	0.82197	0.79648	0	27	No	(-Inf,1]	8
SH2D1B	SH	ENST00000367929.3	chr1	162395267	162412136	-	3.3	0.452	0.432099	0.441103	2	63	30	4	0.013037	0.89305	1.0955	0.5029	3	No	(-Inf,1]	3
UHMK1	UHMK	ENST00000489294.2	chr1	162497817	162529631	+	3.2	0.529	0.406874	0.486508	3	196	118	3	0.83404	0.84409	1.3023	0.1571	54	Yes	(-Inf,1]	3
DDR2	DDR	ENST00000367921.8	chr1	162632463	162787405	+	3.1	0.44	0.403021	0.502336	2	324	183	9	0.5503	0.70072	1.0857	0.21544	38	No	(-Inf,1]	3
HSD17B7	HSD	ENST00000254521.8	chr1	162790701	162812823	+	2.3	0.534	0.393292	0.466862	3	159	74	10	6.6475e-06	0.87714	1.0536	0.68381	36	Yes	(-Inf,1]	3
CCDC190	CCDC	ENST00000367912.7	chr1	162851019	162861175	-	3.2	0.438	0.398065	0.477925	1	NA	NA	NA	NA	NA	NA	NA	0	No	(-Inf,1]	3
RGS4	RGS	ENST00000367909.11	chr1	163069360	163076802	+	3.3	0.438	0.388792	0.457929	1	151	58	12	5.1409e-08	0.97298	1.0159	0.891	15	No	(1,4]	2
RGS5	RGS	ENST00000313961.10	chr1	163142298	163202916	-	3.2	0.452	0.376657	0.472527	2	91	25	6	0.00053488	0.95693	0.69149	0.68428	51	No	(1,4]	2
NUF2	NUF	ENST00000271452.8	chr1	163321953	163355759	+	3.2	0.527	0.362122	0.372043	3	173	71	12	3.8169e-05	0.74677	0.87771	0.4401	4	Yes	(-Inf,1]	2
PBX1	PBX	ENST00000420696.7	chr1	164559183	164851831	+	3.2	0.527	0.417221	0.536736	3	81	90	2	0.99527	0.32155	0.88354	0.081067	50	No	(-Inf,1]	5
LMX1A	LMX	ENST00000342310.7	chr1	165201866	165356715	-	2.2	0.643	0.43244	0.564839	8	175	82	2	0.99114	0.80841	0.92375	0.087022	0	Yes	(-Inf,1]	5
RXRG	RXR	ENST00000359842.10	chr1	165400921	165445126	-	3.1	0.52	0.437546	0.537356	3	195	107	5	0.42421	0.72745	1.0758	0.21948	13	Yes	(-Inf,1]	5
LRRC52	LRRC	ENST00000294818.2	chr1	165543999	165563957	+	3.1	0.476	0.416764	0.524416	2	173	93	8	7.3202e-06	0.99223	1.1827	0.95308	1	No	(-Inf,1]	5
MGST3	MGST	ENST00000367889.8	chr1	165631233	165656136	+	2.1	0.598	0.415043	0.509804	6	64	24	7	0.00020347	0.71657	0.77529	0.66775	54	Yes	(-Inf,1]	5
ALDH9A1	ALDH	ENST00000354775.5	chr1	165662215	165698562	-	2.2	0.567	0.415857	0.493899	5	312	119	20	1.0995e-11	1.0685	1.1049	0.78347	54	Yes	(-Inf,1]	5
TMCO1	TMCO	ENST00000367881.11	chr1	165726794	165768868	-	3.2	0.525	0.399505	0.442681	3	96	46	15	9.41e-10	0.74473	1.0124	0.88511	54	Yes	(-Inf,1]	5
UCK2	UCK	ENST00000367879.9	chr1	165827613	165911618	+	3.1	0.563	0.436678	0.541985	5	56	65	2	0.72131	0.36292	1.0391	0.15483	36	Yes	(-Inf,1]	5
FAM78B	FAM	ENST00000354422.4	chr1	166069298	166167001	-	2.3	0.598	0.44603	0.582697	6	100	56	2	0.31111	0.64935	0.94672	0.24077	6	Yes	(-Inf,1]	5
POGK	POGK	ENST00000367876.9	chr1	166839474	166856359	+	2.3	0.637	0.43364	0.539344	8	193	127	4	0.89187	0.51362	0.83816	0.1611	50	Yes	(-Inf,1]	5
TADA1	TADA	ENST00000367874.5	chr1	166856509	166876264	-	3.2	0.533	0.429475	0.484127	3	156	59	5	0.090708	0.83532	0.81394	0.28671	50	Yes	(-Inf,1]	5
ILDR2	ILDR	ENST00000271417.8	chr1	166908186	166975540	-	2.3	0.647	0.418256	0.607292	8	273	129	4	0.95385	0.80776	0.94977	0.1466	1	Yes	(-Inf,1]	5
MAEL	MAEL	ENST00000367872.9	chr1	166989279	167022214	+	3.2	0.489	0.393043	0.452107	2	196	82	10	0.0014038	0.82495	1.0294	0.35605	1	Yes	(-Inf,1]	5
GPA33	GPA	ENST00000367868.4	chr1	167052835	167090377	-	3.1	0.493	0.439172	0.553125	2	198	103	11	3.5516e-06	0.99838	1.2238	0.64557	2	No	(-Inf,1]	5
STYXL2	STYXL	ENST00000361200.7	chr1	167094074	167129165	+	3.1	0.502	0.43866	0.574921	3	NA	NA	NA	NA	NA	NA	NA	0	No	(-Inf,1]	5
POU2F1	POU	ENST00000367866.7	chr1	167220885	167427340	+	2.1	0.627	0.394089	0.541504	7	292	176	7	0.90229	0.69396	1.013	0.18248	28	Yes	(-Inf,1]	2
CD247	CD	ENST00000362089.10	chr1	167430639	167518529	-	3.1	0.445	0.45004	0.567677	2	104	33	5	0.016734	1.0885	0.86583	0.39174	4	No	(-Inf,1]	7
CREG1	CREG	ENST00000370509.5	chr1	167541012	167553762	-	3.1	0.574	0.437928	0.598793	5	67	25	5	0.0012232	0.86483	0.84881	0.73414	54	Yes	(-Inf,1]	7
RCSD1	CSD	ENST00000367854.8	chr1	167630231	167708696	+	2.2	0.577	0.456513	0.597122	5	249	95	6	0.036157	1.0821	0.9756	0.31197	23	Yes	(-Inf,1]	7
MPZL1	MPZL	ENST00000359523.7	chr1	167721981	167791919	+	2.2	0.597	0.425411	0.504938	6	101	51	3	0.15905	0.74371	0.92724	0.28927	54	Yes	(-Inf,1]	4
ADCY10	ADCY	ENST00000367851.9	chr1	167809385	167914134	-	3.3	0.417	0.415815	0.438858	1	788	309	69	7.3834e-41	0.95539	1.028	0.84637	1	No	(-Inf,1]	4
MPC2	MPC	ENST00000271373.9	chr1	167916674	167937072	-	2.3	0.588	0.387326	0.476562	6	42	27	1	0.63515	0.65395	1.1901	0.13355	54	Yes	(-Inf,1]	1
DCAF6	DCAF	ENST00000367840.4	chr1	167936682	168075836	+	2.1	0.641	0.377412	0.440126	8	375	187	14	0.086476	0.74617	1.0939	0.24571	54	Yes	(-Inf,1]	1
GPR161	GPR	ENST00000682931.1	chr1	168079541	168136930	-	2.2	0.684	0.430174	0.566038	9	254	161	9	0.00034935	0.76605	1.1671	0.45045	17	Yes	(-Inf,1]	7
TIPRL	TIPRL	ENST00000367833.7	chr1	168178961	168202109	+	3.2	0.512	0.416881	0.41514	3	84	47	1	0.95372	0.57977	0.87875	0.071167	54	Yes	(-Inf,1]	4
SFT2D2	SFT	ENST00000271375.7	chr1	168226003	168253021	+	2.3	0.596	0.424407	0.480331	6	88	32	5	0.011062	1.05	1.0061	0.42788	46	Yes	(-Inf,1]	4
TBX19	TBX	ENST00000367821.8	chr1	168280876	168314426	+	3.1	0.479	0.416493	0.551596	2	228	112	11	7.1102e-06	0.90033	1.0705	0.59129	17	No	(-Inf,1]	4
XCL2	XCL	ENST00000367819.3	chr1	168540767	168543997	-	3.3	0.45	0.376667	0.507246	2	69	29	3	0.0090664	1.1148	1.1841	0.84076	2	No	(1,4]	4
XCL1	XCL	ENST00000367818.4	chr1	168576604	168582069	+	3.3	0.452	0.387217	0.501449	2	64	19	4	0.0012982	1.0466	0.77897	1.0879	1	No	(1,4]	4
DPT	DPT	ENST00000367817.4	chr1	168695467	168729206	-	3.1	0.445	0.412568	0.519802	2	118	41	10	4.2743e-06	0.98044	0.97336	0.72388	36	No	(-Inf,1]	4
ATP1B1	ATP	ENST00000367815.9	chr1	169106689	169132719	+	2.1	0.746	0.418361	0.461623	10	97	64	0	0.99881	0.56874	1.0014	0	53	Yes	(-Inf,1]	4
NME7	NME	ENST00000367811.8	chr1	169132530	169367797	-	3.2	0.518	0.369475	0.403183	3	184	62	12	4.0454e-06	0.90061	0.9281	0.56123	46	Yes	(-Inf,1]	2
BLZF1	BLZF	ENST00000367808.8	chr1	169368194	169388305	+	3.1	0.502	0.365035	0.409809	3	198	58	13	5.0879e-07	0.92047	0.80422	0.63346	49	Yes	(-Inf,1]	2
CCDC181	CCDC	ENST00000367806.8	chr1	169394869	169427474	-	3.3	0.423	0.367254	0.390196	1	225	94	19	1.9512e-10	0.88332	1.0569	0.71011	6	Yes	(-Inf,1]	2
SLC19A2	SLC	ENST00000236137.10	chr1	169463908	169485944	-	2.3	0.571	0.381698	0.496653	5	263	104	9	0.00043398	0.96723	0.96308	0.43788	42	Yes	(-Inf,1]	2
F5	F8A	ENST00000367797.9	chr1	169511950	169586481	-	2.3	0.545	0.385543	0.453034	4	1085	411	41	5.919e-15	0.96133	1.0112	0.43277	3	No	(-Inf,1]	2
SELP	SELP	ENST00000263686.11	chr1	169588848	169630124	-	3.3	0.419	0.393028	0.502607	1	474	185	47	5.0448e-32	1.0337	1.0644	1.0345	23	No	(-Inf,1]	2
SELL	SELL	ENST00000236147.6	chr1	169690666	169711620	-	3.3	0.446	0.399259	0.45487	2	179	63	13	4.9624e-07	0.93496	0.97315	0.63519	10	No	(-Inf,1]	2
SELE	SELE	ENST00000333360.12	chr1	169722639	169734079	-	3.3	0.374	0.392122	0.499727	1	333	118	20	7.9058e-10	1.0195	0.97826	0.59216	10	No	(-Inf,1]	2
METTL18	METTL	ENST00000310392.5	chr1	169792528	169794907	-	2.3	0.553	0.389908	0.376229	4	174	43	8	2.8027e-05	0.97479	0.67301	0.77195	35	Yes	(-Inf,1]	2
C1orf112	C_orf	ENST00000359326.9	chr1	169795039	169854080	+	3.2	0.528	0.384718	0.420765	3	396	141	23	3.3523e-10	0.92227	0.90932	0.51528	2	Yes	(-Inf,1]	2
SCYL3	SCYL	ENST00000367771.11	chr1	169849630	169893896	-	3.2	0.557	0.395731	0.450411	4	332	136	8	0.28151	0.85902	0.92567	0.2331	36	Yes	(-Inf,1]	2
KIFAP3	KIFAP	ENST00000361580.7	chr1	169921328	170074695	-	3.2	0.513	0.353607	0.393863	3	295	149	17	1.5803e-05	0.73226	1.094	0.36209	52	Yes	(-Inf,1]	2
NTMT2	NTMT	ENST00000439373.3	chr1	170145958	170168866	+	3.2	0.439	0.381398	0.505869	2	NA	NA	NA	NA	NA	NA	NA	0	No	(-Inf,1]	2
GORAB	GORAB	ENST00000367763.8	chr1	170532165	170553834	+	3.2	0.511	0.377374	0.452252	3	223	91	11	6.6537e-06	1.0344	1.1555	0.59632	34	Yes	(-Inf,1]	2
PRRX1	PRRX	ENST00000239461.11	chr1	170664130	170739421	+	3.2	0.515	0.391904	0.577236	3	114	79	3	0.24291	0.76441	1.2594	0.25509	28	Yes	(-Inf,1]	2
MROH9	MROH	ENST00000367759.9	chr1	170935533	171064765	+	3.3	0.327	0.375837	0.409126	1	420	169	30	5.0853e-16	0.99851	1.0397	0.72273	0	No	(-Inf,1]	2
FMO3	FMO	ENST00000367755.9	chr1	171090904	171117819	+	3.3	0.408	0.377963	0.463415	1	300	92	22	6.5145e-16	1.0269	0.86664	1.1126	9	No	(-Inf,1]	2
FMO2	FMO	ENST00000209929.10	chr1	171185299	171212686	+	3.3	0.378	0.384625	0.447139	1	256	85	13	3.143e-07	0.98268	0.92471	0.6669	29	No	(1,4]	4
FMO1	FMO	ENST00000617670.6	chr1	171248493	171285961	+	3.3	0.39	0.401987	0.459662	1	235	113	19	9.1198e-11	0.82456	1.0936	0.74468	4	No	(1,4]	4
FMO4	FMO	ENST00000367749.4	chr1	171314182	171342084	+	3.3	0.393	0.410683	0.432916	1	276	105	18	1.0592e-10	0.9287	0.97936	0.79252	18	No	(1,4]	4
PRRC2C	PRRC	ENST00000647382.2	chr1	171485529	171593511	+	3.1	0.486	0.395969	0.467518	2	1155	529	10	1	0.81366	1.057	0.071353	54	Yes	(-Inf,1]	4
MYOCOS	MYOCOS	ENST00000637642.2	chr1	171622242	171626888	+	3.1	0.46	0.443436	0.518519	2	NA	NA	NA	NA	NA	NA	NA	0	No	(-Inf,1]	4
MYOC	MYOC	ENST00000037502.11	chr1	171635416	171652688	-	3.1	0.476	0.443349	0.547855	2	253	115	19	7.633e-12	0.91209	1.0111	0.8541	23	No	(-Inf,1]	4
VAMP4	VAMP	ENST00000236192.12	chr1	171700159	171742065	-	2.3	0.599	0.398461	0.387324	6	57	14	3	0.14407	0.7766	0.61938	0.298	50	Yes	(-Inf,1]	4
METTL13	METTL	ENST00000361735.4	chr1	171781659	171797716	+	2.2	0.548	0.420909	0.55381	4	350	169	19	1.6253e-09	0.85516	1.033	0.60618	54	Yes	(-Inf,1]	4
DNM3	DNM	ENST00000627582.3	chr1	171841497	172412717	+	2.3	0.63	0.375606	0.481096	7	314	179	13	0.0024197	0.65386	1.0137	0.30394	16	Yes	(-Inf,1]	1
C1orf105	C_orf	ENST00000367727.9	chr1	172420684	172468829	+	3.3	0.354	0.398074	0.432971	1	84	27	8	1.1007e-05	0.89805	0.8106	0.89362	2	No	(-Inf,1]	3
PIGC	PIG	ENST00000344529.5	chr1	172441456	172444069	-	3.2	0.517	0.411742	0.48434	3	137	40	5	0.0055065	0.82768	0.62744	0.50228	42	Yes	(-Inf,1]	3
SUCO	SUCO	ENST00000263688.4	chr1	172533149	172611833	+	2.3	0.625	0.373325	0.390969	7	555	222	12	0.97455	0.87902	0.99976	0.18689	50	Yes	(-Inf,1]	3
FASLG	FASLG	ENST00000367721.3	chr1	172659102	172666876	+	3.3	0.464	0.41195	0.529551	2	135	66	3	0.18345	0.87004	1.0399	0.27722	1	No	(-Inf,1]	3
TNFSF18	TNFSF	ENST00000404377.5	chr1	173039201	173050941	-	3.3	0.344	0.376612	0.395131	1	115	34	6	0.00019152	1.1567	0.93633	0.85556	0	No	(1,4]	3
TNFSF4	TNFSF	ENST00000281834.4	chr1	173183730	173207331	-	3.3	0.388	0.388242	0.461957	1	68	34	2	0.049378	0.73033	0.88121	0.61147	3	No	(1,4]	3
PRDX6	PRDX	ENST00000340385.6	chr1	173477334	173488815	+	2.3	0.661	0.408305	0.508148	9	78	44	7	4.8237e-05	0.62962	0.97468	0.87019	54	Yes	(-Inf,1]	3
SLC9C2	SLC	ENST00000367714.4	chr1	173500459	173603072	-	3.3	0.411	0.395025	0.345481	1	429	153	18	0.00019485	0.76126	0.8406	0.30994	1	No	(-Inf,1]	3
ANKRD45	ANKR	ENST00000333279.3	chr1	173608335	173669851	-	3.2	0.482	0.391486	0.435705	2	117	40	7	0.00058172	0.85664	0.85137	0.54865	3	Yes	(-Inf,1]	3
TEX50	TEX	ENST00000417563.3	chr1	173635337	173637130	+	3.3	0.322	0.394551	0.389513	1	NA	NA	NA	NA	NA	NA	NA	0	No	(-Inf,1]	3
KLHL20	KLHL	ENST00000209884.5	chr1	173714980	173786692	+	3.2	0.485	0.390167	0.484699	2	168	122	10	0.0094141	0.46506	1.0028	0.30125	45	Yes	(-Inf,1]	3
CENPL	CENP	ENST00000682279.1	chr1	173799549	173824883	-	3.2	0.515	0.397709	0.404831	3	159	64	5	0.071221	0.84455	0.91677	0.29872	2	Yes	(-Inf,1]	3
DARS2	DARS	ENST00000649689.2	chr1	173824672	173858546	+	2.2	0.562	0.412512	0.45356	4	285	108	25	9.7876e-13	0.8197	0.88894	0.65504	37	Yes	(-Inf,1]	3
SERPINC1	SERPIN	ENST00000367698.4	chr1	173903799	173917327	-	3.1	0.481	0.414353	0.498925	2	199	101	0	0.99892	0.76321	0.99395	0	1	No	(-Inf,1]	3
RC3H1	RC	ENST00000367696.7	chr1	173931083	174022357	-	2.3	0.611	0.40437	0.482069	7	431	192	12	0.99309	0.68619	0.86438	0.17713	39	Yes	(-Inf,1]	3
RABGAP1L	RABGAP	ENST00000681986.1	chr1	174159519	174995308	+	2.3	0.616	0.380319	0.436629	7	360	151	16	0.00010938	0.84719	0.98279	0.33533	39	Yes	(-Inf,1]	3
GPR52	GPR	ENST00000367685.5	chr1	174447963	174449545	+	3.3	0.402	0.352701	0.441068	1	168	63	5	0.0095377	0.84433	0.88609	0.44218	0	No	(-Inf,1]	3
CACYBP	CACYBP	ENST00000367679.7	chr1	174999946	175012027	+	2.3	0.616	0.399172	0.39738	7	81	43	1	0.91984	0.70217	1.0482	0.080079	54	Yes	(-Inf,1]	3
MRPS14	MRPS	ENST00000476371.1	chr1	175012957	175023425	-	3.2	0.524	0.404991	0.50646	3	78	25	6	0.00016481	0.89468	0.84051	0.88448	53	Yes	(-Inf,1]	3
TNN	TNN	ENST00000239462.9	chr1	175067832	175148075	+	3.1	0.499	0.44807	0.589231	3	824	329	49	1.5729e-28	1.0543	1.0177	0.82236	1	No	(-Inf,1]	6
KIAA0040	KIAA	ENST00000423313.6	chr1	175156985	175192776	-	2.2	0.637	0.440186	0.51	8	27	21	1	0.20102	0.57734	1.1591	0.35899	39	Yes	(-Inf,1]	6
TNR	TNR	ENST00000367674.7	chr1	175315193	175743595	-	3.1	0.495	0.437768	0.558254	2	685	341	16	0.52437	0.84256	1.0356	0.22111	14	No	(-Inf,1]	6
COP1	COP	ENST00000367669.8	chr1	175944830	176207286	-	2.3	0.584	0.370142	0.468124	5	NA	NA	NA	NA	NA	NA	NA	0	Yes	(-Inf,1]	2
PAPPA2	PAPPA	ENST00000367662.5	chr1	176463174	176845601	+	3.3	0.443	0.395325	0.541667	2	921	377	27	7.7879e-08	0.90423	0.95476	0.35139	0	No	(-Inf,1]	2
ASTN1	ASTN	ENST00000361833.7	chr1	176861066	177164712	-	3.2	0.562	0.416038	0.563707	5	644	309	7	0.99998	0.83289	0.98794	0.11286	15	Yes	(-Inf,1]	4
BRINP2	BRINP	ENST00000361539.5	chr1	177170957	177282422	+	3.1	0.53	0.411631	0.56165	3	410	184	2	0.99936	0.88694	0.98318	0.066564	13	No	(-Inf,1]	4
SEC16B	SEC	ENST00000308284.11	chr1	177928787	177970058	-	3.2	0.47	0.432284	0.552623	2	546	197	47	2.0871e-25	0.95853	0.89603	0.75429	23	No	(-Inf,1]	4
RASAL2	RASAL	ENST00000367649.8	chr1	178094103	178478850	+	2.3	0.662	0.379214	0.497528	9	615	253	12	0.79641	0.85283	0.96019	0.20651	31	Yes	(-Inf,1]	1
TEX35	TEX	ENST00000319416.7	chr1	178513108	178522650	+	2.3	0.547	0.496876	0.464387	4	109	49	12	9.433e-08	0.91714	1.1811	0.84131	1	No	(-Inf,1]	8
RALGPS2	RALGPS	ENST00000367635.8	chr1	178725243	178921840	+	2.3	0.652	0.377661	0.398402	8	200	100	9	0.26225	0.65546	0.93155	0.23395	30	Yes	(-Inf,1]	1
ANGPTL1	ANGPT	ENST00000234816.7	chr1	178849534	178871077	-	3.3	0.374	0.352208	0.429539	1	242	92	17	1.2103e-10	0.91697	0.99728	0.8488	32	No	(-Inf,1]	1
FAM20B	FAM	ENST00000263733.5	chr1	179025893	179076567	+	2.2	0.634	0.455927	0.506504	8	196	89	12	3.8916e-06	0.82157	0.97918	0.56379	53	Yes	(-Inf,1]	6
TOR3A	TOR	ENST00000367627.8	chr1	179082069	179095996	+	2.2	0.61	0.458241	0.587102	7	204	97	17	2.3045e-12	0.97634	1.0903	1.098	53	Yes	(-Inf,1]	6
ABL2	ABL	ENST00000502732.6	chr1	179099329	179229677	-	2.2	0.619	0.427335	0.520992	7	520	265	20	3.6365e-07	0.81253	1.0656	0.39926	33	Yes	(-Inf,1]	4
SOAT1	SOAT	ENST00000367619.8	chr1	179293796	179358680	+	2.2	0.606	0.408325	0.428917	6	256	99	19	7.3621e-10	0.84182	0.96498	0.64541	38	Yes	(-Inf,1]	4
AXDND1	AXDND	ENST00000367618.8	chr1	179365970	179554735	+	2.2	0.579	0.397165	0.386969	5	516	176	47	4.3137e-26	1.0376	0.98617	0.77702	1	Yes	(-Inf,1]	4
NPHS2	NPHS	ENST00000367615.9	chr1	179550538	179575948	-	2.3	0.574	0.420488	0.543403	5	174	78	15	7.2218e-09	0.86395	1.0117	0.76304	2	Yes	(-Inf,1]	4
TDRD5	TDRD	ENST00000444136.6	chr1	179591831	179691272	+	2.3	0.576	0.386935	0.433076	5	416	208	10	0.97247	0.77031	1.0639	0.18124	1	Yes	(-Inf,1]	2
FAM163A	FAM	ENST00000341785.5	chr1	179743290	179816198	+	1.3	0.637	0.460279	0.613095	8	87	53	2	0.1155	0.82059	1.0716	0.38193	2	Yes	(-Inf,1]	8
TOR1AIP2	TOR	ENST00000609928.6	chr1	179839975	179877803	-	3.1	0.441	0.42072	0.496108	2	210	100	14	3.2484e-09	0.85615	1.0224	0.89359	36	Yes	(1,4]	3
TOR1AIP1	TOR	ENST00000606911.7	chr1	179882284	179920076	+	3.2	0.512	0.390696	0.496575	3	349	136	19	1.2719e-09	1.1422	1.1503	0.61818	54	Yes	(1,4]	3
CEP350	CEP	ENST00000367607.8	chr1	179954809	180114875	+	2.3	0.578	0.379928	0.41672	5	1346	502	17	1	0.89909	0.94533	0.12242	38	Yes	(-Inf,1]	1
QSOX1	QSOX	ENST00000367602.8	chr1	180154868	180204030	+	2.2	0.683	0.488161	0.613191	9	410	161	14	2.5936e-05	0.9536	0.89331	0.39946	54	Yes	(-Inf,1]	9
LHX4	LHX	ENST00000263726.4	chr1	180230263	180278984	+	2.1	0.702	0.475907	0.573743	10	205	100	6	0.017521	0.87662	1.0629	0.34779	2	Yes	(-Inf,1]	9
ACBD6	ACBD	ENST00000367595.4	chr1	180288229	180502577	-	2.3	0.622	0.384342	0.48881	7	144	60	11	2.2569e-06	0.97519	1.0757	0.68236	52	Yes	(-Inf,1]	2
XPR1	XPR	ENST00000367590.9	chr1	180632021	180890279	+	3.2	0.523	0.382076	0.454806	3	218	131	2	0.99999	0.54502	0.92321	0.049452	45	Yes	(-Inf,1]	2
KIAA1614	KIAA	ENST00000367588.9	chr1	180912896	180951614	+	1.2	0.746	0.50594	0.648755	10	654	290	29	1.1531e-15	0.94298	0.94437	0.73182	12	Yes	(-Inf,1]	9
STX6	STX	ENST00000258301.6	chr1	180972724	181022870	-	2.2	0.595	0.444501	0.490885	6	129	50	6	0.010265	0.89805	0.99483	0.37938	49	Yes	(-Inf,1]	6
MR1	MR	ENST00000367580.6	chr1	181033982	181061938	+	3.1	0.459	0.441364	0.503899	2	205	76	23	4.9023e-18	1.0697	1.0183	1.3483	33	No	(-Inf,1]	6
IER5	IER	ENST00000367577.7	chr1	181088699	181092900	+	2.2	0.559	0.462777	0.724593	4	159	105	0	0.86869	1.0003	1.4473	0	44	Yes	(-Inf,1]	6
CACNA1E	CACN	ENST00000367573.7	chr1	181483516	181808084	+	2.1	0.554	0.431641	0.546816	4	750	527	8	1	0.55504	1.0119	0.068996	10	Yes	(-Inf,1]	6
ZNF648	ZNF	ENST00000339948.3	chr1	182054569	182061712	-	3.1	0.519	0.437306	0.633861	3	363	156	17	1.1993e-12	0.96514	0.90595	1.1519	0	No	(-Inf,1]	5
GLUL	GLUL	ENST00000331872.11	chr1	182378097	182391790	-	2.1	0.689	0.435652	0.530303	9	156	95	0	0.9957	0.69793	1.1979	0	54	Yes	(-Inf,1]	5
TEDDM1	TEDDM	ENST00000367565.2	chr1	182398116	182400667	-	3.1	0.473	0.433446	0.495134	2	148	63	4	0.0022029	1.088	1.0984	0.89079	0	No	(-Inf,1]	5
RGSL1	RGSL	ENST00000294854.13	chr1	182450145	182560597	+	3.1	0.415	0.408515	0.445373	1	407	164	26	2.0941e-11	0.7504	0.853	0.51539	1	No	(-Inf,1]	5
RNASEL	RNASE	ENST00000367559.7	chr1	182573633	182589256	-	3.1	0.513	0.438246	0.474394	3	386	148	18	1.9513e-10	0.97743	0.94412	0.76405	30	No	(-Inf,1]	5
RGS16	RGS	ENST00000367558.6	chr1	182598622	182604389	-	2.2	0.559	0.448168	0.561576	4	100	45	8	1.0062e-05	0.88705	0.90909	0.90631	34	Yes	(-Inf,1]	5
NPL	NPL	ENST00000367553.6	chr1	182789772	182830384	+	2.2	0.612	0.412197	0.471443	7	161	64	13	1.5688e-07	0.95987	1.0358	0.71526	22	Yes	(-Inf,1]	5
DHX9	DHX	ENST00000367549.4	chr1	182839346	182887982	+	2.3	0.601	0.389777	0.447154	6	264	255	3	1	0.37788	1.1012	0.040774	54	Yes	(-Inf,1]	3
SHCBP1L	SHCBP	ENST00000367547.8	chr1	182899864	182953166	-	2.3	0.602	0.389325	0.444954	6	350	107	26	1.5171e-17	0.99565	0.83263	0.98969	1	Yes	(-Inf,1]	3
LAMC1	LAMC	ENST00000258341.5	chr1	183023419	183145592	+	2.1	0.748	0.403832	0.515942	10	786	370	9	1	0.85345	1.0644	0.11325	44	Yes	(-Inf,1]	3
LAMC2	LAMC	ENST00000264144.5	chr1	183186263	183245127	+	2.2	0.576	0.428424	0.53043	5	627	234	30	2.8791e-12	0.96182	0.9505	0.47787	19	Yes	(-Inf,1]	6
NMNAT2	NMNAT	ENST00000287713.7	chr1	183248236	183418380	-	3.2	0.507	0.438399	0.547619	3	110	75	1	0.98853	0.57328	0.99233	0.055944	19	Yes	(-Inf,1]	6
SMG7	SMG	ENST00000688051.1	chr1	183472498	183554191	+	2.1	0.656	0.395534	0.482604	8	466	224	8	0.99998	0.75205	0.95587	0.12165	54	Yes	(-Inf,1]	3
NCF2	NCF	ENST00000367535.8	chr1	183555561	183590459	-	3.1	0.541	0.432307	0.518659	4	225	107	16	4.0054e-07	0.82304	1.0107	0.489	23	No	(-Inf,1]	3
ARPC5	ARPC	ENST00000359856.11	chr1	183620845	183635783	-	2.3	0.633	0.410684	0.510965	8	45	42	0	0.8215	0.51203	1.2676	0	53	Yes	(-Inf,1]	3
APOBEC4	APO	ENST00000308641.6	chr1	183646274	183653316	-	3.2	0.457	0.387907	0.432065	2	173	55	7	8.1741e-05	0.88774	0.77826	0.79002	1	No	(-Inf,1]	3
RGL1	RGL	ENST00000360851.4	chr1	183805119	183928532	+	3.1	0.525	0.406953	0.498916	3	315	168	8	0.95608	0.70413	0.97585	0.17753	49	Yes	(-Inf,1]	3
COLGALT2	COLGALT	ENST00000361927.9	chr1	183935833	184037728	-	3.1	0.501	0.400974	0.532695	3	304	125	21	1.0935e-10	0.87725	0.91814	0.63538	16	Yes	(-Inf,1]	3
TSEN15	TSEN	ENST00000645668.2	chr1	184051729	184074212	+	3.2	0.545	0.385704	0.507752	4	56	25	2	0.27906	0.64594	0.79211	0.25288	53	Yes	(-Inf,1]	3
C1orf21	C_orf	ENST00000235307.7	chr1	184387028	184629019	+	2.1	0.722	0.409677	0.42623	10	45	21	0	0.89204	0.71846	0.93979	0	47	Yes	(-Inf,1]	3
EDEM3	EDEM	ENST00000318130.13	chr1	184690236	184754858	-	2.3	0.616	0.369126	0.426938	7	409	150	14	0.0024686	0.84433	0.88574	0.29639	51	Yes	(-Inf,1]	2
NIBAN1	NIBAN	ENST00000367511.4	chr1	184791031	184974508	-	3.2	0.547	0.399628	0.515967	4	NA	NA	NA	NA	NA	NA	NA	0	Yes	(-Inf,1]	2
RNF2	RNF	ENST00000367510.8	chr1	185045557	185102603	+	2.3	0.629	0.389786	0.417409	7	87	57	0	0.99743	0.47501	0.93472	0	38	Yes	(-Inf,1]	2
TRMT1L	TRMT	ENST00000367506.10	chr1	185118100	185156953	-	2.1	0.623	0.373324	0.430064	7	275	115	7	0.79653	0.73002	0.87862	0.19409	47	Yes	(-Inf,1]	2
SWT1	SWT	ENST00000367500.9	chr1	185157166	185291781	+	2.1	0.642	0.372218	0.368849	8	344	143	6	0.99759	0.79836	0.94774	0.13601	13	Yes	(-Inf,1]	2
IVNS1ABP	IVNS	ENST00000367498.8	chr1	185296387	185317243	-	2.3	0.618	0.386008	0.421462	7	192	92	5	0.99442	0.5611	0.77472	0.13349	54	Yes	(-Inf,1]	2
HMCN1	HMCN	ENST00000271588.9	chr1	185734390	186190949	+	2.3	0.57	0.362047	0.451975	5	2910	1094	115	3.6259e-38	0.98549	1.0311	0.4135	5	Yes	(-Inf,1]	1
PRG4	PRG	ENST00000445192.7	chr1	186296278	186314567	+	3.3	0.331	0.364671	0.498695	1	758	278	19	1.7017e-08	1.0307	1.0547	0.50665	8	No	(-Inf,1]	1
TPR	TPR	ENST00000367478.9	chr1	186311651	186375253	-	2.3	0.63	0.356138	0.416244	7	900	425	9	1	0.756	1.0598	0.063762	54	Yes	(-Inf,1]	1
ODR4	ODR	ENST00000287859.11	chr1	186375837	186421375	+	2.1	0.614	0.35298	0.389011	7	NA	NA	NA	NA	NA	NA	NA	0	Yes	(-Inf,1]	1
PDC	PDC	ENST00000391997.3	chr1	186443565	186461114	-	3.3	0.347	0.352648	0.392713	1	107	30	7	0.00010134	0.8488	0.6991	0.75953	0	No	(-Inf,1]	1
PTGS2	PTGS	ENST00000367468.10	chr1	186671790	186680423	-	3.2	0.553	0.374942	0.448485	4	208	135	3	0.99597	0.61942	1.1238	0.10166	10	Yes	(-Inf,1]	1
PLA2G4A	PLA	ENST00000367466.4	chr1	186828948	186988981	+	3.3	0.362	0.361224	0.408889	1	265	137	14	5.9817e-05	0.66744	1.0054	0.37552	31	No	(-Inf,1]	1
BRINP3	BRINP	ENST00000367462.5	chr1	190097657	190477864	-	3.2	0.515	0.3324	0.466319	3	424	156	8	0.14554	0.97407	0.96818	0.24928	8	Yes	(-Inf,1]	1
RGS18	RGS	ENST00000367460.4	chr1	192158461	192185815	+	3.3	0.356	0.345386	0.374294	1	119	32	6	0.0014903	1.0232	0.87448	0.54918	3	No	(1,4]	1
RGS21	RGS	ENST00000417209.2	chr1	192316991	192367285	+	3.3	0.309	0.33333	0.376906	1	86	26	7	3.8018e-05	1.1152	0.96537	0.90932	0	No	(1,4]	1
RGS1	RGS	ENST00000367459.8	chr1	192575772	192580024	+	3.3	0.355	0.368963	0.398413	1	106	32	1	0.78178	0.96561	0.86703	0.10651	42	No	(1,4]	1
RGS13	RGS	ENST00000391995.7	chr1	192636146	192660311	+	3.3	0.363	0.361208	0.39375	1	84	31	6	0.0004479	1.0223	1.1843	0.71105	0	No	(1,4]	1
RGS2	RGS	ENST00000235382.7	chr1	192809038	192812275	+	2.3	0.632	0.380506	0.43239	7	105	44	9	5.6973e-06	1.0028	1.2154	0.81481	53	Yes	(1,4]	1
UCHL5	UCHL	ENST00000367454.6	chr1	193012253	193059360	-	2.1	0.66	0.367461	0.395137	8	99	59	9	0.0012557	0.58201	0.99834	0.38492	52	Yes	(-Inf,1]	1
RO60	RO	ENST00000400968.7	chr1	193059611	193091219	+	2.1	0.64	0.374228	0.393939	8	NA	NA	NA	NA	NA	NA	NA	0	Yes	(-Inf,1]	1
GLRX2	GLRX	ENST00000367439.8	chr1	193096469	193105414	-	3.2	0.562	0.380032	0.462626	4	71	39	5	0.0008599	0.87897	1.2636	0.80601	52	Yes	(-Inf,1]	1
CDC73	CDC	ENST00000367435.5	chr1	193122030	193254815	+	2.3	0.599	0.365889	0.43985	6	119	103	3	0.99995	0.39501	1.0475	0.072753	51	Yes	(-Inf,1]	1
B3GALT2	B_GALT	ENST00000367434.5	chr1	193178729	193186613	-	3.3	0.352	0.349561	0.404255	1	163	85	2	0.89645	0.70131	1.0927	0.1239	12	No	(-Inf,1]	1
KCNT2	KCN	ENST00000294725.14	chr1	196225778	196608440	-	2.2	0.586	0.341447	0.40669	6	340	223	17	0.041658	0.58454	1.098	0.24954	5	Yes	(-Inf,1]	1
CFH	CF	ENST00000367429.9	chr1	196652042	196747504	+	3.3	0.351	0.346462	0.398268	1	588	256	13	0.86061	0.89076	1.1504	0.20396	47	No	(4, Inf]	1
CFHR3	CF	ENST00000367425.9	chr1	196774839	196795407	+	3.3	0.368	0.358321	0.374622	1	172	65	16	1.72e-11	1.0002	1.06	1.0633	1	No	(4, Inf]	1
CFHR1	CF	ENST00000320493.10	chr1	196819730	196832189	+	3.3	0.384	0.35625	0.409869	1	184	65	12	2.6297e-08	1.0704	1.1258	0.94972	1	No	(4, Inf]	1
CFHR4	CF	ENST00000608469.6	chr1	196888051	196918633	+	3.3	0.361	0.369872	0.382844	1	357	138	28	2.384e-18	1.1905	1.2754	0.94749	1	No	(4, Inf]	1
CFHR2	CF	ENST00000367415.8	chr1	196943737	196959622	+	3.3	0.39	0.363436	0.383764	1	160	64	11	1.5063e-08	1.2218	1.4194	1.1899	1	No	(4, Inf]	1
CFHR5	CF	ENST00000256785.5	chr1	196977555	197009678	+	3.3	0.414	0.356417	0.393567	1	349	130	41	2.1117e-32	1.1456	1.2365	1.4363	1	Yes	(4, Inf]	1
F13B	F8A	ENST00000367412.2	chr1	197038740	197067260	-	3.3	0.303	0.358851	0.376133	1	312	114	20	8.9128e-10	0.91348	0.95581	0.58679	1	No	(-Inf,1]	1
ASPM	ASPM	ENST00000367409.9	chr1	197084126	197146669	-	3.2	0.463	0.352532	0.368986	2	1836	682	105	3.3502e-49	1.0495	1.1738	0.63219	3	Yes	(-Inf,1]	1
ZBTB41	ZBTB	ENST00000367405.5	chr1	197153681	197201293	-	2.3	0.551	0.35469	0.374725	4	316	157	9	0.22393	0.6847	0.97577	0.23739	28	Yes	(-Inf,1]	1
CRB1	CRB	ENST00000367400.8	chr1	197268251	197478455	+	3.3	0.379	0.363365	0.453447	1	822	294	33	5.6266e-16	1.1341	1.0604	0.62006	0	No	(-Inf,1]	1
DENND1B	DENND	ENST00000620048.6	chr1	197504747	197775480	-	2.3	0.615	0.348717	0.427835	7	191	76	6	0.20408	0.93458	0.9984	0.24622	3	Yes	(-Inf,1]	1
C1orf53	C_orf	ENST00000367393.8	chr1	197902629	197907362	+	2.3	0.56	0.415709	0.589041	4	63	33	6	5.6149e-05	0.97184	1.1397	1.1371	5	Yes	(-Inf,1]	3
LHX9	LHX	ENST00000367387.6	chr1	197917371	197935478	+	3.2	0.487	0.41009	0.580402	2	189	101	1	0.98062	0.80267	1.0246	0.060782	0	Yes	(-Inf,1]	3
NEK7	NEK	ENST00000367385.9	chr1	198156997	198322420	+	2.3	0.606	0.362023	0.40264	6	83	59	3	0.88018	0.4992	1.0418	0.14917	54	Yes	(-Inf,1]	1
ATP6V1G3	ATP	ENST00000367382.6	chr1	198523221	198540680	-	3.3	0.377	0.356498	0.420168	1	51	15	2	0.10745	0.9048	0.8253	0.39606	2	No	(-Inf,1]	1
PTPRC	PTPR	ENST00000442510.8	chr1	198639039	198757476	+	3.3	0.345	0.348647	0.416475	1	597	259	8	1	0.8738	1.0738	0.11451	20	No	(-Inf,1]	1
NR5A2	NR	ENST00000367362.8	chr1	200027709	200177415	+	3.3	0.367	0.411926	0.47663	1	222	117	7	0.23807	0.77072	1.0733	0.23886	5	No	(-Inf,1]	4
ZNF281	ZNF	ENST00000367353.2	chr1	200404950	200410036	-	3.2	0.553	0.397324	0.472098	4	402	198	2	0.99624	0.86728	1.1022	0.079091	37	Yes	(-Inf,1]	4
KIF14	KIF	ENST00000367350.5	chr1	200551499	200620751	-	3.2	0.543	0.400656	0.381443	4	762	258	23	4.1141e-05	0.9246	0.9229	0.30277	2	Yes	(-Inf,1]	3
DDX59	DDX	ENST00000331314.11	chr1	200644036	200669907	-	2.3	0.619	0.413781	0.419355	7	282	114	14	5.8502e-07	0.87769	0.99099	0.56021	39	Yes	(-Inf,1]	3
CAMSAP2	CAMSAP	ENST00000358823.7	chr1	200738892	200860704	+	2.3	0.543	0.391632	0.410863	4	559	223	7	0.99999	0.72577	0.83639	0.10814	50	Yes	(-Inf,1]	3
GPR25	GPR	ENST00000304244.5	chr1	200872980	200874178	+	1.3	0.622	0.450643	0.72744	7	159	104	4	0.0093779	0.68941	0.83148	0.55458	0	No	(-Inf,1]	9
INAVA	INAVA	ENST00000413687.3	chr1	200894899	200915742	+	1.3	0.556	0.495504	0.663788	4	NA	NA	NA	NA	NA	NA	NA	0	No	(-Inf,1]	9
KIF21B	KIF	ENST00000461742.7	chr1	200969389	201023714	-	1.2	0.657	0.522166	0.599754	8	763	373	28	1.7695e-06	0.74054	0.86133	0.31251	17	Yes	(-Inf,1]	9
CACNA1S	CACN	ENST00000362061.4	chr1	201039511	201112426	-	1.3	0.587	0.516576	0.557275	6	1075	472	36	6.2588e-12	1.0096	1.1026	0.39426	1	No	(-Inf,1]	9
ASCL5	ASCL	ENST00000449188.3	chr1	201113942	201127184	-	1.2	0.61	0.513567	0.708535	7	NA	NA	NA	NA	NA	NA	NA	0	No	(-Inf,1]	9
TMEM9	TMEM	ENST00000367330.6	chr1	201134771	201154474	-	1.3	0.586	0.496478	0.563406	6	77	46	5	0.0036291	0.7025	1.0427	0.55605	54	Yes	(-Inf,1]	9
IGFN1	IGFN	ENST00000335211.9	chr1	201190823	201228952	+	1.3	0.561	0.480761	0.567988	4	1862	785	92	3.2796e-51	0.98544	1.0544	0.79014	4	No	(-Inf,1]	9
PKP1	PKP	ENST00000367324.8	chr1	201283505	201332989	+	1.3	0.596	0.506564	0.587345	6	453	208	12	0.00058339	1.0433	1.1308	0.34729	10	Yes	(-Inf,1]	9
TNNT2	TNNT	ENST00000656932.1	chr1	201359013	201377680	-	1.3	0.575	0.522056	0.546265	5	121	56	9	0.0020041	0.73806	0.98957	0.36539	11	No	(-Inf,1]	9
LAD1	LAD	ENST00000391967.7	chr1	201380832	201399324	-	1.1	0.683	0.538121	0.591377	9	284	101	22	1.7834e-14	0.94584	0.85814	0.93881	15	Yes	(-Inf,1]	9
TNNI1	TNNI	ENST00000361379.9	chr1	201403783	201421730	-	2.2	0.552	0.514268	0.606383	4	74	39	8	7.0162e-05	0.58682	0.81725	0.66605	2	No	(-Inf,1]	9
PHLDA3	PHLD	ENST00000367311.5	chr1	201464277	201469188	-	1.2	0.687	0.500519	0.682292	9	75	55	1	0.25036	0.95229	1.4136	0.29355	52	Yes	(-Inf,1]	9
CSRP1	CSRP	ENST00000340006.7	chr1	201483529	201507123	-	1.2	0.637	0.493111	0.560137	8	107	43	7	0.0003328	0.9432	0.90591	0.60899	54	Yes	(-Inf,1]	9
IPO9	IPO	ENST00000361565.9	chr1	201829156	201884291	+	2.2	0.535	0.454187	0.508317	4	356	196	7	0.9999	0.61629	0.9128	0.12245	53	Yes	(-Inf,1]	5
SHISA4	SHISA	ENST00000362011.7	chr1	201888897	201892587	+	1.2	0.686	0.48916	0.621212	9	81	40	6	0.0009272	0.74544	0.92196	0.6077	50	Yes	(-Inf,1]	7
LMOD1	LMOD	ENST00000367288.5	chr1	201896455	201946548	-	1.3	0.537	0.477166	0.547976	4	271	147	2	0.87057	0.81617	1.1066	0.12931	49	No	(-Inf,1]	7
TIMM17A	TIMM	ENST00000367287.5	chr1	201955502	201970664	+	2.2	0.575	0.455864	0.494186	5	82	31	3	0.21724	0.85978	0.96955	0.26368	53	Yes	(-Inf,1]	7
RNPEP	RNPEP	ENST00000295640.9	chr1	201982647	202006143	+	2.2	0.614	0.473468	0.582181	7	286	118	27	2.6051e-17	0.89197	0.88793	0.9143	54	Yes	(-Inf,1]	7
ELF3	ELF	ENST00000367284.10	chr1	202010586	202017183	+	1.3	0.597	0.489054	0.58871	6	152	87	2	0.98323	0.65296	0.92178	0.094091	17	No	(-Inf,1]	9
GPR37L1	GPR	ENST00000367282.6	chr1	202122916	202133592	+	1.3	0.576	0.523321	0.621024	5	253	128	15	1.0195e-09	0.89399	0.96107	0.88004	14	No	(-Inf,1]	9
ARL8A	ARL	ENST00000272217.7	chr1	202133403	202144737	-	1.1	0.628	0.536847	0.531194	7	25	36	1	0.94173	0.22374	0.86235	0.074615	54	Yes	(-Inf,1]	9
PTPN7	PTPN	ENST00000691036.1	chr1	202147015	202160602	-	1.2	0.631	0.54206	0.593721	7	229	107	24	9.4147e-14	0.80026	0.93577	0.77774	9	No	(-Inf,1]	9
LGR6	LGR	ENST00000367278.8	chr1	202193798	202319761	+	1.2	0.63	0.495081	0.616736	7	482	245	16	2.9439e-06	0.87224	0.96049	0.42053	17	Yes	(-Inf,1]	9
UBE2T	UBE	ENST00000646651.1	chr1	202331656	202341936	-	3.2	0.497	0.44212	0.449495	2	96	32	9	1.0599e-05	0.91321	0.89651	0.74814	29	Yes	(-Inf,1]	3
PPP1R12B	PPP	ENST00000608999.6	chr1	202348698	202592702	+	3.1	0.49	0.405403	0.509664	2	476	169	18	0.00012038	0.88228	0.86048	0.31697	49	Yes	(-Inf,1]	3
SYT2	SYT	ENST00000367268.5	chr1	202590595	202710454	-	1.3	0.626	0.483201	0.543651	7	159	91	1	0.98133	0.64532	0.88845	0.060409	3	Yes	(-Inf,1]	8
KDM5B	KDM	ENST00000367265.9	chr1	202724494	202808421	-	3.2	0.544	0.437582	0.478101	4	701	294	40	7.9102e-15	0.828	0.94086	0.43906	40	Yes	(-Inf,1]	6
RABIF	RABIF	ENST00000367262.4	chr1	202878281	202889149	-	3.1	0.519	0.451354	0.556452	3	71	40	3	0.014371	1.0233	1.3932	0.68131	48	Yes	(-Inf,1]	6
KLHL12	KLHL	ENST00000367261.8	chr1	202891119	202927234	-	2.2	0.598	0.428056	0.485647	6	186	111	8	0.030342	0.56181	0.9559	0.29025	54	Yes	(-Inf,1]	6
ADIPOR1	ADIPOR	ENST00000340990.10	chr1	202940831	202958312	-	2.2	0.611	0.432596	0.524823	7	105	82	3	0.6584	0.46915	0.98879	0.18143	54	Yes	(-Inf,1]	6
CYB5R1	CYB	ENST00000367249.9	chr1	202961872	202967257	-	1.3	0.643	0.44373	0.559913	8	155	77	14	4.3643e-09	0.89111	1.1061	0.87324	54	Yes	(-Inf,1]	6
TMEM183A	TMEM	ENST00000367242.4	chr1	203007373	203024848	+	2.2	0.587	0.462171	0.523431	6	158	76	4	0.70022	0.73092	0.93687	0.18642	54	Yes	(-Inf,1]	6
PPFIA4	PPFIA	ENST00000295706.9	chr1	203026490	203078736	+	2.2	0.561	0.490679	0.608996	4	307	145	14	1.9863e-05	0.72962	0.88261	0.40776	21	Yes	(-Inf,1]	9
MYOG	MYOG	ENST00000241651.5	chr1	203083128	203086012	-	1.3	0.557	0.477139	0.637037	4	123	55	0	0.89602	0.86984	0.86203	0	1	No	(-Inf,1]	9
ADORA1	ADORA	ENST00000337894.9	chr1	203127725	203167405	+	1.3	0.58	0.500078	0.59633	5	119	95	4	0.015215	0.56158	0.96229	0.48097	18	No	(-Inf,1]	9
MYBPH	MYBP	ENST00000255416.9	chr1	203167810	203175826	-	1.1	0.617	0.513014	0.608089	7	262	113	21	2.2535e-13	0.94444	0.98179	0.88966	1	No	(-Inf,1]	9
CHI3L1	CHI	ENST00000255409.8	chr1	203178930	203186704	-	1.3	0.533	0.500623	0.551215	3	253	109	11	1.1133e-05	1.1079	1.1691	0.55848	39	No	(-Inf,1]	9
CHIT1	CHIT	ENST00000367229.6	chr1	203216078	203229673	-	1.3	0.499	0.452551	0.573876	3	265	115	24	7.1716e-16	1.0336	1.1068	0.95225	0	No	(-Inf,1]	7
BTG2	BTG	ENST00000290551.5	chr1	203305518	203309602	+	2.2	0.616	0.484654	0.639413	7	71	46	3	0.019033	0.78716	1.1827	0.60519	54	Yes	(-Inf,1]	7
FMOD	FMOD	ENST00000354955.5	chr1	203340627	203351122	-	3.1	0.508	0.47594	0.583554	3	228	99	6	0.0023576	1.0158	0.95173	0.49926	38	No	(-Inf,1]	7
PRELP	PRELP	ENST00000343110.3	chr1	203475805	203491352	+	1.3	0.507	0.497048	0.577023	3	193	119	8	4.7067e-05	0.86073	1.1525	0.71076	50	No	(-Inf,1]	7
OPTC	OPTC	ENST00000367222.7	chr1	203494152	203508949	+	2.2	0.51	0.504128	0.568569	3	206	91	13	4.8162e-10	1.1092	1.1236	1.2105	0	No	(-Inf,1]	7
ATP2B4	ATP	ENST00000357681.10	chr1	203626831	203744081	+	2.2	0.536	0.466936	0.508845	4	537	267	16	0.0015112	0.76171	0.99606	0.2923	53	No	(-Inf,1]	7
LAX1	LAX	ENST00000442561.7	chr1	203765182	203776372	+	3.1	0.487	0.454993	0.504595	2	202	86	7	0.00029571	0.91798	0.9866	0.62264	2	No	(-Inf,1]	7
ZC3H11A	ZC	ENST00000367210.3	chr1	203795622	203854124	+	3.2	0.487	0.424204	0.459104	2	335	144	3	0.99996	0.77171	0.93485	0.07182	0	Yes	(-Inf,1]	5
SNRPE	SNRP	ENST00000414487.7	chr1	203861598	203871152	+	2.2	0.567	0.421298	0.415771	5	25	15	0	0.90614	0.48438	0.88122	0	54	Yes	(-Inf,1]	5
SOX13	SOX	ENST00000367204.6	chr1	204073114	204127743	+	1.3	0.601	0.507116	0.613162	6	270	140	5	0.94185	0.74299	0.95528	0.16106	51	Yes	(-Inf,1]	9
ETNK2	ETNK	ENST00000367202.9	chr1	204131061	204152044	-	1.2	0.719	0.512545	0.582257	10	170	88	12	9.808e-07	0.7897	0.98393	0.66259	33	Yes	(-Inf,1]	9
REN	REN	ENST00000272190.9	chr1	204154818	204166337	-	1.3	0.54	0.506738	0.543817	4	199	108	14	2.4297e-07	0.85313	1.1149	0.61362	3	No	(-Inf,1]	9
KISS1	KISS	ENST00000367194.5	chr1	204190340	204196491	-	1.3	0.602	0.479315	0.673861	6	77	43	0	0.49039	1.0314	1.1509	0	1	No	(-Inf,1]	7
GOLT1A	GOLT	ENST00000308302.4	chr1	204198162	204213988	-	1.3	0.571	0.482074	0.54386	5	64	27	2	0.23676	0.81087	0.80427	0.27234	15	Yes	(-Inf,1]	7
PLEKHA6	PLEKH	ENST00000272203.8	chr1	204218852	204359929	-	1.3	0.584	0.487563	0.614236	5	611	233	14	0.013746	0.92263	0.91831	0.26998	44	No	(-Inf,1]	7
PPP1R15B	PPP	ENST00000367188.5	chr1	204403380	204411817	-	2.2	0.551	0.436761	0.498599	4	431	154	6	0.15053	1.2003	1.0843	0.25662	54	Yes	(-Inf,1]	7
PIK3C2B	PIK	ENST00000684373.1	chr1	204422632	204494805	-	2.2	0.572	0.471111	0.570234	5	749	350	15	0.99651	0.77028	0.89254	0.18114	41	Yes	(-Inf,1]	7
MDM4	MDM	ENST00000367182.8	chr1	204516405	204558120	+	2.2	0.556	0.44418	0.424983	4	181	101	0	0.99992	0.70013	1.0958	0	52	Yes	(-Inf,1]	7
LRRN2	LRRN	ENST00000367177.4	chr1	204617169	204685738	-	1.3	0.614	0.492675	0.625117	7	333	181	3	0.7805	0.74821	0.93774	0.16509	26	Yes	(-Inf,1]	7
NFASC	NFASC	ENST00000339876.11	chr1	204828651	205022822	+	2.2	0.6	0.479656	0.572656	6	588	328	8	0.99999	0.74144	0.98492	0.11918	43	Yes	(1,4]	7
NFASC	NFASC	ENST00000539706.6	chr1	204870861	205022822	+	2.2	0.562	0.48444	0.573669	5	588	328	8	0.99999	0.74144	0.98492	0.11918	43	No	(1,4]	7
CNTN2	CNTN	ENST00000331830.7	chr1	205043211	205078289	+	2.2	0.586	0.49444	0.607429	6	481	254	16	0.0021095	0.71854	0.92183	0.28761	16	Yes	(-Inf,1]	9
TMEM81	TMEM	ENST00000367167.4	chr1	205083128	205084460	-	3.3	0.424	0.460824	0.492188	1	129	67	4	0.0030983	0.94041	1.1958	0.7907	25	No	(-Inf,1]	5
RBBP5	RBBP	ENST00000264515.11	chr1	205086141	205121978	-	3.2	0.499	0.445624	0.465677	3	119	100	2	0.99981	0.4082	0.90285	0.060144	49	Yes	(-Inf,1]	5
DSTYK	DSTYK	ENST00000367162.8	chr1	205142504	205211702	-	3.1	0.552	0.440125	0.530466	4	434	212	10	0.51262	0.80747	1.0153	0.21844	47	Yes	(-Inf,1]	5
TMCC2	TMCC	ENST00000358024.8	chr1	205227945	205273343	+	1.3	0.612	0.491205	0.642723	7	338	219	5	0.29466	0.71152	1.017	0.23514	24	Yes	(-Inf,1]	8
NUAK2	NUAK	ENST00000367157.6	chr1	205302062	205321745	-	1.3	0.583	0.509665	0.608373	5	324	155	11	4.9899e-05	0.83146	0.96311	0.46638	22	Yes	(-Inf,1]	8
KLHDC8A	KLHDC	ENST00000367155.8	chr1	205336060	205356922	-	1.3	0.52	0.48459	0.610636	3	200	98	12	3.4494e-07	0.83694	1.0031	0.74133	14	No	(-Inf,1]	8
LEMD1	LEMD	ENST00000367153.9	chr1	205381377	205422056	-	3.1	0.391	0.453975	0.450549	1	86	38	8	3.3433e-06	0.98905	1.0994	1.0834	3	No	(-Inf,1]	8
CDK18	CDK	ENST00000429964.7	chr1	205504668	205532790	+	1.3	0.585	0.520762	0.592281	6	283	100	19	6.9526e-11	0.92305	0.82236	0.75667	46	Yes	(-Inf,1]	8
MFSD4A	MFSD	ENST00000367147.9	chr1	205569013	205602918	+	2.2	0.673	0.457351	0.590291	9	NA	NA	NA	NA	NA	NA	NA	20	Yes	(-Inf,1]	8
ELK4	ELK	ENST00000357992.9	chr1	205607942	205632011	-	2.3	0.614	0.444842	0.467593	7	202	86	6	0.0034071	0.90904	1.0001	0.46382	41	Yes	(-Inf,1]	8
SLC45A3	SLC	ENST00000367145.4	chr1	205657850	205680509	-	1.3	0.609	0.490744	0.638989	7	268	142	6	0.0052658	0.76323	0.87934	0.4269	20	Yes	(-Inf,1]	8
NUCKS1	NUCKS	ENST00000367142.5	chr1	205712821	205750182	-	3.2	0.535	0.425785	0.453552	4	66	47	1	0.96937	0.49158	0.93165	0.0658	54	Yes	(-Inf,1]	3
RAB29	RAB	ENST00000367139.8	chr1	205767985	205775482	-	3.1	0.457	0.446336	0.514706	2	NA	NA	NA	NA	NA	NA	NA	53	Yes	(1,4]	7
SLC41A1	SLC	ENST00000367137.4	chr1	205789094	205813198	-	1.2	0.681	0.467249	0.588846	9	225	134	4	0.65493	0.75825	1.0685	0.19137	51	Yes	(1,4]	7
PM20D1	PM	ENST00000367136.5	chr1	205828024	205850132	-	3.1	0.459	0.447107	0.516236	2	266	120	27	1.8989e-18	0.93059	1.0087	1.0134	2	Yes	(-Inf,1]	7
SLC26A9	SLC	ENST00000367135.8	chr1	205913051	205943456	-	2.2	0.56	0.484659	0.55303	4	499	236	11	0.012733	0.95118	1.0473	0.28631	7	No	(1,4]	7
RAB7B	RAB	ENST00000617070.5	chr1	205976739	206003395	-	1.3	0.527	0.472305	0.516667	3	NA	NA	NA	NA	NA	NA	NA	19	No	(1,4]	7
CTSE	CTS	ENST00000358184.7	chr1	206009263	206023895	-	2.2	0.548	0.447101	0.548279	4	241	107	20	1.4371e-14	1.0552	1.1281	1.1197	3	No	(-Inf,1]	7
RHEX	RHEX	ENST00000331555.10	chr1	206053172	206102449	+	3.2	0.492	0.441562	0.518304	2	NA	NA	NA	NA	NA	NA	NA	0	No	(-Inf,1]	7
AVPR1B	AVPR	ENST00000367126.5	chr1	206106935	206117388	-	2.2	0.638	0.444362	0.62902	8	287	114	7	0.00037047	1.0591	0.96748	0.59686	1	Yes	(-Inf,1]	7
FAM72A	FAM	ENST00000367128.8	chr1	206186178	206202839	-	2.1	0.611	0.420006	0.42	7	26	14	2	0.032815	0.6391	0.96955	0.80684	0	Yes	(-Inf,1]	5
SRGAP2	SRGAP	ENST00000573034.8	chr1	206203540	206464436	+	2.1	0.606	0.433679	0.533271	6	310	152	6	0.97679	0.60426	0.77993	0.15787	47	Yes	(-Inf,1]	5
IKBKE	IKBK	ENST00000581977.7	chr1	206470475	206496889	+	1.3	0.566	0.509069	0.594142	5	311	165	12	0.0090053	0.71878	0.91134	0.28644	15	No	(-Inf,1]	8
RASSF5	RASSF	ENST00000579436.7	chr1	206507530	206589448	+	2.1	0.696	0.480298	0.61973	9	164	77	5	0.043347	0.78425	0.8545	0.32597	34	Yes	(-Inf,1]	8
EIF2D	EIF	ENST00000271764.7	chr1	206591641	206612465	-	2.2	0.585	0.45342	0.524217	5	241	108	20	2.2302e-09	0.75733	0.85048	0.5481	54	Yes	(-Inf,1]	6
DYRK3	DYRK	ENST00000367109.8	chr1	206635535	206655158	+	2.2	0.621	0.441865	0.471986	7	302	126	11	3.5842e-06	0.97039	1.1317	0.64483	7	Yes	(-Inf,1]	6
MAPKAPK2	MAPKAPK	ENST00000367103.4	chr1	206684904	206734281	+	1.3	0.612	0.469284	0.564422	7	98	98	0	0.99957	0.43079	1.0851	0	54	Yes	(-Inf,1]	6
IL10	IL	ENST00000423557.1	chr1	206767601	206772494	-	3.1	0.478	0.449074	0.513966	2	71	36	5	0.0058874	0.75589	1.0037	0.49433	1	No	(1,4]	6
IL19	IL	ENST00000659997.3	chr1	206770772	206842981	+	3.1	0.492	0.439771	0.47191	2	100	45	8	4.325e-05	0.82896	0.94496	0.7205	0	No	(1,4]	6
IL20	IL	ENST00000367098.6	chr1	206865622	206869223	+	3.1	0.505	0.4146	0.474576	3	95	34	9	1.3447e-06	0.9641	0.95641	0.99207	0	No	(1,4]	6
IL24	IL	ENST00000294984.7	chr1	206897442	206904139	+	3.1	0.485	0.452881	0.504026	2	96	38	10	5.8826e-07	0.8897	0.86539	0.91976	4	No	(1,4]	6
FCMR	FCMR	ENST00000367091.8	chr1	206903316	206921941	-	3.1	0.486	0.469494	0.58312	2	NA	NA	NA	NA	NA	NA	NA	9	No	(-Inf,1]	6
PIGR	PIG	ENST00000356495.5	chr1	206928521	206946466	-	1.3	0.531	0.486894	0.571678	3	386	218	6	0.81331	0.84905	1.0762	0.18784	11	No	(-Inf,1]	6
FCAMR	FCAMR	ENST00000324852.9	chr1	206957966	206970460	-	3.1	0.449	0.45782	0.56113	2	263	129	17	4.483e-10	0.84033	1.1108	0.78242	2	No	(-Inf,1]	6
C1orf116	C_orf	ENST00000359470.6	chr1	207018521	207032756	-	3.1	0.472	0.4314	0.590808	2	361	121	8	0.0017075	1.0588	0.87546	0.40396	12	No	(-Inf,1]	6
YOD1	YOD	ENST00000315927.9	chr1	207043848	207051208	-	3.2	0.487	0.437378	0.513849	2	174	86	3	0.1348	0.89422	1.1523	0.30407	30	Yes	(-Inf,1]	3
PFKFB2	PFKFB	ENST00000367080.8	chr1	207053274	207077817	+	2.2	0.563	0.416713	0.492095	5	183	110	16	2.3914e-07	0.60409	0.99873	0.5104	35	Yes	(-Inf,1]	3
C4BPB	C4BP	ENST00000367078.8	chr1	207088859	207099993	+	3.3	0.417	0.40439	0.479578	1	120	48	8	4.3958e-05	0.88785	0.97872	0.71862	3	No	(1,4]	3
C4BPA	C4BP	ENST00000367070.8	chr1	207104232	207144972	+	3.1	0.425	0.385475	0.451505	1	244	118	6	0.45739	0.74977	1.0029	0.21779	2	No	(1,4]	3
CD55	CD	ENST00000367064.9	chr1	207321677	207360966	+	2.3	0.618	0.371289	0.468586	7	190	78	19	5.6753e-12	0.82848	0.89505	0.86779	48	Yes	(1,4]	3
CR2	CR	ENST00000367057.8	chr1	207454327	207489892	+	3.2	0.5	0.386572	0.470265	3	542	221	38	4.7399e-19	0.90863	1.0481	0.67094	3	Yes	(1,4]	3
CR1	CR	ENST00000367049.9	chr1	207496156	207641765	+	3.1	0.511	0.395386	0.493574	3	927	358	64	1.6488e-35	1.0448	1.0941	0.7826	2	Yes	(1,4]	3
CR1L	CR	ENST00000508064.7	chr1	207645132	207723703	+	3.2	0.55	0.402346	0.483626	4	342	140	36	7.6434e-27	1.1073	1.2335	1.2279	0	Yes	(1,4]	3
CD46	CD	ENST00000367042.6	chr1	207752053	207795504	+	2.3	0.558	0.415084	0.424162	4	193	63	14	4.7013e-07	0.88134	0.8489	0.57297	54	Yes	(1,4]	3
CD34	CD	ENST00000310833.12	chr1	207880971	207911125	-	3.2	0.536	0.439267	0.52677	4	175	82	11	4.9881e-06	0.84862	0.93825	0.61859	42	Yes	(-Inf,1]	7
PLXNA2	PLXN	ENST00000367033.4	chr1	208022241	208244384	-	2.2	0.618	0.474978	0.577836	7	889	514	28	1.0768e-06	0.75898	1.0245	0.31721	41	Yes	(-Inf,1]	7
CAMK1G	CAMK	ENST00000361322.3	chr1	209583713	209613939	+	3.1	0.469	0.477002	0.536688	2	196	122	10	0.00039801	0.72669	1.1399	0.40459	13	No	(-Inf,1]	6
LAMB3	LAMB	ENST00000356082.9	chr1	209614869	209652425	-	2.2	0.535	0.478951	0.609264	4	747	297	34	2.3136e-15	1.0555	1.0728	0.55408	16	No	(-Inf,1]	6
G0S2	G0S2	ENST00000367029.5	chr1	209675411	209676390	+	2.2	0.578	0.439024	0.669872	5	46	24	0	0.37788	0.88405	0.96361	0	45	Yes	(-Inf,1]	6
HSD11B1	HSD	ENST00000367027.5	chr1	209704845	209734929	+	3.1	0.446	0.414802	0.473265	2	120	55	2	0.41696	0.78221	0.99293	0.21039	32	No	(-Inf,1]	6
TRAF3IP3	TRAF	ENST00000367025.8	chr1	209756052	209782310	+	3.1	0.466	0.445684	0.535024	2	251	90	25	2.1912e-12	0.88093	0.81003	0.62316	5	No	(-Inf,1]	6
C1orf74	C_orf	ENST00000294811.2	chr1	209779207	209784559	-	3.2	0.513	0.455937	0.533333	3	117	48	4	0.015314	0.82599	0.79935	0.48008	6	Yes	(-Inf,1]	6
IRF6	IRF	ENST00000367021.8	chr1	209785616	209806142	-	2.2	0.554	0.446431	0.539174	4	138	79	0	0.99961	0.52418	0.78499	0	25	Yes	(-Inf,1]	6
UTP25	UTP	ENST00000491415.7	chr1	209827971	209857565	+	3.1	0.521	0.434091	0.468516	3	NA	NA	NA	NA	NA	NA	NA	0	Yes	(-Inf,1]	6
SERTAD4	SERTAD	ENST00000367012.4	chr1	210232795	210246255	+	2.3	0.625	0.438717	0.457516	7	183	71	5	0.033943	0.96046	0.98021	0.34095	12	Yes	(-Inf,1]	5
HHAT	HHAT	ENST00000261458.8	chr1	210328901	210676290	+	2.3	0.597	0.425163	0.552632	6	272	105	17	3.246e-08	0.99073	0.88983	0.55831	0	Yes	(-Inf,1]	5
KCNH1	KCN	ENST00000271751.10	chr1	210678313	211134148	-	2.3	0.614	0.411686	0.522559	7	317	229	8	0.54625	0.55196	0.98802	0.21435	2	Yes	(-Inf,1]	5
RCOR3	RCOR	ENST00000419091.7	chr1	211259365	211316385	+	2.1	0.681	0.406578	0.48556	9	172	77	3	0.988	0.56281	0.75027	0.1129	54	Yes	(-Inf,1]	5
TRAF5	TRAF	ENST00000261464.10	chr1	211326832	211374946	+	2.2	0.624	0.411083	0.449223	7	252	96	22	1.6736e-12	0.84362	0.8705	0.76229	32	Yes	(-Inf,1]	5
RD3	RD	ENST00000680073.1	chr1	211476521	211492162	-	2.2	0.539	0.470575	0.646259	4	110	52	7	2.5702e-05	0.84953	0.91684	0.97863	0	No	(-Inf,1]	5
SLC30A1	SLC	ENST00000367001.5	chr1	211571567	211579161	-	2.1	0.69	0.432858	0.511811	9	183	105	0	0.98532	0.63477	0.92213	0	50	Yes	(-Inf,1]	5
NEK2	NEK	ENST00000366999.9	chr1	211662771	211675621	-	2.3	0.583	0.44794	0.435725	5	188	87	14	1.1514e-06	0.767	0.97224	0.52335	3	Yes	(-Inf,1]	5
LPGAT1	LPGAT	ENST00000366997.9	chr1	211743456	211830763	-	2.2	0.614	0.402223	0.41779	7	100	55	2	0.98041	0.51642	0.85945	0.096009	54	Yes	(-Inf,1]	5
INTS7	INTS	ENST00000366994.8	chr1	211940402	212035557	-	2.3	0.539	0.393572	0.432676	4	365	172	17	1.2557e-05	0.73129	0.95695	0.36689	36	Yes	(-Inf,1]	5
DTL	DTL	ENST00000366991.5	chr1	212035747	212105013	+	2.3	0.568	0.396089	0.465572	5	291	152	12	0.0033019	0.74661	1.0514	0.30616	3	Yes	(-Inf,1]	5
PPP2R5A	PPP	ENST00000261461.7	chr1	212285409	212361853	+	2.1	0.666	0.404361	0.413415	9	128	72	5	0.81558	0.55401	0.88153	0.18134	54	Yes	(-Inf,1]	5
PACC1	PACC	ENST00000261455.9	chr1	212363927	212414886	-	2.2	0.574	0.431234	0.521368	5	NA	NA	NA	NA	NA	NA	NA	0	Yes	(-Inf,1]	7
NENF	NENF	ENST00000366988.5	chr1	212432919	212446379	+	2.2	0.564	0.483218	0.626204	5	62	29	3	0.021641	0.96028	1.0865	0.57444	54	Yes	(-Inf,1]	7
ATF3	ATF	ENST00000341491.9	chr1	212608760	212620775	+	2.1	0.667	0.461146	0.510989	9	81	39	3	0.089296	0.80325	0.90873	0.34566	45	Yes	(-Inf,1]	5
FAM71A	FAM	ENST00000294829.5	chr1	212624473	212626775	+	3.1	0.448	0.469848	0.556303	2	373	144	NA	NA	1.0416	1.0138	NA	1	No	(-Inf,1]	5
BATF3	BATF	ENST00000243440.2	chr1	212686416	212699840	-	1.2	0.75	0.44901	0.617188	10	41	24	3	0.03171	0.63751	0.88075	0.49513	6	Yes	(-Inf,1]	5
NSL1	NSL	ENST00000366977.8	chr1	212726152	212791777	-	2.2	0.598	0.404748	0.473995	6	144	59	6	0.0039309	0.94436	1.0854	0.45112	47	Yes	(-Inf,1]	5
TATDN3	TATDN	ENST00000366974.9	chr1	212791893	212816830	+	2.2	0.532	0.415749	0.454545	3	130	49	12	5.4402e-07	0.89883	0.92407	0.70694	50	Yes	(-Inf,1]	5
SPATA45	SPATA	ENST00000332912.3	chr1	212830140	212847649	-	3.1	0.389	0.430506	0.427609	1	NA	NA	NA	NA	NA	NA	NA	1	No	(-Inf,1]	5
FLVCR1	FLVCR	ENST00000366971.9	chr1	212858274	212899363	+	2.2	0.624	0.424541	0.511391	7	243	119	9	0.0013127	0.85765	1.0228	0.38298	16	Yes	(-Inf,1]	5
VASH2	VASH	ENST00000517399.3	chr1	212950540	212991585	+	2.2	0.569	0.446076	0.553371	5	156	68	3	0.24217	0.84521	0.917	0.25532	2	Yes	(-Inf,1]	8
ANGEL2	ANGEL	ENST00000366962.8	chr1	212992181	213015867	-	3.2	0.532	0.421003	0.427523	3	247	99	14	5.565e-06	0.85404	0.94303	0.45257	47	Yes	(-Inf,1]	2
RPS6KC1	RPS	ENST00000366960.8	chr1	213051240	213274774	+	3.2	0.549	0.380867	0.434239	4	519	197	14	0.001257	0.94616	0.9952	0.30819	47	Yes	(-Inf,1]	2
PROX1	PROX	ENST00000366958.9	chr1	213987972	214041510	+	2.3	0.56	0.410352	0.509937	4	233	163	2	0.99884	0.52812	0.91141	0.070323	13	Yes	(-Inf,1]	4
SMYD2	SMYD	ENST00000366957.10	chr1	214281158	214337131	+	2.2	0.675	0.427335	0.494624	9	179	93	13	2.4631e-06	0.76465	1.0419	0.53289	50	Yes	(-Inf,1]	4
PTPN14	PTPN	ENST00000366956.10	chr1	214348699	214551602	-	2.1	0.661	0.415262	0.541526	9	591	299	14	0.22055	0.82354	1.0295	0.2337	29	Yes	(-Inf,1]	4
CENPF	CENP	ENST00000366955.8	chr1	214603194	214664571	+	3.2	0.497	0.405694	0.410166	2	1473	577	79	1.8822e-36	1.0022	1.0159	0.60797	4	Yes	(-Inf,1]	2
KCNK2	KCN	ENST00000444842.7	chr1	215082736	215237090	+	2.3	0.644	0.368473	0.474629	8	147	92	6	0.019089	0.58901	0.90436	0.34318	6	Yes	(-Inf,1]	2
KCTD3	KCTD	ENST00000259154.9	chr1	215567303	215621807	+	3.2	0.503	0.372837	0.441176	3	263	129	11	0.1013	0.6225	0.85764	0.24877	53	Yes	(-Inf,1]	2
USH2A	USH	ENST00000307340.8	chr1	215622890	216423448	-	3.3	0.408	0.362742	0.457941	1	3076	1174	178	1.5692e-94	1.1336	1.1601	0.75645	0	No	(-Inf,1]	2
ESRRG	ESRR	ENST00000408911.8	chr1	216503250	216723429	-	3.2	0.46	0.368578	0.491649	2	155	115	6	0.071232	0.56557	1.083	0.28379	2	Yes	(-Inf,1]	2
GPATCH2	GPATCH	ENST00000366935.8	chr1	217426991	217631090	-	3.3	0.494	0.366365	0.458727	2	241	91	21	1.0165e-11	0.82921	0.91047	0.73865	7	Yes	(-Inf,1]	2
SPATA17	SPATA	ENST00000366933.5	chr1	217631343	217871696	+	3.2	0.498	0.358195	0.409761	2	223	64	16	1.4658e-07	1.1597	0.95872	0.53241	1	Yes	(-Inf,1]	2
RRP15	RRP	ENST00000366932.4	chr1	218285292	218337983	+	2.3	0.584	0.391826	0.429918	5	167	53	7	0.00029428	1.1036	1.0519	0.62321	28	Yes	(-Inf,1]	2
TGFB2	TGF	ENST00000366930.9	chr1	218345335	218444619	+	3.2	0.46	0.407894	0.477912	2	153	98	0	0.99905	0.61871	1.0194	0	17	No	(-Inf,1]	2
LYPLAL1	LYPLAL	ENST00000366928.10	chr1	219173877	219212858	+	3.2	0.458	0.355683	0.39916	2	159	48	8	2.6427e-05	1.3143	1.0926	0.77913	53	Yes	(-Inf,1]	2
SLC30A10	SLC	ENST00000366926.4	chr1	219910444	219928557	-	2.2	0.628	0.412109	0.580247	7	197	119	0	0.97952	0.73015	0.98496	0	1	Yes	(-Inf,1]	3
EPRS1	EPRS	ENST00000366923.8	chr1	219968599	220046505	-	2.2	0.547	0.390513	0.421458	4	NA	NA	NA	NA	NA	NA	NA	0	Yes	(-Inf,1]	3
BPNT1	BPNT	ENST00000322067.12	chr1	220057481	220089788	-	3.1	0.462	0.415299	0.451996	2	119	56	10	2.2279e-05	0.70567	0.93609	0.58007	51	Yes	(-Inf,1]	3
IARS2	IARS	ENST00000366922.3	chr1	220094131	220148041	+	3.2	0.525	0.39489	0.443567	3	479	190	14	0.081336	0.86011	0.93933	0.24648	54	Yes	(-Inf,1]	3
RAB3GAP2	RAB	ENST00000358951.7	chr1	220148292	220272453	-	3.2	0.516	0.38256	0.436394	3	645	238	16	0.98674	0.90832	0.91737	0.19133	45	Yes	(-Inf,1]	3
MARK1	MARK	ENST00000366917.6	chr1	220528135	220664461	+	2.2	0.614	0.37773	0.444305	7	289	127	10	0.60045	0.639	0.81005	0.21398	34	Yes	(-Inf,1]	3
C1orf115	C_orf	ENST00000294889.6	chr1	220690362	220699153	+	1.3	0.585	0.434012	0.701632	6	64	40	2	0.040906	0.94144	1.1734	0.69074	50	Yes	(-Inf,1]	3
MTARC2	MTARC	ENST00000366913.8	chr1	220748321	220784815	+	2.2	0.576	0.436007	0.543651	5	NA	NA	NA	NA	NA	NA	NA	0	Yes	(1,4]	3
MTARC1	MTARC	ENST00000366910.10	chr1	220786912	220819659	+	2.1	0.659	0.434324	0.581854	8	NA	NA	NA	NA	NA	NA	NA	0	Yes	(1,4]	3
HLX	HLX	ENST00000366903.8	chr1	220879442	220885059	+	1.3	0.597	0.446087	0.640763	6	275	148	2	0.88317	0.93811	1.0669	0.12675	34	Yes	(-Inf,1]	3
DUSP10	DUSP	ENST00000366899.4	chr1	221701423	221742089	-	2.1	0.568	0.405621	0.533471	5	233	131	2	0.8335	0.80317	1.0547	0.13626	27	Yes	(-Inf,1]	3
HHIPL2	HHIPL	ENST00000343410.7	chr1	222522263	222548104	-	2.2	0.529	0.423557	0.535632	3	406	171	32	6.7268e-23	0.96968	0.99038	1.1163	1	No	(-Inf,1]	3
TAF1A	TAF	ENST00000352967.9	chr1	222558311	222589933	-	3.1	0.486	0.387677	0.385809	2	186	80	18	1.235e-09	0.81354	0.98206	0.67382	8	Yes	(-Inf,1]	3
MIA3	MIA	ENST00000344922.10	chr1	222618096	222668007	+	2.3	0.714	0.384822	0.440776	10	927	303	21	0.03675	0.93786	0.85544	0.24586	53	Yes	(-Inf,1]	3
AIDA	AIDA	ENST00000340020.11	chr1	222668012	222712491	-	2.3	0.593	0.377756	0.409338	6	117	35	9	0.00015469	0.78048	0.65322	0.50403	52	Yes	(-Inf,1]	3
BROX	BROX	ENST00000340934.10	chr1	222712563	222735187	+	2.1	0.643	0.385726	0.394822	8	191	70	20	4.2023e-11	0.92491	0.97397	0.72785	54	Yes	(-Inf,1]	3
FAM177B	FAM	ENST00000445590.4	chr1	222737201	222751004	+	3.3	0.415	0.391377	0.440252	1	70	24	7	4.6111e-05	0.8688	0.87328	0.87744	1	No	(-Inf,1]	3
DISP1	DISP	ENST00000675850.1	chr1	222815038	223005995	+	2.3	0.576	0.387003	0.47082	5	730	325	21	8.8581e-08	0.9077	1.0405	0.41399	25	Yes	(-Inf,1]	1
TLR5	TLR	ENST00000642603.2	chr1	223109403	223143248	-	2.2	0.6	0.457344	0.43733	6	407	178	20	2.4773e-13	0.94676	1.0316	0.95148	12	Yes	(-Inf,1]	7
SUSD4	SUSD	ENST00000366878.9	chr1	223220830	223364176	-	2.1	0.738	0.444167	0.547862	10	258	122	10	0.00014466	0.88476	0.96281	0.45405	23	Yes	(-Inf,1]	7
CCDC185	CCDC	ENST00000366875.5	chr1	223393414	223395465	+	2.2	0.575	0.417686	0.642094	5	NA	NA	NA	NA	NA	NA	NA	1	Yes	(-Inf,1]	7
CAPN8	CAPN	ENST00000366872.10	chr1	223541615	223665701	-	3.1	0.499	0.459036	0.545455	3	342	137	25	1.2513e-13	0.87949	0.8674	0.72995	6	No	(1,4]	7
CAPN2	CAPN	ENST00000295006.6	chr1	223712538	223776018	+	2.2	0.637	0.462319	0.54874	8	380	176	38	3.519e-22	0.91856	1.0404	0.81812	54	Yes	(1,4]	7
TP53BP2	TP	ENST00000343537.12	chr1	223779892	223845947	-	2.1	0.697	0.420852	0.481057	9	498	226	16	0.0025482	0.78822	0.96669	0.28501	54	Yes	(-Inf,1]	5
FBXO28	FBX	ENST00000366862.10	chr1	224114110	224162047	+	3.1	0.47	0.42899	0.492322	2	112	78	1	0.98681	0.55234	1.0638	0.057147	51	Yes	(-Inf,1]	5
DEGS1	DEGS	ENST00000323699.9	chr1	224183239	224193441	+	2.2	0.587	0.459736	0.425926	6	137	52	3	0.13877	0.82438	0.8897	0.3014	54	Yes	(-Inf,1]	5
NVL	NVL	ENST00000281701.11	chr1	224227344	224330172	-	3.2	0.521	0.428966	0.450408	3	366	158	37	4.2587e-19	0.79219	0.96092	0.70179	44	Yes	(-Inf,1]	5
CNIH4	CNIH	ENST00000465271.6	chr1	224356878	224379452	+	3.2	0.541	0.415231	0.404762	4	68	31	4	0.021712	0.92435	1.1823	0.43551	49	Yes	(1,4]	5
WDR26	WDR	ENST00000414423.9	chr1	224385145	224434797	-	2.3	0.654	0.404347	0.518373	8	169	117	0	1	0.46877	0.84984	0	54	Yes	(-Inf,1]	5
CNIH3	CNIH	ENST00000272133.4	chr1	224616316	224740554	+	2.2	0.637	0.454935	0.498965	8	72	26	1	0.84533	0.79773	0.72671	0.095144	2	Yes	(1,4]	5
DNAH14	DNAH	ENST00000682510.1	chr1	224929674	225399286	+	3.2	0.529	0.37488	0.372311	3	159	54	23	2.6938e-16	0.79623	0.79244	1.0717	1	Yes	(-Inf,1]	1
LBR	LBR	ENST00000272163.9	chr1	225401501	225428038	-	2.3	0.688	0.436429	0.441017	9	337	110	9	0.18143	0.95662	0.86568	0.24189	47	Yes	(-Inf,1]	4
ENAH	ENAH	ENST00000366843.7	chr1	225486828	225653123	-	2.1	0.753	0.408507	0.511967	10	228	107	2	0.99994	0.72454	0.97503	0.054844	49	Yes	(-Inf,1]	2
SRP9	SRP	ENST00000304786.12	chr1	225777825	225790464	+	2.2	0.567	0.454094	0.452107	5	26	15	1	0.41934	0.54254	0.97282	0.19091	54	Yes	(-Inf,1]	7
EPHX1	EPHX	ENST00000272167.10	chr1	225810123	225845563	+	1.3	0.587	0.488272	0.547515	6	256	115	16	3.2154e-09	1.01	1.0734	0.7421	52	Yes	(-Inf,1]	7
TMEM63A	TMEM	ENST00000366835.8	chr1	225845535	225882380	-	1.1	0.694	0.509379	0.55198	9	384	179	26	1.3865e-12	0.83665	0.94161	0.60136	51	Yes	(-Inf,1]	7
LEFTY1	LEFTY	ENST00000272134.5	chr1	225886281	225889146	-	1.3	0.581	0.511927	0.69119	5	204	97	17	9.6756e-13	0.86485	0.83247	1.1707	2	No	(1,4]	7
PYCR2	PYCR	ENST00000343818.11	chr1	225919877	225924250	-	1.2	0.67	0.499752	0.598131	9	156	92	10	2.0652e-06	0.80796	1.0713	0.79191	54	Yes	(-Inf,1]	7
LEFTY2	LEFTY	ENST00000366820.10	chr1	225936602	225941220	-	1.3	0.605	0.491029	0.689373	6	214	125	8	0.00029307	0.89465	1.0242	0.5254	8	No	(1,4]	7
SDE2	SDE	ENST00000272091.8	chr1	225982701	225999343	-	2.2	0.602	0.448111	0.511799	6	247	101	13	1.2412e-06	0.9633	1.0342	0.57412	47	Yes	(-Inf,1]	7
H3-3A	H	ENST00000366815.10	chr1	226062715	226072019	+	2.1	0.748	0.455686	0.515815	10	NA	NA	NA	NA	NA	NA	NA	0	Yes	(-Inf,1]	7
ACBD3	ACBD	ENST00000366812.6	chr1	226144678	226186741	-	2.3	0.602	0.45521	0.516698	6	184	96	9	0.010653	0.68662	0.94148	0.30907	54	Yes	(-Inf,1]	7
MIXL1	MIXL	ENST00000366810.6	chr1	226223663	226227060	+	2.2	0.681	0.433414	0.660944	9	86	36	3	0.017075	0.87882	0.8137	0.63307	0	Yes	(-Inf,1]	7
LIN9	LIN	ENST00000681046.1	chr1	226231156	226309164	-	2.3	0.688	0.419357	0.394721	9	176	93	4	0.99771	0.60515	0.94086	0.11287	2	Yes	(-Inf,1]	7
PARP1	PARP	ENST00000366794.10	chr1	226360690	226408093	-	2.2	0.623	0.471022	0.512315	7	494	263	16	0.00033366	0.90165	1.18	0.31561	54	Yes	(-Inf,1]	7
STUM	STUM	ENST00000366788.8	chr1	226548763	226609230	+	1.3	0.628	0.484588	0.657277	7	NA	NA	NA	NA	NA	NA	NA	31	Yes	(-Inf,1]	7
ITPKB	ITPK	ENST00000429204.6	chr1	226631689	226739282	-	3.1	0.418	0.483936	0.625484	1	546	271	1	0.99994	0.92631	1.0819	0.031173	50	Yes	(-Inf,1]	7
PSEN2	PSEN	ENST00000366783.8	chr1	226870615	226896098	+	1.3	0.608	0.462382	0.579065	7	254	145	9	0.00053736	0.93111	1.2053	0.42614	53	Yes	(-Inf,1]	7
COQ8A	COQ	ENST00000366777.4	chr1	226940293	226987544	+	1.2	0.679	0.477589	0.602881	9	NA	NA	NA	NA	NA	NA	NA	54	Yes	(-Inf,1]	9
CDC42BPA	CDC	ENST00000366766.8	chr1	226989864	227318492	-	2.1	0.691	0.382808	0.416334	9	684	295	18	0.99309	0.77399	0.95332	0.19108	51	Yes	(-Inf,1]	1
ZNF678	ZNF	ENST00000343776.10	chr1	227563555	227662461	+	3.2	0.513	0.419332	0.370089	3	294	105	2	0.015898	1.12	1.1946	1.5975	0	Yes	(-Inf,1]	5
JMJD4	JMJD	ENST00000620518.5	chr1	227731190	227735302	-	1.1	0.707	0.501682	0.61882	10	307	144	15	1.4886e-09	1.1446	1.1952	0.85652	52	Yes	(-Inf,1]	10
SNAP47	SNAP	ENST00000617596.5	chr1	227735434	227781226	+	1.2	0.701	0.513749	0.553175	10	274	103	10	2.0687e-05	1.0224	0.91709	0.58605	52	Yes	(-Inf,1]	10
WNT9A	WNT	ENST00000272164.6	chr1	227918655	227947932	-	1.1	0.759	0.552405	0.665756	10	185	99	1	0.91225	0.78095	0.99936	0.081804	16	Yes	(-Inf,1]	10
WNT3A	WNT	ENST00000284523.2	chr1	228006997	228061271	+	1.2	0.758	0.51567	0.65628	10	160	79	1	0.96491	0.64347	0.70924	0.067467	1	Yes	(-Inf,1]	9
ARF1	ARF	ENST00000272102.10	chr1	228082707	228099212	+	1.2	0.744	0.533915	0.575092	10	17	53	0	0.89967	0.13879	1.0668	0	54	Yes	(-Inf,1]	9
C1orf35	C_orf	ENST00000272139.5	chr1	228100730	228103325	-	1.3	0.617	0.508527	0.650253	7	139	53	8	7.568e-05	0.93671	0.84627	0.6578	48	Yes	(-Inf,1]	9
MRPL55	MRPL	ENST00000336520.8	chr1	228106684	228109299	-	1.1	0.693	0.49617	0.640827	9	86	40	4	0.014288	0.79316	0.92578	0.48973	54	Yes	(-Inf,1]	9
GUK1	GUK	ENST00000312726.9	chr1	228140278	228148951	+	1.1	0.654	0.528829	0.617845	8	161	59	8	2.3324e-05	0.98216	0.84497	0.79457	54	Yes	(-Inf,1]	9
GJC2	GJ	ENST00000366714.3	chr1	228149929	228159826	+	1.1	0.676	0.550044	0.724242	9	173	121	4	0.010438	0.67175	0.94207	0.53701	23	No	(-Inf,1]	9
IBA57	IBA	ENST00000366711.4	chr1	228165803	228182257	+	1.1	0.647	0.538523	0.686275	8	219	115	5	0.0083921	1.1149	1.2421	0.45516	1	Yes	(-Inf,1]	9
OBSCN	OBSCN	ENST00000680850.1	chr1	228208043	228378876	+	1.1	0.659	0.526366	0.641273	8	5536	2490	297	1.8605e-164	1.0443	1.0519	0.79291	22	No	(-Inf,1]	10
TRIM11	TRIM	ENST00000284551.11	chr1	228393675	228406835	-	1.2	0.655	0.535972	0.673774	8	181	117	2	0.91729	0.64465	0.9305	0.11902	38	Yes	(1,4]	10
TRIM17	TRIM	ENST00000366698.7	chr1	228407934	228416861	-	1.1	0.637	0.509732	0.612273	8	260	130	14	8.3141e-08	0.90478	1.0586	0.68311	9	Yes	(1,4]	10
H3-4	H	ENST00000366696.2	chr1	228424844	228425360	-	1.3	0.566	0.507245	0.644769	5	NA	NA	NA	NA	NA	NA	NA	0	Yes	(1,4]	8
H2AW	H	ENST00000689584.1	chr1	228457363	228457873	-	2.2	0.575	0.473985	0.676845	5	NA	NA	NA	NA	NA	NA	NA	0	Yes	(1,4]	8
H2BU1	H	ENST00000693095.1	chr1	228458102	228458558	+	1.3	0.586	0.474948	0.606299	6	NA	NA	NA	NA	NA	NA	NA	0	Yes	(1,4]	8
RNF187	RNF	ENST00000305943.9	chr1	228487381	228496188	+	2.1	0.683	0.484296	0.710452	9	35	30	2	0.096678	0.54718	1.0879	0.41806	54	Yes	(-Inf,1]	8
RHOU	RHO	ENST00000366691.4	chr1	228735478	228746664	+	2.2	0.643	0.431471	0.593308	8	96	62	3	0.077808	0.76287	1.1364	0.36138	49	Yes	(-Inf,1]	6
RAB4A	RAB	ENST00000366690.5	chr1	229271110	229305894	+	2.3	0.647	0.423346	0.444444	8	84	51	4	0.2026	0.67592	1.0679	0.25755	54	Yes	(-Inf,1]	6
CCSAP	CCSAP	ENST00000284617.7	chr1	229321014	229343047	-	2.3	0.612	0.422112	0.602706	7	75	51	3	0.10496	0.62464	1.0035	0.32844	28	Yes	(-Inf,1]	6
ACTA1	ACT	ENST00000366684.7	chr1	229431244	229434094	-	1.2	0.657	0.462422	0.617284	8	55	102	11	1.1385e-06	0.21085	0.86962	0.73882	24	Yes	(-Inf,1]	6
NUP133	NUP	ENST00000261396.6	chr1	229440258	229508341	-	2.2	0.576	0.42548	0.442812	5	526	230	20	9.2587e-05	0.882	1.0416	0.30814	52	Yes	(-Inf,1]	6
ABCB10	ABC	ENST00000344517.5	chr1	229516581	229558707	-	2.1	0.701	0.430476	0.562923	10	272	139	16	2.9084e-08	0.79447	1.0556	0.6171	42	Yes	(-Inf,1]	6
URB2	URB	ENST00000258243.7	chr1	229626246	229660200	+	2.1	0.791	0.428008	0.510383	10	847	349	36	1.2188e-17	1.037	0.97769	0.64001	6	Yes	(-Inf,1]	6
GALNT2	GALNT	ENST00000366672.5	chr1	230067237	230282122	+	2.2	0.714	0.461831	0.552448	10	243	139	11	0.0084175	0.69807	1.0265	0.29489	54	Yes	(-Inf,1]	6
PGBD5	PGBD	ENST00000391860.7	chr1	230314489	230426332	-	1.2	0.73	0.472927	0.617778	10	225	136	8	0.0021166	0.7764	1.0618	0.39262	13	Yes	(-Inf,1]	6
COG2	COG	ENST00000366669.9	chr1	230642480	230693982	+	1.3	0.617	0.430524	0.454668	7	351	168	16	9.3658e-06	0.87967	1.1078	0.3889	53	Yes	(-Inf,1]	6
AGT	AGT	ENST00000366667.6	chr1	230702522	230714122	-	1.3	0.549	0.452062	0.586303	4	275	136	12	4.9706e-08	1.0344	1.1204	0.89384	41	No	(-Inf,1]	6
CAPN9	CAPN	ENST00000271971.7	chr1	230747387	230801989	+	2.2	0.532	0.460106	0.52629	3	408	151	37	1.3256e-22	1.014	0.93223	0.86656	5	No	(-Inf,1]	6
C1orf198	C_orf	ENST00000366663.10	chr1	230837118	230868521	-	2.1	0.702	0.463988	0.639228	10	162	69	7	0.00062943	0.83825	0.80607	0.54072	52	Yes	(1,4]	6
TTC13	TTC	ENST00000366661.9	chr1	230906242	230978861	-	2.2	0.619	0.413435	0.464963	7	285	151	18	1.739e-05	0.65571	0.93256	0.34874	50	Yes	(-Inf,1]	6
ARV1	ARV	ENST00000310256.7	chr1	230979093	231000733	+	1.2	0.71	0.421147	0.439951	10	139	54	10	3.5867e-06	0.95511	0.93475	0.74003	53	Yes	(-Inf,1]	6
FAM89A	FAM	ENST00000366654.5	chr1	231018957	231040254	-	1.2	0.729	0.442193	0.688288	10	66	32	1	0.25672	0.91999	0.92338	0.28717	37	Yes	(-Inf,1]	6
TRIM67	TRIM	ENST00000366653.6	chr1	231162057	231221565	+	1.3	0.605	0.464204	0.633078	6	325	199	4	0.96542	0.76277	1.0216	0.1424	2	Yes	(-Inf,1]	6
C1orf131	C_orf	ENST00000366649.7	chr1	231223764	231241175	-	2.2	0.593	0.454451	0.452381	6	162	58	15	4.4098e-11	1.0276	0.98868	1.1175	28	Yes	(1,4]	6
GNPAT	GNPAT	ENST00000366647.9	chr1	231241211	231277973	+	2.2	0.573	0.443431	0.422907	5	316	125	8	0.30403	0.89889	1.0073	0.23114	54	Yes	(-Inf,1]	6
EXOC8	EXOC	ENST00000366645.1	chr1	231332752	231337852	-	2.1	0.615	0.419946	0.543159	7	294	171	1	0.99902	0.71632	1.0053	0.040827	39	Yes	(-Inf,1]	4
SPRTN	SPRTN	ENST00000295050.12	chr1	231338292	231355023	+	2.1	0.617	0.403291	0.446939	7	232	105	1	0.97354	0.87252	1.0581	0.064101	3	Yes	(-Inf,1]	4
EGLN1	EGLN	ENST00000366641.4	chr1	231363755	231422287	-	2.3	0.654	0.398454	0.608119	8	119	109	1	0.97403	0.57809	1.2889	0.063889	54	Yes	(-Inf,1]	4
TSNAX	TSNAX	ENST00000366639.9	chr1	231528668	231566524	+	2.3	0.573	0.392108	0.39748	5	107	57	3	0.48922	0.70287	1.0577	0.20453	54	Yes	(-Inf,1]	4
DISC1	DISC	ENST00000439617.8	chr1	231626789	232041272	+	2.3	0.608	0.421408	0.554386	7	369	148	14	1.6756e-06	0.94166	0.90719	0.50467	1	Yes	(-Inf,1]	4
SIPA1L2	SIPA	ENST00000674635.1	chr1	232397964	232630133	-	2.1	0.738	0.418182	0.521958	10	877	446	14	0.99215	0.87044	1.0628	0.18367	44	Yes	(-Inf,1]	4
MAP10	MAP	ENST00000418460.4	chr1	232805415	232809929	+	3.2	0.54	0.393605	0.461737	4	632	281	31	8.0607e-21	1.1593	1.2668	0.99147	1	Yes	(-Inf,1]	4
NTPCR	NTPCR	ENST00000366628.10	chr1	232950610	232983882	+	3.1	0.534	0.448254	0.504363	3	103	45	5	0.0025124	0.92022	0.95849	0.6098	18	Yes	(-Inf,1]	4
PCNX2	PCNX	ENST00000258229.14	chr1	232983434	233295725	-	3.1	0.544	0.408059	0.515123	4	NA	NA	NA	NA	NA	NA	NA	17	Yes	(-Inf,1]	3
MAP3K21	MAP	ENST00000366624.8	chr1	233327723	233385148	+	2.3	0.696	0.392618	0.570556	9	NA	NA	NA	NA	NA	NA	NA	6	Yes	(-Inf,1]	3
KCNK1	KCN	ENST00000366621.8	chr1	233614105	233672514	+	2.3	0.634	0.418508	0.565776	8	164	91	4	0.031161	0.85343	1.0302	0.39571	34	Yes	(-Inf,1]	3
SLC35F3	SLC	ENST00000366618.8	chr1	233904675	234324511	+	3.1	0.553	0.420813	0.551256	4	220	137	6	0.0996	0.72426	1.0073	0.27124	9	Yes	(-Inf,1]	3
COA6	COA	ENST00000366615.10	chr1	234373455	234385080	+	3.1	0.5	0.40774	0.517094	3	50	26	4	0.0056851	0.75168	1.0041	0.6477	53	Yes	(-Inf,1]	5
TARBP1	TARBP	ENST00000040877.2	chr1	234391312	234479179	-	3.2	0.547	0.412231	0.48582	4	758	254	48	1.3937e-23	1.0448	0.93209	0.66087	51	Yes	(-Inf,1]	5
IRF2BP2	IRF	ENST00000366609.4	chr1	234604268	234610178	-	2.1	0.671	0.442747	0.675737	9	213	188	1	0.84558	0.88698	1.7769	0.095099	54	Yes	(-Inf,1]	5
TOMM20	TOMM	ENST00000366607.5	chr1	235109340	235128837	-	2.2	0.539	0.450782	0.481735	4	37	27	4	0.026672	0.4899	0.95871	0.41212	54	Yes	(-Inf,1]	7
RBM34	RBM	ENST00000408888.8	chr1	235131182	235161250	-	2.2	0.539	0.425601	0.419954	4	251	100	22	4.6408e-15	1.0724	1.1887	1.0028	0	Yes	(-Inf,1]	7
ARID4B	ARID	ENST00000264183.9	chr1	235166901	235328179	-	2.1	0.597	0.400027	0.393755	6	480	204	6	1	0.7459	0.90769	0.094988	53	Yes	(-Inf,1]	2
GGPS1	GGPS	ENST00000282841.9	chr1	235328569	235344532	+	2.1	0.616	0.44152	0.389812	7	113	65	3	0.26866	0.72589	1.1588	0.24755	52	Yes	(-Inf,1]	5
TBCE	TBC	ENST00000642610.2	chr1	235367426	235452443	+	3.1	0.491	0.438167	0.444444	2	276	122	18	1.7455e-08	0.97971	1.0473	0.54254	53	Yes	(-Inf,1]	5
B3GALNT2	B_GALNT	ENST00000366600.8	chr1	235447189	235504452	-	2.1	0.688	0.422112	0.487691	9	222	95	15	2.8116e-07	0.83576	0.91082	0.5473	20	Yes	(-Inf,1]	5
GNG4	GNG	ENST00000391854.7	chr1	235547684	235649784	-	1.2	0.792	0.462715	0.513158	10	32	9	1	0.15575	0.71522	0.58941	0.46675	17	Yes	(-Inf,1]	8
LYST	LYST	ENST00000389793.7	chr1	235661040	235866906	-	2.2	0.645	0.390728	0.411362	8	1758	706	44	0.015026	0.9099	1.0112	0.23864	31	Yes	(-Inf,1]	2
NID1	NID	ENST00000264187.7	chr1	235975829	236065090	-	2.1	0.671	0.447089	0.573985	9	743	347	29	7.2197e-12	0.95144	1.014	0.47676	41	Yes	(-Inf,1]	7
GPR137B	GPR	ENST00000366592.8	chr1	236142538	236208907	+	2.1	0.7	0.436551	0.524167	10	229	95	18	1.4197e-11	1.0457	0.97107	0.88972	52	Yes	(-Inf,1]	7
ERO1B	ERO	ENST00000354619.10	chr1	236215100	236281958	-	2.3	0.629	0.39109	0.424501	7	NA	NA	NA	NA	NA	NA	NA	42	Yes	(-Inf,1]	2
EDARADD	EDARADD	ENST00000334232.9	chr1	236394285	236484930	+	3.1	0.414	0.449892	0.507716	1	91	46	7	0.0003182	0.71503	0.97962	0.61413	0	No	(-Inf,1]	5
LGALS8	LGALS	ENST00000366584.9	chr1	236523981	236552981	+	2.3	0.634	0.422557	0.436059	8	197	79	11	3.8769e-06	1.0056	1.1099	0.63854	53	Yes	(-Inf,1]	5
HEATR1	HEATR	ENST00000366582.8	chr1	236549004	236604516	-	2.2	0.543	0.398448	0.421756	4	1073	431	8	1	0.99255	1.0204	0.075658	38	Yes	(-Inf,1]	5
ACTN2	ACT	ENST00000366578.6	chr1	236686498	236764631	+	2.2	0.653	0.423084	0.538175	8	446	205	6	0.99968	0.84197	0.97146	0.12109	21	Yes	(-Inf,1]	5
MTR	MTR	ENST00000366577.10	chr1	236795291	236903981	+	3.2	0.528	0.409837	0.471564	3	527	259	31	2.4301e-12	0.77894	1.0471	0.46453	49	Yes	(-Inf,1]	5
MT1HL1	MT	ENST00000464121.3	chr1	237004102	237004441	-	3.1	0.477	0.423032	0.623656	2	42	19	NA	NA	1.1258	1.0975	NA	0	No	(-Inf,1]	5
RYR2	RYR	ENST00000366574.7	chr1	237042183	237833988	+	2.3	0.617	0.386692	0.462225	7	1804	985	50	0.99999	0.68338	1.0079	0.19733	14	Yes	(-Inf,1]	2
ZP4	ZP	ENST00000366570.5	chr1	237882403	237890922	-	3.3	0.431	0.41918	0.521257	1	357	137	28	1.7419e-18	1.2027	1.19	0.95871	0	No	(-Inf,1]	2
CHRM3	CHRM	ENST00000676153.1	chr1	239386567	239915450	+	3.2	0.515	0.386221	0.520023	3	236	158	1	0.99253	0.69979	1.074	0.052535	8	Yes	(-Inf,1]	1
FMN2	FMN	ENST00000319653.14	chr1	240091882	240475187	+	3.2	0.544	0.395004	0.583478	4	856	493	10	0.99772	0.96986	1.3151	0.16154	16	Yes	(-Inf,1]	3
GREM2	GREM	ENST00000318160.5	chr1	240489572	240612155	-	3.3	0.469	0.40781	0.633136	2	78	42	3	0.031824	0.6773	0.76273	0.49445	11	Yes	(-Inf,1]	3
RGS7	RGS	ENST00000440928.6	chr1	240775513	241357205	-	2.3	0.617	0.392712	0.448925	7	155	99	7	0.77696	0.57577	0.99961	0.19579	14	Yes	(-Inf,1]	3
FH	FH	ENST00000366560.4	chr1	241497602	241519755	-	3.2	0.466	0.368592	0.459883	2	223	105	6	0.08824	0.78749	1.0409	0.27569	54	Yes	(-Inf,1]	3
KMO	KMO	ENST00000366559.9	chr1	241532377	241595642	+	3.3	0.347	0.377963	0.419576	1	180	107	12	4.7825e-05	0.68349	1.187	0.4306	3	No	(-Inf,1]	3
OPN3	OPN	ENST00000366554.3	chr1	241593123	241640369	-	2.3	0.651	0.391399	0.529363	8	168	90	7	0.0012801	0.78879	0.99076	0.47606	4	Yes	(-Inf,1]	3
CHML	CHML	ENST00000366553.3	chr1	241628850	241640369	-	2.3	0.651	0.400283	0.39929	8	342	141	10	3.9968e-05	1.0065	1.1071	0.5354	16	Yes	(-Inf,1]	3
WDR64	WDR	ENST00000437684.7	chr1	241652280	241802777	+	3.3	0.436	0.388834	0.419109	1	500	186	53	4.9565e-32	0.89699	0.95156	0.86391	1	No	(-Inf,1]	3
EXO1	EXO	ENST00000366548.8	chr1	241848203	241889939	+	2.3	0.556	0.402318	0.423062	4	500	182	25	8.12e-13	1.1387	1.0844	0.6624	3	Yes	(-Inf,1]	3
BECN2	BECN	ENST00000419583.2	chr1	241957766	241959062	+	1.3	0.525	0.455143	0.591821	3	NA	NA	NA	NA	NA	NA	NA	0	No	(-Inf,1]	6
MAP1LC3C	MAP	ENST00000357246.4	chr1	241995489	241999098	-	3.1	0.496	0.46606	0.565315	2	73	39	7	5.8124e-06	0.84944	1.159	1.3295	8	No	(-Inf,1]	6
PLD5	PLD	ENST00000536534.7	chr1	242082985	242524697	-	2.1	0.71	0.404881	0.451893	10	207	109	8	0.030678	0.74009	0.97338	0.28993	3	Yes	(-Inf,1]	4
CEP170	CEP	ENST00000366542.6	chr1	243124427	243255281	-	2.1	0.587	0.376989	0.431546	6	593	222	6	1	0.77627	0.84861	0.097041	40	Yes	(-Inf,1]	2
SDCCAG8	SDCCAG	ENST00000366541.8	chr1	243256040	243500091	+	2.1	0.575	0.398152	0.444911	5	367	145	25	1.1809e-11	1.0146	1.0566	0.56158	49	Yes	(-Inf,1]	2
AKT3	AKT	ENST00000673466.1	chr1	243499723	243850243	-	2.1	0.776	0.37915	0.401389	10	76	79	1	0.99958	0.30108	0.97554	0.037422	49	Yes	(-Inf,1]	2
ZBTB18	ZBTB	ENST00000358704.4	chr1	244051282	244057476	+	3.3	0.383	0.424618	0.539474	1	150	146	0	0.99658	0.46342	1.0336	0	54	No	(-Inf,1]	5
C1orf100	C_orf	ENST00000308105.5	chr1	244352634	244389663	+	3.1	0.466	0.431213	0.434685	2	91	31	11	1.2575e-07	1.0537	0.9586	0.93549	1	No	(-Inf,1]	5
ADSS2	ADSS	ENST00000366535.4	chr1	244408493	244451909	-	2.3	0.596	0.393584	0.425966	6	NA	NA	NA	NA	NA	NA	NA	0	Yes	(-Inf,1]	5
CATSPERE	CATSPER	ENST00000366534.9	chr1	244461272	244640504	+	3.2	0.544	0.398819	0.386204	4	NA	NA	NA	NA	NA	NA	NA	0	Yes	(-Inf,1]	5
DESI2	DESI	ENST00000302550.16	chr1	244653125	244709033	+	2.2	0.637	0.424992	0.444444	8	52	40	1	0.8483	0.48203	0.9394	0.094596	48	Yes	(-Inf,1]	5
COX20	COX	ENST00000411948.7	chr1	244835657	244845057	+	2.1	0.679	0.422071	0.436975	9	51	25	3	0.020118	0.89118	1.2905	0.59163	36	Yes	(-Inf,1]	5
HNRNPU	HNRNP	ENST00000640218.2	chr1	244850296	244864543	-	2.3	0.564	0.420704	0.503632	5	253	214	1	1	0.55542	1.2782	0.023985	54	Yes	(-Inf,1]	5
EFCAB2	EFCAB	ENST00000366523.6	chr1	244969681	245087837	+	3.3	0.385	0.418124	0.384458	1	90	31	10	5.9198e-07	1.0784	1.1561	0.91907	11	Yes	(-Inf,1]	5
KIF26B	KIF	ENST00000407071.7	chr1	245154984	245709432	+	1.2	0.667	0.447852	0.631895	9	1150	629	7	0.99999	0.92444	1.0944	0.11229	2	Yes	(-Inf,1]	6
SMYD3	SMYD	ENST00000490107.6	chr1	245749346	246507279	-	2.3	0.583	0.40973	0.498834	5	225	87	15	1.4438e-07	0.95509	1.0055	0.58372	17	Yes	(-Inf,1]	3
TFB2M	TFB	ENST00000366514.5	chr1	246540560	246566261	-	2.1	0.654	0.439717	0.438287	8	225	67	11	8.7667e-06	1.0233	0.84964	0.57569	45	Yes	(-Inf,1]	5
CNST	CNST	ENST00000366513.9	chr1	246566455	246668595	+	2.2	0.605	0.421776	0.460973	6	381	180	15	1.238e-06	1.0004	1.2095	0.47881	48	Yes	(-Inf,1]	5
SCCPDH	SCCPDH	ENST00000366510.4	chr1	246724408	246768137	+	2.2	0.676	0.440909	0.462016	9	183	70	16	4.5839e-09	0.81633	0.85264	0.72264	54	Yes	(-Inf,1]	5
AHCTF1	AHCTF	ENST00000648844.2	chr1	246839097	246931948	-	2.3	0.611	0.402804	0.40744	7	1176	415	8	1	1.0318	1.0074	0.071387	45	Yes	(-Inf,1]	5
ZNF695	ZNF	ENST00000339986.8	chr1	246985322	247008057	-	3.2	0.548	0.425215	0.390181	4	240	79	5	0.00030547	0.96913	0.8962	1.0799	0	Yes	(1,4]	5
ZNF670	ZNF	ENST00000366503.3	chr1	247034636	247078811	-	3.1	0.506	0.428075	0.398291	3	221	52	5	0.00034522	1.0918	0.75503	1.0411	3	Yes	(1,4]	5
ZNF669	ZNF	ENST00000448299.7	chr1	247099961	247104356	-	3.1	0.524	0.493667	0.413369	3	283	112	5	0.001452	1.1185	1.1898	0.70201	2	Yes	(1,4]	5
ZNF124	ZNF	ENST00000543802.3	chr1	247154988	247172020	-	3.2	0.493	0.402837	0.423295	2	163	44	3	0.010911	1.0354	0.87593	0.77046	1	Yes	(1,4]	5
ZNF496	ZNF	ENST00000682384.1	chr1	247297414	247331867	-	2.1	0.741	0.481179	0.622449	10	314	174	2	0.99624	0.80162	1.0586	0.079081	40	Yes	(-Inf,1]	7
NLRP3	NLRP	ENST00000336119.8	chr1	247416172	247448817	+	3.2	0.529	0.444213	0.525282	3	414	301	13	0.00081103	0.74444	1.2835	0.32627	3	No	(-Inf,1]	7
OR2B11	OR	ENST00000641149.2	chr1	247449181	247458104	-	3.1	0.487	0.438895	0.560797	2	177	88	6	0.00022477	0.94156	1.0313	0.82598	0	No	(-Inf,1]	7
OR2C3	OR	ENST00000641802.1	chr1	247524676	247536440	-	3.3	0.348	0.408345	0.531672	1	187	95	4	0.0059489	1.0045	1.1667	0.63844	0	No	(4, Inf]	2
GCSAML	GCSAML	ENST00000366488.5	chr1	247549133	247577690	+	3.1	0.437	0.392581	0.42402	1	73	15	2	0.12474	1.108	0.62838	0.36765	2	No	(-Inf,1]	2
OR2G2	OR	ENST00000320065.1	chr1	247588359	247589313	+	3.3	0.393	0.37891	0.484277	1	185	91	3	0.022995	1.0775	1.3218	0.56068	0	No	(4, Inf]	2
OR2G3	OR	ENST00000320002.3	chr1	247605585	247606515	+	3.3	0.348	0.375692	0.462366	1	158	65	2	0.078577	0.98879	0.97483	0.46668	0	No	(4, Inf]	2
OR13G1	OR	ENST00000642119.1	chr1	247670811	247679739	-	3.3	0.369	0.35467	0.452381	1	161	66	1	0.15033	0.92712	1.0739	0.48573	0	No	(4, Inf]	2
OR6F1	OR	ENST00000641470.1	chr1	247711435	247716646	-	3.3	0.314	0.374545	0.505933	1	154	65	4	0.00069042	0.92667	0.94017	1.4351	0	No	(4, Inf]	2
OR14K1	OR	ENST00000283225.2	chr1	247738614	247739559	+	3.3	0.345	0.360271	0.465608	1	155	69	NA	NA	0.95013	1.0197	NA	0	No	(4, Inf]	2
OR1C1	OR	ENST00000641256.1	chr1	247754845	247760556	-	3.3	0.334	0.364919	0.478307	1	187	82	2	0.057434	1.0836	1.0887	0.55765	1	No	(4, Inf]	2
OR14A16	OR	ENST00000641093.1	chr1	247814659	247824119	-	3.3	0.39	0.378338	0.422581	1	159	65	NA	NA	0.97487	1.0141	NA	0	No	(4, Inf]	2
OR11L1	OR	ENST00000355784.3	chr1	247840927	247841896	-	3.1	0.431	0.410249	0.510836	1	190	74	3	0.050098	1.0737	1.002	0.41935	0	No	(4, Inf]	2
TRIM58	TRIM	ENST00000366481.4	chr1	247857186	247880138	+	2.3	0.596	0.428789	0.605065	6	219	109	15	1.345e-10	0.92367	1.0963	1.022	3	Yes	(-Inf,1]	2
OR2W3	OR	ENST00000360358.3	chr1	247895586	247896531	+	3.1	0.406	0.417038	0.569312	1	203	91	6	0.00010132	1.1388	1.1728	0.98741	3	No	(4, Inf]	2
OR2T8	OR	ENST00000641945.2	chr1	247920251	247923152	+	3.3	0.364	0.39177	0.533546	1	172	67	NA	NA	1.1065	1.0236	NA	0	No	(4, Inf]	2
OR2AJ1	OR	ENST00000318244.4	chr1	247924888	247935339	+	3.1	0.411	0.383468	0.438703	1	119	49	3	0.0062212	0.71713	0.75732	1.0191	0	No	(4, Inf]	2
OR2L8	OR	ENST00000623922.1	chr1	247948857	247949796	+	3.3	0.346	0.373722	0.449414	1	187	75	0	0.31779	1.1713	1.2459	0	0	No	(4, Inf]	2
OR2L5	OR	ENST00000355281.2	chr1	248013659	248024276	+	3.3	0.308	0.364188	0.446219	1	201	92	NA	NA	1.2253	1.4517	NA	0	No	(4, Inf]	2
OR2L2	OR	ENST00000641771.1	chr1	248030069	248042305	+	3.3	0.301	0.362379	0.436635	1	213	74	NA	NA	1.3203	1.2671	NA	0	No	(4, Inf]	2
OR2L3	OR	ENST00000359959.4	chr1	248046835	248063407	+	3.3	0.324	0.367542	0.451544	1	203	63	NA	NA	1.2855	1.0603	NA	0	No	(4, Inf]	2
OR2M5	OR	ENST00000366476.1	chr1	248145147	248146086	+	3.3	0.381	0.383596	0.478168	1	231	91	NA	NA	1.3958	1.5322	NA	0	No	(4, Inf]	2
OR2M2	OR	ENST00000641836.1	chr1	248174820	248181067	+	3.3	0.328	0.386047	0.448276	1	233	72	NA	NA	1.2813	1.0811	NA	0	No	(4, Inf]	2
OR2M3	OR	ENST00000641626.1	chr1	248197264	248212925	+	3.3	0.333	0.375611	0.480298	1	193	71	NA	NA	1.1602	1.1716	NA	0	No	(4, Inf]	2
OR2M4	OR	ENST00000641868.1	chr1	248231416	248244679	+	3.3	0.393	0.365206	0.464744	1	159	82	4	0.0031458	0.92238	1.253	0.78662	0	No	(4, Inf]	2
OR2T33	OR	ENST00000641220.1	chr1	248269916	248277976	-	3.3	0.324	0.35515	0.52648	1	210	97	1	0.11612	1.1337	1.3431	0.67374	0	No	(4, Inf]	2
OR2T12	OR	ENST00000641276.1	chr1	248290138	248303424	-	3.3	0.329	0.361818	0.53271	1	230	90	NA	NA	1.283	1.194	NA	0	No	(4, Inf]	2
OR2M7	OR	ENST00000317965.3	chr1	248323629	248324568	-	3.3	0.372	0.376175	0.467519	1	201	58	NA	NA	1.1938	0.98786	NA	0	No	(4, Inf]	2
OR14C36	OR	ENST00000317861.1	chr1	248348774	248349713	+	3.3	0.347	0.370993	0.464324	1	173	76	NA	NA	0.98911	1.0999	NA	0	No	(4, Inf]	2
OR2T4	OR	ENST00000366473.4	chr1	248361664	248362627	+	3.3	0.448	0.371269	0.496366	2	211	85	2	0.19492	1.1857	1.259	0.29756	0	No	(4, Inf]	2
OR2T6	OR	ENST00000641644.1	chr1	248375745	248391811	+	3.3	0.382	0.373233	0.502697	1	194	88	6	4.1385e-05	1.0947	1.2301	1.2289	0	No	(4, Inf]	2
OR2T1	OR	ENST00000642005.1	chr1	248403047	248408020	+	3.1	0.365	0.379204	0.496343	1	225	103	12	6.188e-10	1.1416	1.3839	1.438	0	No	(4, Inf]	2
OR2T3	OR	ENST00000359594.3	chr1	248473350	248474307	+	3.3	0.437	0.3814	0.535005	1	185	69	NA	NA	1.1716	1.0436	NA	0	No	(4, Inf]	2
OR2T5	OR	ENST00000641363.1	chr1	248488588	248491113	+	3.3	0.429	0.373955	0.508439	1	49	16	0	0.47281	0.86891	0.74182	0	0	No	(4, Inf]	2
OR2G6	OR	ENST00000641804.1	chr1	248508072	248527337	+	3.3	0.321	0.378474	0.495268	1	225	90	5	0.00049951	1.2549	1.1911	0.93559	0	No	(4, Inf]	2
OR2T29	OR	ENST00000641069.1	chr1	248556911	248562772	-	3.3	0.337	0.370903	0.508439	1	39	11	1	0.099777	0.82196	0.66138	0.85324	0	No	(4, Inf]	2
OR2T34	OR	ENST00000328782.3	chr1	248573800	248574757	-	3.3	0.439	0.374512	0.53605	2	204	68	NA	NA	1.2337	1.0084	NA	0	No	(4, Inf]	2
OR2T10	OR	ENST00000642090.1	chr1	248590486	248597700	-	3.3	0.357	0.368913	0.476038	1	161	48	4	0.00065559	0.93636	0.7508	1.4719	0	No	(4, Inf]	2
OR2T11	OR	ENST00000641193.1	chr1	248623556	248635091	-	3.2	0.419	0.39259	0.498423	1	195	77	8	5.2633e-07	1.0921	1.0534	1.5417	0	No	(4, Inf]	2
OR2T35	OR	ENST00000641268.1	chr1	248636355	248645278	-	3.2	0.42	0.395126	0.528807	1	133	55	1	0.18682	1.1195	1.1502	0.38565	0	No	(4, Inf]	2
OR2T27	OR	ENST00000460972.4	chr1	248649837	248655528	-	3.3	0.374	0.401304	0.526205	1	238	87	6	1.2132e-05	1.4297	1.3559	1.7742	0	No	(4, Inf]	2
LYPD8	LYPD	ENST00000590317.4	chr1	248739414	248755759	-	1.3	0.534	0.430143	0.498599	3	33	14	NA	NA	0.75859	0.7002	NA	2	No	(-Inf,1]	7
SH3BP5L	SH	ENST00000366472.6	chr1	248810445	248825915	-	1.3	0.566	0.478326	0.64467	5	189	103	6	0.04569	0.70984	0.92093	0.30176	53	Yes	(-Inf,1]	7
ZNF672	ZNF	ENST00000306562.8	chr1	248838223	248849517	+	1.3	0.62	0.491777	0.680648	7	270	123	4	0.076604	0.82819	0.85655	0.31842	54	Yes	(1,4]	7
ZNF692	ZNF	ENST00000306601.9	chr1	248850007	248859085	-	1.3	0.607	0.476387	0.595513	6	257	119	19	1.2582e-11	0.86205	1.0485	0.83153	54	Yes	(1,4]	7
PGBD2	PGBD	ENST00000329291.6	chr1	248906234	248919146	+	2.3	0.563	0.418489	0.489039	5	349	129	22	6.4382e-16	1.0352	1.0168	1.1133	13	Yes	(-Inf,1]	7
FAM110C	FAM	ENST00000327669.5	chr2	38813	46505	-	2.1	0.706	0.438328	0.721532	10	131	81	7	9.8787e-06	0.92231	1.2166	1.1837	21	Yes	(-Inf,1]	5
SH3YL1	SH	ENST00000356150.10	chr2	218143	264032	-	2.1	0.703	0.422843	0.439261	10	163	62	14	5.3675e-08	0.89546	0.86575	0.71137	41	Yes	(-Inf,1]	5
ACP1	ACP	ENST00000272065.10	chr2	264946	278283	+	2.1	0.711	0.425881	0.454927	10	92	37	11	1.7531e-08	1.0756	1.2127	1.168	54	Yes	(-Inf,1]	5
ALKAL2	ALKAL	ENST00000403610.9	chr2	279557	288091	-	2.1	0.76	0.44053	0.638344	10	NA	NA	NA	NA	NA	NA	NA	21	Yes	(-Inf,1]	5
TMEM18	TMEM	ENST00000281017.8	chr2	663876	677406	-	3.1	0.524	0.458823	0.501182	3	78	42	5	0.0022182	0.99733	1.2935	0.62942	52	Yes	(-Inf,1]	7
SNTG2	SNT	ENST00000308624.10	chr2	950848	1367613	+	2.1	0.754	0.431555	0.532716	10	317	129	25	1.3092e-14	1.0305	0.97722	0.80077	0	Yes	(-Inf,1]	5
TPO	TPO	ENST00000329066.9	chr2	1413462	1543673	+	1.3	0.467	0.490325	0.606709	2	567	276	36	1.8182e-21	0.9996	1.0685	0.83857	8	No	(-Inf,1]	9
PXDN	PXDN	ENST00000252804.9	chr2	1631886	1744515	-	2.1	0.684	0.498269	0.585135	9	752	465	23	2.5126e-07	0.79765	1.1047	0.36899	35	Yes	(-Inf,1]	9
MYT1L	MYT	ENST00000647738.2	chr2	1789112	2331275	-	3.1	0.436	0.444442	0.539174	1	365	254	1	1	0.50209	0.83605	0.018386	12	No	(-Inf,1]	4
EIPR1	EIPR	ENST00000382125.9	chr2	3188969	3377818	-	1.3	0.598	0.485277	0.546392	6	NA	NA	NA	NA	NA	NA	NA	0	Yes	(-Inf,1]	8
TRAPPC12	TRAPPC	ENST00000324266.10	chr2	3379693	3479565	+	3.1	0.547	0.474311	0.620471	4	457	213	26	5.3624e-16	0.97919	0.96821	0.85999	54	Yes	(-Inf,1]	8
ADI1	ADI	ENST00000327435.11	chr2	3497365	3519531	-	2.2	0.578	0.483261	0.557407	5	99	36	7	3.1509e-05	0.94534	0.8271	0.94174	54	Yes	(-Inf,1]	8
RNASEH1	RNASE	ENST00000315212.4	chr2	3541429	3558333	-	2.2	0.643	0.467237	0.52381	8	167	94	6	0.011173	0.97699	1.3754	0.37402	49	Yes	(-Inf,1]	8
RPS7	RPS	ENST00000645674.2	chr2	3575259	3580920	+	2.2	0.551	0.485618	0.476923	4	63	61	0	0.95439	0.566	1.3771	0	54	Yes	(-Inf,1]	8
COLEC11	COLEC	ENST00000349077.9	chr2	3595111	3644644	+	1.3	0.52	0.503079	0.609069	3	159	87	5	0.017539	0.8818	1.131	0.38797	10	Yes	(-Inf,1]	8
ALLC	ALLC	ENST00000252505.4	chr2	3658199	3702671	+	1.3	0.533	0.480343	0.497449	3	214	84	23	4.2324e-16	0.96292	0.98321	1.0475	2	No	(-Inf,1]	8
DCDC2C	DCDC	ENST00000399143.9	chr2	3703574	3848008	+	2.3	0.663	0.436179	0.499543	9	92	39	7	0.00071676	0.74107	0.85415	0.52797	2	Yes	(-Inf,1]	8
SOX11	SOX	ENST00000322002.5	chr2	5692383	5701385	+	2.1	0.692	0.441561	0.680241	9	146	153	1	0.85844	0.59438	1.3526	0.092703	0	Yes	(-Inf,1]	4
CMPK2	CMPK	ENST00000256722.10	chr2	6848315	6865907	-	2.3	0.652	0.414428	0.64	8	170	75	10	1.1285e-06	0.94258	0.97518	0.85125	4	Yes	(-Inf,1]	4
RSAD2	RSAD	ENST00000382040.4	chr2	6877776	6898239	+	3.3	0.441	0.430013	0.480663	2	196	74	19	9.4432e-15	0.96559	0.98889	1.2889	3	No	(-Inf,1]	4
RNF144A	RNF	ENST00000320892.11	chr2	6917411	7044179	+	2.2	0.628	0.444713	0.555176	7	124	80	2	0.94776	0.69709	1.0913	0.11038	46	Yes	(-Inf,1]	4
ID2	ID	ENST00000396290.2	chr2	8682055	8684461	+	1.3	0.618	0.47569	0.553086	7	73	63	0	0.66939	0.99426	1.9136	0	54	Yes	(-Inf,1]	8
KIDINS220	KIDINS	ENST00000256707.8	chr2	8728857	8837613	-	2.2	0.561	0.39596	0.453913	4	780	362	20	0.073562	0.79664	0.98525	0.24107	52	Yes	(-Inf,1]	3
MBOAT2	MBOAT	ENST00000305997.8	chr2	8852689	9003684	-	2.1	0.766	0.406891	0.40627	10	177	76	6	0.51629	0.69876	0.83492	0.21291	46	Yes	(-Inf,1]	3
ASAP2	ASAP	ENST00000281419.8	chr2	9206811	9405678	+	2.1	0.752	0.463436	0.523006	10	429	239	7	0.99996	0.72608	0.96468	0.11721	40	Yes	(-Inf,1]	7
ITGB1BP1	ITGB	ENST00000355346.9	chr2	9403474	9423528	-	2.2	0.63	0.45886	0.442786	7	91	45	8	9.6972e-05	0.81097	1.027	0.63134	53	Yes	(-Inf,1]	5
CPSF3	CPSF	ENST00000238112.8	chr2	9423653	9473101	+	1.2	0.693	0.442523	0.419465	9	178	121	17	3.0292e-07	0.47515	0.91755	0.46731	54	Yes	(-Inf,1]	5
IAH1	IAH	ENST00000497473.6	chr2	9474550	9489742	+	2.1	0.679	0.43714	0.493976	9	124	51	6	0.0034427	0.92877	0.95168	0.46288	54	Yes	(-Inf,1]	5
ADAM17	ADAM	ENST00000310823.8	chr2	9488485	9555830	-	2.2	0.673	0.429963	0.446061	9	305	171	6	0.99528	0.67543	1.0061	0.1418	44	Yes	(-Inf,1]	5
YWHAQ	YWHA	ENST00000238081.8	chr2	9583966	9630997	-	2.3	0.624	0.433758	0.498645	7	84	62	2	0.69755	0.60223	1.1062	0.1586	54	Yes	(-Inf,1]	5
TAF1B	TAF	ENST00000263663.10	chr2	9843473	9934416	+	2.2	0.588	0.415359	0.397284	6	257	105	27	7.9823e-15	0.87295	1.0334	0.74305	24	Yes	(-Inf,1]	4
GRHL1	GRHL	ENST00000324907.14	chr2	9951692	10002277	+	2.1	0.775	0.464523	0.48573	10	258	127	8	0.2395	0.74541	0.94102	0.23713	12	Yes	(-Inf,1]	4
KLF11	KLF	ENST00000305883.6	chr2	10043549	10054836	+	1.2	0.732	0.523096	0.565302	10	362	160	13	8.3215e-09	1.2469	1.3784	0.92702	39	Yes	(-Inf,1]	9
CYS1	CYS	ENST00000381813.5	chr2	10056472	10080411	-	1.2	0.692	0.512287	0.779874	9	32	7	1	0.10934	0.86712	0.47185	0.73619	28	Yes	(-Inf,1]	9
RRM2	RRM	ENST00000304567.10	chr2	10122738	10131414	+	1.2	0.715	0.474794	0.486325	10	146	106	4	0.74515	0.5839	1.1481	0.18135	7	Yes	(-Inf,1]	9
HPCAL1	HPCAL	ENST00000307845.8	chr2	10302903	10427604	+	1.2	0.753	0.51903	0.594502	10	62	63	0	0.89103	0.43419	0.95463	0	53	Yes	(-Inf,1]	9
ODC1	ODC	ENST00000234111.9	chr2	10439967	10448327	-	1.2	0.759	0.518729	0.468254	10	209	118	5	0.16966	0.75232	1.1171	0.25836	54	Yes	(-Inf,1]	9
NOL10	NOL	ENST00000381685.10	chr2	10570753	10689975	-	2.2	0.602	0.43151	0.413159	6	259	110	11	0.050667	0.81858	0.95458	0.26055	51	Yes	(-Inf,1]	4
ATP6V1C2	ATP	ENST00000272238.9	chr2	10721629	10785110	+	2.1	0.706	0.474229	0.488318	10	205	97	16	2.8499e-08	0.85008	0.97871	0.61825	12	Yes	(-Inf,1]	8
PDIA6	PDIA	ENST00000272227.8	chr2	10783390	10812785	-	2.2	0.656	0.488456	0.492819	8	219	84	6	0.24911	0.87479	0.8596	0.23946	54	Yes	(-Inf,1]	8
KCNF1	KCN	ENST00000295082.3	chr2	10911933	10914225	+	1.3	0.644	0.50895	0.632997	8	160	147	3	0.24593	0.47937	0.90279	0.25415	10	Yes	(-Inf,1]	8
C2orf50	C_orf	ENST00000381585.8	chr2	11133127	11151317	+	1.3	0.591	0.496451	0.635992	6	95	39	6	0.00011749	1.0525	1.0615	0.95443	0	No	(-Inf,1]	8
SLC66A3	SLC	ENST00000295083.8	chr2	11155466	11178856	+	2.1	0.721	0.446219	0.52381	10	NA	NA	NA	NA	NA	NA	NA	0	Yes	(-Inf,1]	8
ROCK2	ROCK	ENST00000315872.11	chr2	11179758	11344636	-	2.1	0.75	0.391511	0.401968	10	369	201	11	1	0.5317	0.85206	0.13006	53	Yes	(-Inf,1]	1
E2F6	E_F	ENST00000381525.8	chr2	11444374	11466161	-	2.2	0.591	0.437544	0.449173	6	117	59	4	0.10158	0.78727	1.0183	0.29897	44	Yes	(-Inf,1]	7
GREB1	GREB	ENST00000381486.7	chr2	11534044	11642788	+	3.1	0.428	0.474179	0.576923	1	1022	562	31	6.6023e-09	0.86249	1.0379	0.35277	12	No	(-Inf,1]	7
NTSR2	NTSR	ENST00000306928.6	chr2	11658177	11670195	-	1.3	0.554	0.477732	0.652879	4	203	103	5	0.0048692	0.88223	0.92575	0.51738	13	Yes	(-Inf,1]	7
LPIN1	LPIN	ENST00000674199.1	chr2	11746631	11827409	+	2.2	0.658	0.460811	0.515642	8	499	230	29	6.4522e-13	0.89639	0.98725	0.53337	53	Yes	(-Inf,1]	7
TRIB2	TRIB	ENST00000155926.9	chr2	12716935	12742734	+	2.2	0.631	0.432882	0.543605	7	141	93	0	0.98349	0.66924	1.0082	0	52	Yes	(-Inf,1]	4
LRATD1	LRATD	ENST00000295092.3	chr2	14632716	14640041	+	2.3	0.659	0.395255	0.667804	8	NA	NA	NA	NA	NA	NA	NA	0	Yes	(-Inf,1]	3
NBAS	NBAS	ENST00000281513.10	chr2	15166915	15561334	-	3.1	0.487	0.387504	0.459528	2	1342	552	90	5.0234e-43	1.0695	1.1871	0.65227	52	Yes	(-Inf,1]	3
DDX1	DDX	ENST00000233084.8	chr2	15591867	15631101	+	2.2	0.582	0.424311	0.423302	5	283	129	7	0.99449	0.73864	0.98383	0.15116	54	Yes	(-Inf,1]	4
MYCN	MYC	ENST00000281043.4	chr2	15940549	15947004	+	2.1	0.608	0.470693	0.658781	7	181	128	1	0.88897	0.74592	1.1835	0.086748	4	Yes	(-Inf,1]	6
CYRIA	CYRIA	ENST00000381323.7	chr2	16549458	16665834	-	2.3	0.633	0.419279	0.459877	8	NA	NA	NA	NA	NA	NA	NA	0	Yes	(-Inf,1]	4
RAD51AP2	RAD	ENST00000399080.3	chr2	17510578	17518440	-	3.2	0.483	0.355864	0.345115	2	556	205	32	7.9703e-20	1.0066	1.0504	0.8779	1	Yes	(-Inf,1]	2
VSNL1	VSNL	ENST00000295156.9	chr2	17540695	17657018	+	2.2	0.553	0.402043	0.480903	4	31	42	2	0.45742	0.29115	0.97832	0.20122	19	Yes	(-Inf,1]	6
SMC6	SMC	ENST00000448223.7	chr2	17663811	17753810	-	2.1	0.645	0.373724	0.376679	8	403	194	22	2.659e-06	0.73399	1.0697	0.34251	40	Yes	(-Inf,1]	1
GEN1	GEN	ENST00000381254.7	chr2	17754137	17788946	+	2.1	0.672	0.38865	0.385405	9	451	157	29	3.7299e-15	0.98685	0.9738	0.69761	4	Yes	(-Inf,1]	1
MSGN1	MSGN	ENST00000281047.4	chr2	17816459	17817798	+	3.1	0.508	0.423499	0.61512	3	99	55	2	0.072006	0.84395	1.0457	0.48965	0	No	(-Inf,1]	5
KCNS3	KCN	ENST00000304101.9	chr2	17878666	17932958	+	2.1	0.688	0.424126	0.501355	9	234	128	7	0.0011942	0.82891	1.0821	0.48185	24	Yes	(-Inf,1]	5
RDH14	RDH	ENST00000381249.4	chr2	18554722	18560653	-	3.2	0.557	0.380433	0.563798	4	183	64	7	1.7034e-05	1.1849	1.0267	1.0596	53	Yes	(-Inf,1]	3
OSR1	OSR	ENST00000272223.3	chr2	19351484	19358623	-	1.3	0.631	0.44607	0.586767	7	101	73	0	0.86296	0.61757	0.95545	0	29	Yes	(-Inf,1]	3
TTC32	TTC	ENST00000333610.4	chr2	19896630	19901983	-	3.2	0.488	0.421296	0.449561	2	92	41	3	0.031091	1.1928	1.3312	0.49882	48	Yes	(-Inf,1]	3
WDR35	WDR	ENST00000345530.8	chr2	19910262	19990105	-	2.3	0.557	0.387006	0.419064	4	588	213	47	1.0462e-22	0.93284	0.97941	0.63939	29	Yes	(1,4]	3
WDR35	WDR	ENST00000281405.9	chr2	19910262	19990105	-	2.3	0.557	0.387006	0.418161	4	588	213	47	1.0462e-22	0.93284	0.97941	0.63939	29	Yes	(1,4]	3
MATN3	MATN	ENST00000407540.8	chr2	19992051	20012668	-	2.3	0.666	0.403387	0.546201	9	201	76	14	1.35e-08	0.8582	0.85175	0.79916	6	Yes	(-Inf,1]	3
LAPTM4A	LAPTM	ENST00000175091.5	chr2	20032649	20051628	-	2.3	0.57	0.423854	0.448718	5	131	46	6	0.0042449	1.0121	0.95371	0.44453	54	Yes	(-Inf,1]	3
SDC1	SDC	ENST00000254351.9	chr2	20200796	20225130	-	1.2	0.687	0.525628	0.635584	9	172	93	5	0.0084118	1.0084	1.1618	0.45492	24	Yes	(-Inf,1]	10
PUM2	PUM	ENST00000361078.7	chr2	20248736	20350844	-	2.1	0.656	0.403601	0.454147	8	408	221	9	0.99492	0.69856	1.0951	0.16262	54	Yes	(-Inf,1]	2
RHOB	RHO	ENST00000272233.6	chr2	20447073	20449440	+	2.2	0.652	0.468062	0.63621	8	46	86	2	0.12253	0.3678	1.5252	0.37091	54	Yes	(-Inf,1]	7
HS1BP3	HS	ENST00000304031.8	chr2	20617817	20651098	-	1.1	0.672	0.524321	0.599661	9	223	102	11	1.1873e-06	0.96559	1.005	0.73533	37	Yes	(-Inf,1]	9
GDF7	GDF	ENST00000272224.5	chr2	20667143	20679243	+	1.2	0.737	0.489581	0.727273	10	135	79	1	0.63062	0.64829	0.78936	0.13447	9	Yes	(-Inf,1]	9
LDAH	LDAH	ENST00000237822.8	chr2	20684030	20823101	-	3.1	0.519	0.403161	0.417178	3	NA	NA	NA	NA	NA	NA	NA	37	Yes	(-Inf,1]	2
APOB	APO	ENST00000233242.5	chr2	21001428	21044073	-	2.3	0.648	0.435372	0.433319	8	2482	953	56	1.9234e-16	1.101	1.0594	0.36911	2	Yes	(-Inf,1]	6
TDRD15	TDRD	ENST00000405799.3	chr2	21123967	21144368	+	3.2	0.5	0.362878	0.337812	3	611	223	18	1.1997e-05	0.79078	0.79225	0.35557	0	No	(-Inf,1]	1
KLHL29	KLHL	ENST00000486442.6	chr2	23385178	23708606	+	1.2	0.71	0.494055	0.619102	10	302	200	4	0.98532	0.58086	0.83882	0.13142	38	Yes	(-Inf,1]	9
ATAD2B	ATAD	ENST00000238789.10	chr2	23748663	23927123	-	2.3	0.621	0.38777	0.421522	7	411	220	5	1	0.58063	0.90415	0.07371	30	Yes	(-Inf,1]	2
UBXN2A	UBXN	ENST00000309033.5	chr2	23940462	24004909	+	2.2	0.647	0.447412	0.376923	8	112	43	10	1.3932e-06	0.85618	0.85583	0.83018	34	Yes	(-Inf,1]	6
MFSD2B	MFSD	ENST00000338315.6	chr2	24010084	24026775	+	1.2	0.645	0.463271	0.621122	8	274	137	18	6.3325e-11	0.96225	1.0247	0.81658	0	Yes	(-Inf,1]	6
[truncated: 16,641 more rows]
